# Supplementary material for: Global Analysis of Neuronal Phosphoproteome Regulation by Chondroitin Sulfate Proteoglycans
Source: PLoS One. 2013 Mar 18;8(3):e59285. doi: 10.1371/journal.pone.0059285 (PMC3601063; doi:10.1371/journal.pone.0059285)
Supplement: Table S1 — List of all identified and quantified phosphopeptides. (XLSX) [file pone.0059285.s001.xlsx]

## Sheet: Table S1_phosphopeptides
Peptide sequence	Accession	Gene symbol	Mean log2(CSPG/Control)	p-value	Phosphosite	Protein Name
nEEDEGHSNSs*PR	NP_031542	Hnrnpd	-3.31566	0.0039459	S83	HNRPD_MOUSE (Q60668) Heterogeneous nuclear ribonucleoprotein D0
gDs*DDEYDRR	NP_113582	Srrt	-1.08811	0.024989	S4	SRRT_MOUSE (Q99MR6) Serrate RNA effector molecule homolog
iESPLEt*LSAQNHSASmTEVT	NP_848871	E130309F12Rik	-0.945872	0.00254013	T311	LPPR1_MOUSE (Q8BFZ2) Lipid phosphate phosphatase-related protein type 1
as*PVADASRR	NP_892041	Zfp692-ps	-0.897093	0.0458669	S3	ZN692_MOUSE (Q3U381) Zinc finger protein 692
nRHs*PDHPGmGSSqASSSSSLR	NP_080161	Med19	-0.862561	0.00780889	S226	MED19_MOUSE (Q8C1S0) Mediator of RNA polymerase II transcription subunit 19
as*GVAVSDGVIkVFnDmk	NP_031713	Cfl1	-0.829387	0.335413	S3	COF1_MOUSE (P18760) Cofilin-1
scs*PPPPPPEPTSEGR	NP_084091	Bcas1	-0.771322	0.306396	S390	BCAS1_MOUSE (Q80YN3) Breast carcinoma-amplified sequence 1 homolog
smPNLGDEmLs*PITLEPPQNGLcPk	NP_766340	Sorbs2	-0.766424	0.173345	S627	SRBS2_MOUSE (Q3UTJ2) Sorbin and SH3 domain-containing protein 2
sLGGs*ATSLcLLPSEETSGEESR	NP_001135393	Lrfn1	-0.76168	0.0754778	S641	LRFN1_MOUSE (Q2WF71) Leucine-rich repeat and fibronectin type III domain-containing protein 1
rAs*DGGANIQLHAQQLLk	NP_081774	Sik3	-0.757692	0.0457428	S551	SIK3_MOUSE (Q6P4S6) Serine/threonine-protein kinase SIK3
vAPGPSSGcTPGQVPGSs*ALSSPR	NP_775613	Nav1	-0.746175	0.0666356	S1376	NAV1_MOUSE (Q8CH77) Neuron navigator 1
nmAPSQQs*PVRTASVNQR	NP_937760	Abi2	-0.729513	0.232147	S221	ABI2_MOUSE (P62484) Abl interactor 2
cRAVTcDIs*EDEED	NP_001156632	Pcyt1a	-0.728278	0.37356	S362	PCY1A_MOUSE (P49586) Choline-phosphate cytidylyltransferase A
aSNNTAs*IAQAR	NP_034445	Gng2	-0.725697	0.172904	S8	GBG2_MOUSE (P63213) Guanine nucleotide-binding protein G(I)/G(S)/G(O) subunit gamma-2
mQEmNLLPTPEs*PVTRQEk	NP_032974	Psmc3	-0.707235	0.198081	S12	PRS6A_MOUSE (O88685) 26S protease regulatory subunit 6A
aVGGAPs*PPPPVR	NP_653105	Tbc1d10b	-0.654399	0.108237	S664	TB10B_MOUSE (Q8BHL3) TBC1 domain family member 10B
gHAGGQRPEPSs*PDGPAPPTR	NP_542764	Rem2	-0.653877	0.0118016	S296	REM2_MOUSE (Q8VEL9) GTP-binding protein REM 2
eLEkRAs*GQAFELILSPR	NP_062615	Stmn1	-0.648527	0.228389	S16	STMN1_MOUSE (P54227) Stathmin
qLVRGEPNVs*YIcSR	NP_062801	Gsk3b	-0.630695	0.202639	S215	GSK3B_MOUSE (Q9WV60) Glycogen synthase kinase-3 beta
sFs*mQDLTTIRGDGAPAPSGPPPPGTGR	NP_848723	Reep1	-0.611068	0.109614	S152	REEP1_MOUSE (Q8BGH4) Receptor expression-enhancing protein 1
sSs*YSEANEPDLQmANGSk	NP_001001602	Dab2ip	-0.610352	0.00360486	S663	DAB2P_MOUSE (Q3UHC7) Disabled homolog 2-interacting protein
sVTSNQSDGTQEScESPDVLDRHQt*mEVSc	NP_038893	Ndrg3	-0.59817	0.298822	T370	NDRG3_MOUSE (Q9QYF9) Protein NDRG3
sRGs*SAGFDR	NP_036098	Psma6	-0.597164	0.0144647	S5	PSA6_MOUSE (Q9QUM9) Proteasome subunit alpha type-6
ss*kTASTNSIAQAR	NP_001171029	Gng12	-0.593215	0.115313	S3	GBG12_MOUSE (Q9DAS9) Guanine nucleotide-binding protein G(I)/G(S)/G(O) subunit gamma-12
ams*TTSVTSSQPGk	NP_038838	Dbnl	-0.585586	0.000131851	S274	DBNL_MOUSE (Q62418) Drebrin-like protein
eANLAAQAPRSSVs*ED	NP_035012	Ndn	-0.580437	0.0890624	S323	NECD_MOUSE (P25233) Necdin
tRLAs*ESANDDNEDS	NP_032259	Hdgfrp2	-0.57557	0.190839	S659	HDGR2_MOUSE (Q3UMU9) Hepatoma-derived growth factor-related protein 2
dPSmSPLGAATLt*PSSTcPSLIEGR	NP_001103785	Kif1a	-0.557368	0.187659	T1502	KIF1A_MOUSE (P33173) Kinesin-like protein KIF1A
rFs*FSQR	NP_035716	Myo18a	-0.549574	0.251258	S140	MY18A_MOUSE (Q9JMH9) Myosin-XVIIIa
hmDPPPAPmQDRs*PSPR	NP_032660	Mtap1b	-0.548053	0.118546	S2205	MAP1B_MOUSE (P14873) Microtubule-associated protein 1B
eLs*QVLTQR	NP_001032850	Capzb	-0.544669	0.0476897	S263	CAPZB_MOUSE (P47757) F-actin-capping protein subunit beta
mNETmATDs*PRRPSR	NP_619622	Bcas3	-0.529487	0.18895	S9	BCAS3_MOUSE (Q8CCN5) Breast carcinoma-amplified sequence 3 homolog
s*ETAPAETAAPAPVEkSPAk	NP_064418	Hist1h1b	-0.520878	0.349457	S2	H15_MOUSE (P43276) Histone H1.5
aGGAs*PAASSTTQPPAQHR	NP_848872	Irf2bp1	-0.514081	0.00141146	S453	I2BP1_MOUSE (Q8R3Y8) Interferon regulatory factor 2-binding protein 1
vTSSVPLPSGGTs*SPSR	NP_710147	Snx17	-0.512122	0.00183864	S335	SNX17_MOUSE (Q8BVL3) Sorting nexin-17
dGGAAs*PATEGRGGSEIEGGR	NP_083985	Clasp1	-0.507422	0.396301	S1145	CLAP1_MOUSE (Q80TV8) CLIP-associating protein 1
tRLASEs*ANDDNEDS	NP_032259	Hdgfrp2	-0.49281	0.165434	S661	HDGR2_MOUSE (Q3UMU9) Hepatoma-derived growth factor-related protein 2
vAQVLScEGEDEDEAPGt*Pk	NP_034845	Lig1	-0.48233	0.233997	T93	DNLI1_MOUSE (P37913) DNA ligase 1
vScEVEPPGTSDs*PAAR	NP_033085	Rgl2	-0.479502	0.0181086	S518	RGL2_MOUSE (Q61193) Ral guanine nucleotide dissociation stimulator-like 2
iLDQmPATPSSPmy*VD	NP_033183	Map2k4	-0.477626	0.041951	Y395	MP2K4_MOUSE (P47809) Dual specificity mitogen-activated protein kinase kinase 4
lQAALDNEAGGRPAmEPGNGs*LDLGGDAAGR	NP_058085	Hnrnpu	-0.47135	0.25213	S58	HNRPU_MOUSE (Q8VEK3) Heterogeneous nuclear ribonucleoprotein U
gLSAs*TVDLSSSS	NP_083367	Klc4	-0.468397	0.00375696	S611	KLC4_MOUSE (Q9DBS5) Kinesin light chain 4
nQQSQPSGQs*PQGMR	NP_808489	Ep300	-0.466448	0.565465	S500	EP300_MOUSE (B2RWS6) Histone acetyltransferase p300
eAAGGNDs*SGATSPINPAVALE	NP_032504	L1cam	-0.462667	0.125185	S1245	L1CAM_MOUSE (P11627) Neural cell adhesion molecule L1
aQcETLs*PDGLPEEQPQTTk	NP_067498	Huwe1	-0.462036	0.0725974	S3664	HUWE1_MOUSE (Q7TMY8) E3 ubiquitin-protein ligase HUWE1
s*ETAPVAQAASTATEkPAAAk	NP_085112	Hist1h1a	-0.455596	0.128544	S2	H11_MOUSE (P43275) Histone H1.1
tGs*AELcAEITGPDGVR	NP_061368	Trim3	-0.445968	0.00972306	S359	TRIM3_MOUSE (Q9R1R2) Tripartite motif-containing protein 3
rPPEGHPTPRPAs*PEPGR	NP_082213	Caskin1	-0.4449	0.288549	S1036	CSKI1_MOUSE (Q6P9K8) Caskin-1
sLAPASPVRLs*QPAPPISPVPVAQR	NP_780495	Tprn	-0.442176	0.478843	S189	TPRN_MOUSE (A2AI08) Taperin
rRs*PSPYYSR	NP_932770	Tra2a	-0.439965	0.0814468	S260	TRA2B_MOUSE (P62996) Transformer-2 protein homolog beta
gAPSPGVLGPHAs*EPQLAPPAR	NP_081746	Pak4	-0.438337	0.0282401	S266	PAK4_MOUSE (Q8BTW9) Serine/threonine-protein kinase PAK 4
tDVSPPs*PQmPRt*SPQAPGLVASIR	NP_001108548	Camsap1	-0.437198	0.427526	S553, T559	CAMP1_MOUSE (A2AHC3) Calmodulin-regulated spectrin-associated protein 1
iYAGGGTGSLs*QPASR	NP_536685	Celsr3	-0.436098	0.139885	S3051	CELR3_MOUSE (Q91ZI0) Cadherin EGF LAG seven-pass G-type receptor 3
vcVGs*PPGPGLGSSPPGAEGAPSLR	NP_038909	Ulk2	-0.435771	0.000191717	S772	ULK2_MOUSE (Q9QY01) Serine/threonine-protein kinase ULK2
sSt*SFANIQENAT	NP_766004	Ostm1	-0.427528	0.0100137	T328	OSTM1_MOUSE (Q8BGT0) Osteopetrosis-associated transmembrane protein 1
aNGNPs*PQL	NP_082185	C2cd2l	-0.417139	0.00077253	S703	C2C2L_MOUSE (Q80X80) C2 domain-containing protein 2-like
akPAAQSEEETATs*PAAs*PTPQSAER	NP_598677	Eif3b	-0.416591	0.534232	S75, S79	EIF3B_MOUSE (Q8JZQ9) Eukaryotic translation initiation factor 3 subunit B
vDHGAEIITQs*PSRs*SVASPR	NP_001035023	Mtap2	-0.413728	0.273447	S453, S457	MAP2_MOUSE (P20357) Microtubule-associated protein 2
sVs*mPAETAR	NP_034247	Rhbdf1	-0.409939	0.00020194	S51	RHDF1_MOUSE (Q6PIX5) Rhomboid family member 1
tLSQSSESGt*LPSGPPGHTmEVSc	NP_038892	Ndrg2	-0.409594	0.44734	T357	NDRG2_MOUSE (Q9QYG0) Protein NDRG2
tcs*FGGFDLTNR	NP_780364	Sash1	-0.409521	0.000276069	S400	SASH1_MOUSE (P59808) SAM and SH3 domain-containing protein 1
aRs*APPmEGAR	NP_598710	Ptov1	-0.406593	0.0222959	S53	PTOV1_MOUSE (Q91VU8) Prostate tumor-overexpressed gene 1 protein homolog
lSSs*VSAmR	NP_001107819	Clasp2	-0.403874	0.0860568	S797	CLAP2_MOUSE (Q8BRT1) CLIP-associating protein 2
qAYs*PR	NP_666265	Thrap3	-0.40096	0.00579053	S119	TR150_MOUSE (Q569Z6) Thyroid hormone receptor-associated protein 3
qPAEPGTSQEPGLASs*PSGcPR	NP_031405	Abca2	-0.400556	0.0402037	S1237	ABCA2_MOUSE (P41234) ATP-binding cassette sub-family A member 2
s*GEDEQQEQTIAEDLVVTk	NP_035249	Pa2g4	-0.400309	0.341332	S2	PA2G4_MOUSE (P50580) Proliferation-associated protein 2G4
tAs*LTSAASIDGSR	NP_038892	Ndrg2	-0.396178	0.00846068	S332	NDRG2_MOUSE (Q9QYG0) Protein NDRG2
sENGmTGs*t*SSLNNVTQ	NP_001182213	Fsd1l	-0.395484	0.0469432	S488, T489	FSD1L_MOUSE (Q8BYN5) FSD1-like protein
iLPPPLIPt*PPPDEAR	NP_081188	Snx15	-0.395145	0.37047	T148	SNX15_MOUSE (Q91WE1) Sorting nexin-15
aAVQELSGSILt*SEDPEER	NP_032969	Psen1	-0.394408	0.314179	T370	PSN1_MOUSE (P49769) Presenilin-1
qWTSLs*LR	NP_001107017	Lima1	-0.394283	0.0157204	S15	LIMA1_MOUSE (Q9ERG0) LIM domain and actin-binding protein 1
sEADt*LPR	NP_780398	Hepacam	-0.393236	0.0466341	T297	HECAM_MOUSE (Q640R3) Hepatocyte cell adhesion molecule
lGLGTLSSs*LSR	NP_001074499	Sbf1	-0.390676	0.0242616	S1141	MTMR5_MOUSE (Q6ZPE2) Myotubularin-related protein 5
sQt*mPALR	NP_001009947	Dock11	-0.388167	0.0359028	T1352	DOC11_MOUSE (A2AF47) Dedicator of cytokinesis protein 11
dASPGRGSHs*QSSSPGALTLGR	NP_038708	Syn1	-0.387359	0.0022102	S434	SYN1_MOUSE (O88935) Synapsin-1
aASEVAGLGAGt*PSPSESSALcASk	NP_848824	Rnf214	-0.383567	0.533649	T13	RN214_MOUSE (Q8BFU3) RING finger protein 214
sTLPATALPLRVSs*PEDSPAGTPQR	NP_035919	Apc2	-0.379812	0.0292709	S2143	APC2_MOUSE (Q9Z1K7) Adenomatous polyposis coli protein 2
sGFGt*YPGR	NP_898858	Trim46	-0.379694	0.0894636	T112	TRI46_MOUSE (Q7TNM2) Tripartite motif-containing protein 46
aNIt*SLG	NP_034085	Dpysl2	-0.377937	0.0255311	T569	DPYL2_MOUSE (O08553) Dihydropyrimidinase-related protein 2
mQEMNLLPTPEs*PVTRQEk	NP_032974	Psmc3	-0.376356	0.434951	S12	PRS6A_MOUSE (O88685) 26S protease regulatory subunit 6A
rQPs*PQPSPR	NP_780438	Srrm2	-0.376193	0.0248966	S2560	SRRM2_MOUSE (Q8BTI8) Serine/arginine repetitive matrix protein 2
tGIPRAPs*SDEEcFFDLLSk	NP_001186076	Gpsm1	-0.374579	0.445924	S522	GPSM1_MOUSE (Q6IR34) G-protein-signaling modulator 1
sENGmTGs*Ts*SLNNVTQ	NP_001182213	Fsd1l	-0.373819	0.0929437	S488, S490	FSD1L_MOUSE (Q8BYN5) FSD1-like protein
s*EGLPSEcR	NP_783199	Hopx	-0.37163	0.208412	S61	HOP_MOUSE (Q8R1H0) Homeodomain-only protein
vNGTTVs*SPSTSLQR	NP_031894	Dmd	-0.369499	0.0272157	S3605	DMD_MOUSE (P11531) Dystrophin
eQmmNSSVSSGSGs*LR	NP_031888	Dlg1	-0.36892	0.391418	S575	DLG1_MOUSE (Q811D0) Disks large homolog 1
tPSSSSSQTs*PASQPLPR	NP_035919	Apc2	-0.368783	0.0719151	S1851	APC2_MOUSE (Q9Z1K7) Adenomatous polyposis coli protein 2
tSTAPs*SPGVDSVPLQR	NP_032755	Ctnnd2	-0.364193	0.115016	S456	CTND2_MOUSE (O35927) Catenin delta-2
s*LDEIHPTRR	NP_001012642	Rims1	-0.363117	0.122837	S812	RIMS1_MOUSE (Q99NE5) Regulating synaptic membrane exocytosis protein 1
sIs*APVIFDR	NP_080662	Snx2	-0.362148	0.0109861	S119	SNX2_MOUSE (Q9CWK8) Sorting nexin-2
gPPs*PPAPVmHs*PSR	NP_079783	Snw1	-0.360377	0.016705	S224, S232	SNW1_MOUSE (Q9CSN1) SNW domain-containing protein 1
tLENs*PISScDTSDAEGPLPVNSAAVLkk	NP_081649	Afap1	-0.359558	0.367522	S680	AFAP1_MOUSE (Q80YS6) Actin filament-associated protein 1
qPPTAAGRPVDASPRVPGGs*PR	NP_666341	Dync1li1	-0.359001	0.140642	S405	DC1L1_MOUSE (Q8R1Q8) Cytoplasmic dynein 1 light intermediate chain 1
rDs*FDDRGPSLNPVLDYDHGSR	NP_034901	Matr3	-0.35897	0.0732419	S188	MATR3_MOUSE (Q8K310) Matrin-3
ySGSRs*PGFSRR	NP_001182425	Dclk2	-0.357615	0.14404	S307	DCLK2_MOUSE (Q6PGN3) Serine/threonine-protein kinase DCLK2
qGGGGAGGs*VPGIER	NP_084080	Hnrnpm	-0.356599	0.246455	S396	HNRPM_MOUSE (Q9D0E1) Heterogeneous nuclear ribonucleoprotein M
kPASVs*PTTPTSPTEGEAS	NP_666341	Dync1li1	-0.353203	0.490896	S510	DC1L1_MOUSE (Q8R1Q8) Cytoplasmic dynein 1 light intermediate chain 1
tHTs*PPRAPSs*PGR	NP_780398	Hepacam	-0.352171	0.603902	S379, S386	HECAM_MOUSE (Q640R3) Hepatocyte cell adhesion molecule
nTs*PAcSAPSPALSYSSAGSAR	Q80XJ3	Ttc28	-0.352094	0.221899	S1537	TTC28_MOUSE (Q80XJ3) Tetratricopeptide repeat protein 28
sAEPSPTVmSs*SLGSNLSELDR	NP_035353	Pxn	-0.35174	0.27562	S136	PAXI_MOUSE (Q8VI36) Paxillin
tGs*PGSPSAGGVQSTAk	NP_001013398	Dync1li2	-0.346673	0.00168982	S443	DC1L2_MOUSE (Q6PDL0) Cytoplasmic dynein 1 light intermediate chain 2
eVs*PAPATQGESR	NP_001074587	Phrf1	-0.345986	0.0837842	S1201	PHRF1_MOUSE (A6H619) PHD and RING finger domain-containing protein 1
aLs*EDEAEAEVSVNTkVPScGR	NP_758464	Cep68	-0.345842	0.147462	S4	CEP68_MOUSE (Q8C0D9) Centrosomal protein of 68 kDa
nQGGYGGSSSSs*SYGSGR	NP_001159443	Hnrnpa1	-0.343801	0.0949546	S312	ROA1_MOUSE (P49312) Heterogeneous nuclear ribonucleoprotein A1
rGVs*GDREENSFSLNSSISSAR	NP_001035023	Mtap2	-0.340991	0.142759	S199	MAP2_MOUSE (P20357) Microtubule-associated protein 2
rQs*AGDLLPSAGPSAPLPAAEQGPGGTTAR	NP_666064	Tbc1d12	-0.336163	0.358753	S207	TBC12_MOUSE (Q6A039) TBC1 domain family member 12
eQFDTLt*PEPPVDPNQEVPPGPPR	NP_082727	Larp1	-0.335365	0.552702	T701	LARP1_MOUSE (Q6ZQ58) La-related protein 1
yHGHs*mSDPGVSYR	NP_032836	Pdha1	-0.335205	7.23253e-05	S293	ODPA_MOUSE (P35486) Pyruvate dehydrogenase E1 component subunit alpha, somatic form, mitochondrial
sRs*GSVNEAScPTEQTR	NP_001013771	Tmem151b	-0.333593	0.0278208	S486	T151B_MOUSE (Q68FE7) Transmembrane protein 151B
tVs*LPTR	NP_001034561	Kif21b	-0.332543	0.0083326	S1198	KI21B_MOUSE (Q9QXL1) Kinesin-like protein KIF21B
lSPQGQQPVSPQSGs*PQQQR	NP_038750	Syn3	-0.332393	0.00154884	S474	SYN3_MOUSE (Q8JZP2) Synapsin-3
sTSAPQMs*PGSSDNQSSSPQPAQQk	NP_001159455	Ubap2l	-0.330866	0.335033	S492	UBP2L_MOUSE (Q80X50) Ubiquitin-associated protein 2-like
scPVPVPVYSGPVPGSScSSs*PScR	NP_038909	Ulk2	-0.330659	0.367808	S299	ULK2_MOUSE (Q9QY01) Serine/threonine-protein kinase ULK2
lATTVs*APDLk	NP_032659	Mtap4	-0.328962	0.0215998	S901	MAP4_MOUSE (P27546) Microtubule-associated protein 4
eRAs*SPPDRIDIFGR	NP_789819	Arglu1	-0.328917	0.0182019	S74	ARGL1_MOUSE (Q3UL36) Arginine and glutamate-rich protein 1
aPQTSs*PPPVRR	NP_058079	Srrm1	-0.328411	0.102798	S714	SRRM1_MOUSE (Q52KI8) Serine/arginine repetitive matrix protein 1
vAYIPDETAAQQNPs*PQLR	NP_076159	Igf2bp3	-0.326118	0.0717257	S165	IF2B3_MOUSE (Q9CPN8) Insulin-like growth factor 2 mRNA-binding protein 3
lQIs*SPPFDQPmSR	NP_666351	Cdk17	-0.32396	0.176383	S164	CDK17_MOUSE (Q8K0D0) Cyclin-dependent kinase 17
s*TSATDTHHVELAR	NP_033869	Bckdk	-0.323724	0.113694	S31	BCKD_MOUSE (O55028) [3-methyl-2-oxobutanoate dehydrogenase [lipoamide]] kinase, mitochondrial
tSPDTTFAEPTcLSAs*PPNAPPR	NP_084389	Arhgap10	-0.323132	0.38641	S591	RHG10_MOUSE (Q6Y5D8) Rho GTPase-activating protein 10
tRTFs*ATVR	NP_080097	Carhsp1	-0.322093	0.0370588	S53	CHSP1_MOUSE (Q9CR86) Calcium-regulated heat stable protein 1
tGEPDEEEGTFRs*SIR	NP_062376	Fxyd1	-0.320248	0.0150783	S85	PLM_MOUSE (Q9Z239) Phospholemman
vs*SPVLEt*VQQRTPSRER	NP_780438	Srrm2	-0.318984	0.217329	S1263, T1269	SRRM2_MOUSE (Q8BTI8) Serine/arginine repetitive matrix protein 2
nGNGGPGPYVGQAGTAt*LPR	NP_031641	Ctnnd1	-0.315643	0.0497435	T201	CTND1_MOUSE (P30999) Catenin delta-1
tAs*TEVmQVPR	NP_080415	Armcx2	-0.313383	0.000715157	S353	ARMX2_MOUSE (Q6A058) Armadillo repeat-containing X-linked protein 2
rPDPDs*DEDEDYERER	NP_690037	Rbm17	-0.31327	0.000606272	S155	SPF45_MOUSE (Q8JZX4) Splicing factor 45
sATLSSTESt*ASGmQDEVR	NP_112462	Akap12	-0.313197	0.325812	T635	AKA12_MOUSE (Q9WTQ5) A-kinase anchor protein 12
aEPPVPs*PGPLPPPPPPALAER	NP_058585	Insm1	-0.312385	0.605123	S47	INSM1_MOUSE (Q63ZV0) Insulinoma-associated protein 1
rRs*Ps*PYYSR	NP_932770	Tra2a	-0.311375	0.0114253	S260, S262	TRA2B_MOUSE (P62996) Transformer-2 protein homolog beta
rLETEDTs*GSPSR	NP_034852	Lmnb2	-0.311102	0.107618	S425	LMNB2_MOUSE (P21619) Lamin-B2
lFGGFNSSDTVTs*PQR	NP_033297	Src	-0.310953	0.0486205	S74	SRC_MOUSE (P05480) Neuronal proto-oncogene tyrosine-protein kinase Src
lQTTDNLLPMs*PEEFDEmSR	NP_033309	Stat1	-0.310907	0.515283	S727	STAT1_MOUSE (P42225) Signal transducer and activator of transcription 1
sFs*MQDLTTIRGDGAPAPSGPPPPGTGR	NP_848723	Reep1	-0.309067	0.303427	S152	REEP1_MOUSE (Q8BGH4) Receptor expression-enhancing protein 1
lGSQPIRAs*NPDLR	NP_001156481	Tnik	-0.302512	0.0864346	S707	TNIK_MOUSE (P83510) Traf2 and NCK-interacting protein kinase
qHkDs*PEILSR	NP_001153420	Als2	-0.301632	0.141395	S1329	ALS2_MOUSE (Q920R0) Alsin
rNSRTEEPt*mASESVENGHR	NP_062799	Ncoa6	-0.301565	0.54485	T2030	NCOA6_MOUSE (Q9JL19) Nuclear receptor coactivator 6
sLSNGPMTQESPTGPANGLSGs*PPVPGk	NP_780495	Tprn	-0.301464	0.402443	S274	TPRN_MOUSE (A2AI08) Taperin
qLVRGEPNVSy*IcSR	NP_062801	Gsk3b	-0.299704	0.418049	Y216	GSK3B_MOUSE (Q9WV60) Glycogen synthase kinase-3 beta
vDNLTYRTs*PDTLRR	NP_035488	Srsf2	-0.299427	0.0174948	S26	SRSF2_MOUSE (Q62093) Serine/arginine-rich splicing factor 2
kRs*EGLSLER	NP_032259	Hdgfrp2	-0.298786	0.142973	S450	HDGR2_MOUSE (Q3UMU9) Hepatoma-derived growth factor-related protein 2
lSSs*VSAMR	NP_001107819	Clasp2	-0.295023	0.0672173	S797	CLAP2_MOUSE (Q8BRT1) CLIP-associating protein 2
vARPQILEPRPQs*PDLcDDDVEFR	NP_035259	2012-09-04	-0.294823	0.541549	S68	SEPT4_MOUSE (P28661) Septin-4
gqAGt*t*qs*GAPcQR	NP_067464	F12	-0.293722	0.276988	T231, T232, S234	FA12_MOUSE (Q80YC5) Coagulation factor XII
sSILPFt*PPVVkR	NP_034884	Smad2	-0.292638	0.222563	T8	SMAD2_MOUSE (Q62432) Mothers against decapentaplegic homolog 2
rt*SRDVSImk	NP_958740	Gdpd5	-0.292583	0.145602	T542	GDPD5_MOUSE (Q640M6) Glycerophosphodiester phosphodiesterase domain-containing protein 5
eQGSSGLGSGSs*GGGGSSSGLGSGYIGR	NP_808430	Aak1	-0.291408	0.375051	S21	AAK1_MOUSE (Q3UHJ0) AP2-associated protein kinase 1
tATYNGPPAs*PSLSHEATPLSQTR	NP_067491	Mark3	-0.290369	0.11587	S583	MARK3_MOUSE (Q03141) MAP/microtubule affinity-regulating kinase 3
tNATs*PGVNSSASPQATDkScTV	NP_001074480	Srgap2	-0.290328	0.62584	S1053	FNBP2_MOUSE (Q91Z67) SLIT-ROBO Rho GTPase-activating protein 2
qVSNAPAGATVGSPAs*PQGSNR	NP_766030	Dtx4	-0.287394	0.119686	S273	DTX4_MOUSE (Q6PDK8) Protein deltex-4
sNs*TSSmSSGLPEQDR	NP_033725	Abl2	-0.286471	0.294682	S785	ABL2_MOUSE (Q4JIM5) Tyrosine-protein kinase ABL2
mEs*PIPILPLPTPDAETEk	NP_998779	2012-09-05	-0.285286	0.481136	S327	SEPT5_MOUSE (Q9Z2Q6) Septin-5
aITGAs*LADImAk	NP_077180	Rpl24	-0.285139	0.0203088	S86	RL24_MOUSE (Q8BP67) 60S ribosomal protein L24
s*LSVPVDLSR	NP_780313	Fam53c	-0.280615	0.0962868	S120	FA53C_MOUSE (Q8BXQ8) Protein FAM53C
lAGSSAASs*PNGQGLQk	NP_201584	Zfp423	-0.278259	0.184862	S1062	ZN423_MOUSE (Q80TS5) Zinc finger protein 423
ss*GLISELPSEEGR	NP_081101	Lrrc16a	-0.277632	0.0881836	S972	LR16A_MOUSE (Q6EDY6) Leucine-rich repeat-containing protein 16A
vGGs*SVDLHR	NP_031641	Ctnnd1	-0.277556	0.0383009	S268	CTND1_MOUSE (P30999) Catenin delta-1
lFSLs*NPSLSTTNLSGPSR	NP_776288	Crtc3	-0.276711	0.137279	S370	CRTC3_MOUSE (Q91X84) CREB-regulated transcription coactivator 3
rSEs*PFEGknGk	NP_032660	Mtap1b	-0.276645	0.275061	S1422	MAP1B_MOUSE (P14873) Microtubule-associated protein 1B
t*STAPSSPGVDSVPLQR	NP_032755	Ctnnd2	-0.276081	0.364684	T451	CTND2_MOUSE (O35927) Catenin delta-2
mPDTESNs*LSR	NP_038540	Epb4.1l4a	-0.275637	0.0832102	S304	E41LA_MOUSE (P52963) Band 4.1-like protein 4A
aRHDt*PDPs*PPR	NP_666112	Bud13	-0.274852	0.0767267	T144, S148	BUD13_MOUSE (Q8R149) BUD13 homolog
aLs*TTSTSTINGNR	NP_666126	Ccm2	-0.273908	0.0307492	S402	CCM2_MOUSE (Q8K2Y9) Malcavernin
aMLDSGVYPPGs*PSk	NP_598615	Snapin	-0.273555	0.158164	S133	SNAPN_MOUSE (Q9Z266) SNARE-associated protein Snapin
sSSAmAs*ANLADEPAPDVEAEDGR	NP_082213	Caskin1	-0.273472	0.540741	S961	CSKI1_MOUSE (Q6P9K8) Caskin-1
lGs*FGSITR	NP_001074654	Flnc	-0.272674	0.00516682	S2234	FLNC_MOUSE (Q8VHX6) Filamin-C
sEQSSmSIEFGQEs*PEHSLAmDFSR	NP_032660	Mtap1b	-0.272051	0.69812	S1649	MAP1B_MOUSE (P14873) Microtubule-associated protein 1B
iHIDPESQDcs*PATSR	NP_062290	Pdlim4	-0.27147	0.00941401	S111	PDLI4_MOUSE (P70271) PDZ and LIM domain protein 4
aAEPPPSAGPAs*	NP_001153882	Scrt2	-0.271234	0.403572	S311	SCRT2_MOUSE (Q8BTH6) Transcriptional repressor scratch 2
sIs*VGENPGLATEPQAPVPIR	NP_036071	Mapkbp1	-0.270044	0.239838	S1252	MABP1_MOUSE (Q6NS57) Mitogen-activated protein kinase-binding protein 1
sESLIDAs*EDSQLEAAIR	NP_808301	Ubxn7	-0.268901	0.164414	S285	UBXN7_MOUSE (Q6P5G6) UBX domain-containing protein 7
sLGGms*PSEERR	NP_766606	Myo9a	-0.268175	0.205107	S1300	MYO9A_MOUSE (Q8C170) Myosin-IXa
vNQSALEAVTPs*PSFQQR	NP_660256	Appl1	-0.267599	0.256079	S401	DP13A_MOUSE (Q8K3H0) DCC-interacting protein 13-alpha
rRt*EEGPTLSYGR	NP_034901	Matr3	-0.266869	0.0229923	T150	MATR3_MOUSE (Q8K310) Matrin-3
qTESNPAmSNs*DEESNGTmkEk	NP_033556	Atrx	-0.265568	0.00376578	S665	ATRX_MOUSE (Q61687) Transcriptional regulator ATRX
sDAAVDt*SSEITTk	NP_032998	Ptma	-0.263812	0.0930858	T8	PTMA_MOUSE (P26350) Prothymosin alpha
tALPTSGs*STGELELLAGEVPAR	NP_034277	Epn1	-0.262877	0.11176	S418	EPN1_MOUSE (Q80VP1) Epsin-1
sRs*DIDVNAAASAk	NP_083985	Clasp1	-0.262578	0.133022	S600	CLAP1_MOUSE (Q80TV8) CLIP-associating protein 1
nLSLTcFAGEEPs*SPER	NP_851993	Prune2	-0.260232	0.356681	S593	PRUN2_MOUSE (Q52KR3) Protein prune homolog 2
sAGTETGSNINANSELs*PSAGSR	NP_001074790	Pds5a	-0.260109	0.371927	S1174	PDS5A_MOUSE (Q6A026) Sister chromatid cohesion protein PDS5 homolog A
sNITs*LG	NP_031791	Crmp1	-0.259177	0.00658763	S570	DPYL1_MOUSE (P97427) Dihydropyrimidinase-related protein 1
ss*SQENLLDEVMk	NP_789811	Ccdc88a	-0.259127	0.137128	S1675	GRDN_MOUSE (Q5SNZ0) Girdin
iVmGEETcQVIAs*PR	NP_001075121	Nacad	-0.259042	0.0266409	S198	NACAD_MOUSE (Q5SWP3) NAC-alpha domain-containing protein 1
sSs*ISGEIcGSQQAGGGAGTTTAk	NP_891559	Rims3	-0.258644	0.0225012	S22	RIMS3_MOUSE (Q80U57) Regulating synaptic membrane exocytosis protein 3
sVVQTt*PVAGSQSLSSGTVAk	NP_780438	Srrm2	-0.256343	0.0983196	T2325	SRRM2_MOUSE (Q8BTI8) Serine/arginine repetitive matrix protein 2
qIcLVmLETLSQs*PQGR	NP_035995	Pcbp1	-0.256048	0.207124	S173	PCBP1_MOUSE (P60335) Poly(rC)-binding protein 1
aGs*ISTLDSLDFAR	NP_775279	2310035C23Rik	-0.255913	0.124766	S180	K1468_MOUSE (Q148V7) LisH domain and HEAT repeat-containing protein KIAA1468
sAs*ASPLTPcSAPR	NP_659190	Mtap7d1	-0.255849	0.0582463	S368	MA7D1_MOUSE (A2AJI0) MAP7 domain-containing protein 1
iESPLETLSAQNHSASmTEVt*	NP_848871	E130309F12Rik	-0.255777	0.0521403	T325	LPPR1_MOUSE (Q8BFZ2) Lipid phosphate phosphatase-related protein type 1
vGs*LDNVGHLPAGGAVk	NP_032659	Mtap4	-0.255396	0.161795	S1046	MAP4_MOUSE (P27546) Microtubule-associated protein 4
lGSSGLGs*ASSIQAAVR	NP_067498	Huwe1	-0.255377	0.00449051	S3759	HUWE1_MOUSE (Q7TMY8) E3 ubiquitin-protein ligase HUWE1
tAs*PVIALQNGLSEDEALQR	NP_001153378	Zfand2b	-0.25476	0.170426	S187	ZFN2B_MOUSE (Q91X58) AN1-type zinc finger protein 2B
t*SSVSSLASAcTGGIPSSSR	NP_683734	Pom121	-0.254001	0.133579	T365	PO121_MOUSE (Q8K3Z9) Nuclear envelope pore membrane protein POM 121
aLs*PEGALRR	NP_001013432	Neurl4	-0.253975	0.254473	S504	NEUL4_MOUSE (Q5NCX5) Neuralized-like protein 4
rVDs*PMLNR	NP_001009930	Brsk2	-0.253055	0.141604	S368	BRSK2_MOUSE (Q69Z98) BR serine/threonine-protein kinase 2
eGmVTFSNt*LPR	NP_859009	BC005764	-0.252911	0.124499	T374	LPPR3_MOUSE (Q7TPB0) Lipid phosphate phosphatase-related protein type 3
tINHQmEs*PGER	NP_001001980	Limch1	-0.252782	0.0305093	S973	LIMC1_MOUSE (Q3UH68) LIM and calponin homology domains-containing protein 1
sLGs*SADLELLLR	NP_659142	Slc35c2	-0.251087	0.00609483	S335	S35C2_MOUSE (Q8VCX2) Solute carrier family 35 member C2
gLAEDVt*RTTPSRR	NP_075617	Palm	-0.250397	0.379698	T263	PALM_MOUSE (Q9Z0P4) Paralemmin-1
kETEs*EAEDDNLDDLER	NP_058079	Srrm1	-0.249065	3.74161e-05	S892	SRRM1_MOUSE (Q52KI8) Serine/arginine repetitive matrix protein 1
rQFs*PGPR	NP_085098	Nbea	-0.248528	0.0785238	S1311	NBEA_MOUSE (Q9EPN1) Neurobeachin
sSAPPRs*PTPR	NP_573395	Parvb	-0.247435	0.658722	S8	PARVB_MOUSE (Q9ES46) Beta-parvin
gRy*RSPYSGPk	NP_573505	Rbm39	-0.247027	0.414436	Y95	RBM39_MOUSE (Q8VH51) RNA-binding protein 39
aGmTSs*PDATTGQTFG	NP_035879	Zfp148	-0.246121	0.356081	S784	ZN148_MOUSE (Q61624) Zinc finger protein 148
gIITDs*FGR	NP_666126	Ccm2	-0.245028	0.0117035	S393	CCM2_MOUSE (Q8K2Y9) Malcavernin
gHGHs*DEEDEEQPR	NP_705783	Dcaf8	-0.243967	0.497707	S100	DCAF8_MOUSE (Q8N7N5) DDB1- and CUL4-associated factor 8
aLs*PLSPVAIEQTTLk	NP_663467	Zfp521	-0.24334	0.314743	S605	ZN521_MOUSE (Q6KAS7) Zinc finger protein 521
dcSYGAVt*SPTSTLESR	NP_851416	Tanc2	-0.243007	0.591605	T168	TANC2_MOUSE (A2A690) Protein TANC2
sIVNTs*PPcR	NP_082510	Rbm33	-0.242581	0.00165613	S792	RBM33_MOUSE (Q9CXK9) RNA-binding protein 33
sLYs*SSPGGAYVTR	NP_035831	Vim	-0.241648	0.0498661	S54	VIME_MOUSE (P20152) Vimentin
aAs*LRGGVGAPGSPSTPPTR	NP_795893	Ppm1h	-0.241226	0.144732	S210	PPM1H_MOUSE (Q3UYC0) Protein phosphatase 1H
sGs*SPGLRDGSGTPSR	NP_780438	Srrm2	-0.241078	0.249486	S1303	SRRM2_MOUSE (Q8BTI8) Serine/arginine repetitive matrix protein 2
sSs*mAAGLER	NP_001032843	Baiap2	-0.240779	0.154347	S327	BAIP2_MOUSE (Q8BKX1) Brain-specific angiogenesis inhibitor 1-associated protein 2
vYTy*IQSR	NP_001014412	Dyrk2	-0.240704	0.0805241	Y380	DYRK2_MOUSE (Q5U4C9) Dual specificity tyrosine-phosphorylation-regulated kinase 2
s*LPGSALELR	NP_084017	Ppfia3	-0.23979	0.0758685	S508	LIPA3_MOUSE (P60469) Liprin-alpha-3
gRLGSmDs*FER	NP_001074747	Tbc1d4	-0.238942	0.154696	S598	TBCD4_MOUSE (Q8BYJ6) TBC1 domain family member 4
nMAPs*QQSPVR	NP_937760	Abi2	-0.238602	0.0575716	S218	ABI2_MOUSE (P62484) Abl interactor 2
skDAs*PINRWs*PTR	NP_038858	Prpf4b	-0.236967	0.0283063	S431, S437	PRP4B_MOUSE (Q61136) Serine/threonine-protein kinase PRP4 homolog
mNTAPSRPs*PTR	NP_659141	Ncoa5	-0.23675	0.000481298	S9	NCOA5_MOUSE (Q91W39) Nuclear receptor coactivator 5
dAs*PGRGSHSQSSSPGALTLGR	NP_038708	Syn1	-0.235033	0.253391	S427	SYN1_MOUSE (O88935) Synapsin-1
aGs*PQLDDIRVFQNEVLGTLQR	NP_758469	Eif2b5	-0.233757	0.682843	S540	EI2BE_MOUSE (Q8CHW4) Translation initiation factor eIF-2B subunit epsilon
aGAGPTMLLREENGccs*R	NP_084359	Lsmd1	-0.233384	0.674867	S18	LSMD1_MOUSE (Q9D2U5) LSM domain-containing protein 1
nFLNALTs*PIEYQR	NP_001074771	Trio	-0.232958	0.0410687	S2282	TRIO_MOUSE (Q0KL02) Triple functional domain protein
rVDs*PMLSR	NP_001003920	Brsk1	-0.232907	0.113638	S384	BRSK1_MOUSE (Q5RJI5) BR serine/threonine-protein kinase 1
rDYDDms*PRR	NP_079555	Hnrnpk	-0.232177	0.180293	S284	HNRPK_MOUSE (P61979) Heterogeneous nuclear ribonucleoprotein K
dGYGGSRDSy*SSSR	NP_033059	Rbmxrt	-0.23025	0.0486982	Y324	RBMXL_MOUSE (Q91VM5) Heterogeneous nuclear ribonucleoprotein G-like 1
lGSLSARs*DSEATISR	NP_001093107	Cep170	-0.230197	0.0684439	S1155	CE170_MOUSE (Q6A065) Centrosomal protein of 170 kDa
rDVYLs*PR	NP_033059	Rbmxrt	-0.229631	0.185697	S205	RBMXL_MOUSE (Q91VM5) Heterogeneous nuclear ribonucleoprotein G-like 1
nSTSTSVcPs*PFR	NP_035347	Ptprr	-0.229049	0.0955631	S323	PTPRR_MOUSE (Q62132) Receptor-type tyrosine-protein phosphatase R
iVDSGVQt*DDEETADRTYASR	NP_001104266	Pclo	-0.22899	0.0228911	T3376	PCLO_MOUSE (Q9QYX7) Protein piccolo
iVs*AQSLAEDDVE	NP_077176	Tomm20	-0.228655	0.329798	S135	TOM20_MOUSE (Q9DCC8) Mitochondrial import receptor subunit TOM20 homolog
sDSRs*PGSISYLPSFFTk	NP_035438	Ncor1	-0.22859	0.112962	S2132	NCOR1_MOUSE (Q60974) Nuclear receptor corepressor 1
rIs*DPLTSSPGR	NP_032590	Mcm2	-0.228248	0.173074	S21	MCM2_MOUSE (P97310) DNA replication licensing factor MCM2
sASSGAEGDVs*SEREP	NP_079590	Dtd1	-0.227873	0.000434658	S204	DTD1_MOUSE (Q9DD18) D-tyrosyl-tRNA(Tyr) deacylase 1
kRLs*VELTSSLFR	NP_031640	Ctnnb1	-0.227447	0.281163	S675	CTNB1_MOUSE (Q02248) Catenin beta-1
tTATLDPTs*PAPGEGPSGR	NP_076013	Tfpt	-0.227398	0.238131	S180	TFPT_MOUSE (Q3U1J1) TCF3 fusion partner homolog
sLSNGPmTQESPTGPANGLs*GSPPVPGk	NP_780495	Tprn	-0.227325	0.319939	S272	TPRN_MOUSE (A2AI08) Taperin
mEDIDQSSLVSSs*ADSPPRPPPAFk	NP_918941	Rtn4	-0.227227	0.133298	S13	RTN4_MOUSE (Q99P72) Reticulon-4
sGSt*GSSLSVSVR	NP_001028430	D10Bwg1379e	-0.227149	0.0503529	T2091	BIG3_MOUSE (Q3UGY8) Brefeldin A-inhibited guanine nucleotide-exchange protein 3
lSGFs*Fkk	NP_032564	Marcks	-0.225985	0.107698	S163	MARCS_MOUSE (P26645) Myristoylated alanine-rich C-kinase substrate
dFTAEPTENGSEAFPGVPs*PTRAEGEAVR	NP_775566	Nhsl1	-0.22546	0.296134	S1218	NHSL1_MOUSE (Q8CAF4) NHS-like protein 1
sPAPSNPTLs*PSTPAk	NP_058056	Mybbp1a	-0.225409	0.0800088	S1253	MBB1A_MOUSE (Q7TPV4) Myb-binding protein 1A
vTPVEGSEIGSETLSVSSs*RDSTLR	NP_808332	D3Bwg0562e	-0.225044	0.0009872	S726	LPPR4_MOUSE (Q7TME0) Lipid phosphate phosphatase-related protein type 4
vQGt*GVTPPPt*PLGTR	NP_001034622	Pdxdc1	-0.223783	0.255931	T684, T691	PDXD1_MOUSE (Q99K01) Pyridoxal-dependent decarboxylase domain-containing protein 1
vAGQs*SPSGIQSR	NP_035945	Fyb	-0.223782	0.0976762	S27	FYB_MOUSE (O35601) FYN-binding protein
sGYs*SPGs*PGTPGSR	NP_034968	Mapt	-0.223247	0.194751	S129, S133	TAU_MOUSE (P10637) Microtubule-associated protein tau
mETVSNASSSSNPSs*PGR	NP_780519	Pds5b	-0.22321	0.530348	S1166	PDS5B_MOUSE (Q4VA53) Sister chromatid cohesion protein PDS5 homolog B
nQGGYGGs*SSSSSYGSGR	NP_001159443	Hnrnpa1	-0.222951	0.000281548	S308	ROA1_MOUSE (P49312) Heterogeneous nuclear ribonucleoprotein A1
tSs*VVTLEVAk	NP_034936	Mllt4	-0.221707	0.158528	S1083	AFAD_MOUSE (Q9QZQ1) Afadin
qks*EEPSVSLPFLQTALLR	NP_001093107	Cep170	-0.220048	0.0702843	S443	CE170_MOUSE (Q6A065) Centrosomal protein of 170 kDa
dIPSYGs*LSR	NP_258435	Arvcf	-0.219054	0.0625189	S205	ARVC_MOUSE (P98203) Armadillo repeat protein deleted in velo-cardio-facial syndrome homolog
aAkPcPTEASPPAASPs*GDSSPPATAPYDPR	NP_941033	Zc3h4	-0.218913	0.743023	S1062	ZC3H4_MOUSE (Q6ZPZ3) Zinc finger CCCH domain-containing protein 4
kRLs*QSDEDVIR	NP_663489	Wdr26	-0.218036	0.0567131	S101	WDR26_MOUSE (Q8C6G8) WD repeat-containing protein 26
amGSGGAGs*EQEDTVLFRR	NP_035550	Smn1	-0.217843	0.543948	S10	SMN_MOUSE (P97801) Survival motor neuron protein
t*ASLTSAASIDGSR	NP_038892	Ndrg2	-0.216573	0.0159429	T330	NDRG2_MOUSE (Q9QYG0) Protein NDRG2
gLSVSGPcGSRs*PQQTPMES	NP_598754	Pwp1	-0.216485	0.0832682	S493	PWP1_MOUSE (Q99LL5) Periodic tryptophan protein 1 homolog
dcSYGAVTs*PTSTLESR	NP_851416	Tanc2	-0.214831	0.205419	S169	TANC2_MOUSE (A2A690) Protein TANC2
qQPPLGPSSs*LLSLPSLk	NP_653105	Tbc1d10b	-0.214831	0.37844	S644	TB10B_MOUSE (Q8BHL3) TBC1 domain family member 10B
vAENGLEs*PEkEER	NP_001005511	Lmtk3	-0.214714	0.472479	S947	LMTK3_MOUSE (Q5XJV6) Serine/threonine-protein kinase LMTK3
ePHLNYs*PTcLEPPVLSIHPGAID	NP_997088	Igsf3	-0.214566	0.56797	S1177	IGSF3_MOUSE (Q6ZQA6) Immunoglobulin superfamily member 3
mADTGs*PGMQR	NP_997565	Kif1b	-0.213948	0.200964	S1408	KIF1B_MOUSE (Q60575) Kinesin-like protein KIF1B
ms*GFIYQGk	NP_059098	Arhgef7	-0.213128	0.0152204	S340	ARHG7_MOUSE (Q9ES28) Rho guanine nucleotide exchange factor 7
aAs*LRGGVGAPGs*PSTPPTR	NP_795893	Ppm1h	-0.212968	0.495286	S210, S220	PPM1H_MOUSE (Q3UYC0) Protein phosphatase 1H
gLs*ASTVDLSSSS	NP_083367	Klc4	-0.212605	0.211403	S609	KLC4_MOUSE (Q9DBS5) Kinesin light chain 4
fRQs*LPLSR	NP_061361	Srcin1	-0.212561	0.259579	S199	SRCN1_MOUSE (Q9QWI6) SRC kinase signaling inhibitor 1
eASLGPPGTSLs*QTGLSk	NP_061214	Sema6a	-0.212065	0.0380526	S897	SEM6A_MOUSE (O35464) Semaphorin-6A
s*APPmEGAR	NP_598710	Ptov1	-0.212004	0.140712	S53	PTOV1_MOUSE (Q91VU8) Prostate tumor-overexpressed gene 1 protein homolog
hLSRs*NIDIPR	NP_035386	Pitpnm2	-0.211807	0.171035	S630	PITM2_MOUSE (Q6ZPQ6) Membrane-associated phosphatidylinositol transfer protein 2
aSPs*PQPSSQPLQINR	NP_001107833	Eml4	-0.211579	0.355709	S146	EMAL4_MOUSE (Q3UMY5) Echinoderm microtubule-associated protein-like 4
aDs*VPNLEPSEESLVTk	NP_081409	Lnp	-0.211105	0.5716	S411	LNP_MOUSE (Q7TQ95) Protein lunapark
rAs*VcAEAYNPDEEEDDAESR	NP_035288	Prkar2b	-0.210607	0.248133	S112	KAP3_MOUSE (P31324) cAMP-dependent protein kinase type II-beta regulatory subunit
sRs*PVDSPVPASmFAPEPSs*PGAAR	NP_038846	Gtpbp1	-0.210303	0.3447	S8, S25	GTPB1_MOUSE (O08582) GTP-binding protein 1
dGSIs*PVSSEcSAVER	NP_766353	Zbtb44	-0.210273	0.410896	S161	ZBT44_MOUSE (Q8R0A2) Zinc finger and BTB domain-containing protein 44
tFs*ATVR	NP_080097	Carhsp1	-0.209914	0.101287	S53	CHSP1_MOUSE (Q9CR86) Calcium-regulated heat stable protein 1
sRTGs*ESSQTGASATSGR	NP_663600	Eif4b	-0.208906	0.256139	S422	IF4B_MOUSE (Q8BGD9) Eukaryotic translation initiation factor 4B
rGs*YEYSQER	NP_062737	Spen	-0.20768	0.1052	S648	MINT_MOUSE (Q62504) Msx2-interacting protein
aVGmPs*PVSPk	NP_291043	Aff4	-0.207533	0.230558	S1052	AFF4_MOUSE (Q9ESC8) AF4/FMR2 family member 4
tPQSSs*PMDQmGk	NP_001074288	Arid1a	-0.207348	0.0564687	S384	ARI1A_MOUSE (A2BH40) AT-rich interactive domain-containing protein 1A
ss*PERDEGTPVPDSR	NP_033459	Tspyl1	-0.207224	0.499424	S3	TSYL1_MOUSE (O88852) Testis-specific Y-encoded-like protein 1
sDSGEQNYGEREs*R	NP_033212	Tra2b	-0.205758	0.600909	S14	TRA2B_MOUSE (P62996) Transformer-2 protein homolog beta
sSGPTs*LFAVTVAPPGAR	NP_058085	Hnrnpu	-0.204668	0.0740929	S187	HNRPU_MOUSE (Q8VEK3) Heterogeneous nuclear ribonucleoprotein U
lGSs*PTSScNPTPTk	NP_001025107	Specc1	-0.20448	0.000145046	S53	CYTSB_MOUSE (Q5SXY1) Cytospin-B
mETDAPQPGLASPDs*PHDPck	NP_032655	Msi1	-0.204136	0.0166079	S15	MSI1H_MOUSE (Q61474) RNA-binding protein Musashi homolog 1
is*IPSs*AIs*HRGQR	NP_665825	Il17re	-0.203567	0.176956	S99, S103, S106	I17RE_MOUSE (Q8BH06) Interleukin-17 receptor E
tSGISPLPQDGELt*PR	NP_067515	Rnf130	-0.203502	0.000603035	T372	GOLI_MOUSE (Q8VEM1) E3 ubiquitin-protein ligase RNF130
aSVAs*DPESPPGGNEPAAASGQR	NP_080716	Rnmt	-0.203059	0.77053	S11	MCES_MOUSE (Q9D0L8) mRNA cap guanine-N7 methyltransferase
sSs*TmSLQEYGTSSR	Q62417	Sorbs1	-0.202779	0.0481449	S594	SRBS1_MOUSE (Q62417) Sorbin and SH3 domain-containing protein 1
aAGALGSASSGs*mPNLAAR	NP_766063	Frmd4a	-0.20245	0.0552491	S796	FRM4A_MOUSE (Q8BIE6) FERM domain-containing protein 4A
lSGFs*Fk	NP_032564	Marcks	-0.200789	0.261291	S163	MARCS_MOUSE (P26645) Myristoylated alanine-rich C-kinase substrate
s*PPRASYVAPLTAQPATYR	NP_063922	Rbm14	-0.200579	0.144757	S220	RBM14_MOUSE (Q8C2Q3) RNA-binding protein 14
sVGkVEPSs*QSPGRSPR	NP_444434	Erc1	-0.20035	0.0373584	S15	RB6I2_MOUSE (Q99MI1) ELKS/Rab6-interacting/CAST family member 1
sLYSSs*PGGAYVTR	NP_035831	Vim	-0.200293	0.299312	S56	VIME_MOUSE (P20152) Vimentin
nTETVPSQNNSGSs*SPVFNFR	NP_081447	2310057J16Rik	-0.199941	0.550615	S350	CAMP3_MOUSE (Q80VC9) Calmodulin-regulated spectrin-associated protein 3
ss*SVSPSASFR	NP_035730	Tle4	-0.196781	0.0160455	S205	TLE4_MOUSE (Q62441) Transducin-like enhancer protein 4
sASAISSDSISTSADNFs*PDLR	NP_076347	Mtmr2	-0.19625	0.501756	S58	MTMR2_MOUSE (Q9Z2D1) Myotubularin-related protein 2
aTHs*PSAREEEGPSGAT	NP_817090	Hap1	-0.195909	0.119081	S615	HAP1_MOUSE (O35668) Huntingtin-associated protein 1
hRAEAPPLQREDs*GTFSLGk	NP_036001	Prkra	-0.19561	0.077032	S18	PRKRA_MOUSE (Q9WTX2) Interferon-inducible double stranded RNA-dependent protein kinase activator A
vAMYkEPs*LHDLTEFSR	NP_034330	Fgf13	-0.194757	0.00445316	S208	FGF13_MOUSE (P70377) Fibroblast growth factor 13
vSGRt*SPLMLDR	NP_780438	Srrm2	-0.19351	0.48923	T2254	SRRM2_MOUSE (Q8BTI8) Serine/arginine repetitive matrix protein 2
sms*LDmGQPSQANTk	NP_035027	Nf1	-0.192341	0.0737077	S2525	NF1_MOUSE (Q04690) Neurofibromin
sVt*PASTLTk	NP_034936	Mllt4	-0.192273	0.0393598	T1330	AFAD_MOUSE (Q9QZQ1) Afadin
aSt*EGANNmPk	NP_001070982	Slc1a2	-0.19195	0.533831	T4	EAA2_MOUSE (P43006) Excitatory amino acid transporter 2
sLs*mVDLQDAR	NP_001001602	Dab2ip	-0.191786	0.0795608	S682	DAB2P_MOUSE (Q3UHC7) Disabled homolog 2-interacting protein
acVAVEGt*PR	NP_034470	Gpr50	-0.19141	0.169643	T369	MTR1L_MOUSE (O88495) Melatonin-related receptor
lAs*VSADAEVAR	P20357	Map2	-0.190806	0.195879	S823	MAP2_MOUSE (P20357) Microtubule-associated protein 2
as*SLNFLNk	NP_032477	Klc2	-0.190642	0.207662	S578	KLC2_MOUSE (O88448) Kinesin light chain 2
sAt*LPLPAR	NP_033192	Sorbs1	-0.189807	0.0786724	T287	SRBS1_MOUSE (Q62417) Sorbin and SH3 domain-containing protein 1
qSVGSGs*PVQTVGLETR	NP_031488	Apc	-0.18978	0.080251	S2710	APC_MOUSE (Q61315) Adenomatous polyposis coli protein
t*LSQSSESGTLPSGPPGHTMEVSc	NP_038892	Ndrg2	-0.189722	0.489322	T348	NDRG2_MOUSE (Q9QYG0) Protein NDRG2
s*ASASPLTPcSAPR	NP_659190	Mtap7d1	-0.18915	0.0782185	S366	MA7D1_MOUSE (A2AJI0) MAP7 domain-containing protein 1
rGDs*VDcPPEGR	NP_001182197	Dos	-0.18898	0.00523331	S610	DOS_MOUSE (Q66L44) Protein Dos
eSPPLLPLGt*Pc	NP_602320	Gpr37l1	-0.188768	0.142191	T479	ETBR2_MOUSE (Q99JG2) Endothelin B receptor-like protein 2
tVs*DLALQNAFGER	NP_001074615	Prickle2	-0.188705	0.196177	S810	PRIC2_MOUSE (Q80Y24) Prickle-like protein 2
lSTHs*PFR	NP_906273	Epb4.1	-0.188443	0.386984	S706	41_MOUSE (P48193) Protein 4.1
eGt*PPPPPPPR	NP_035554	Ncor2	-0.187141	0.122047	T1349	NCOR2_MOUSE (Q9WU42) Nuclear receptor corepressor 2
sPs*ISNmAALSR	NP_032595	Anapc1	-0.186453	0.476858	S343	APC1_MOUSE (P53995) Anaphase-promoting complex subunit 1
sENGmTGSt*s*SLNNVTQ	NP_001182213	Fsd1l	-0.186262	0.657068	T489, S490	FSD1L_MOUSE (Q8BYN5) FSD1-like protein
vHVQFFDDs*PTR	NP_034960	Msh6	-0.18622	0.0530387	S137	MSH6_MOUSE (P54276) DNA mismatch repair protein Msh6
sms*HQAAIASQR	NP_821170	Vps26b	-0.185949	0.269474	S304	VP26B_MOUSE (Q8C0E2) Vacuolar protein sorting-associated protein 26B
aSs*PPSSTIPSTSLQLSVPk	NP_705760	Zfp280c	-0.185848	0.44002	S532	Z280C_MOUSE (Q6P3Y5) Zinc finger protein 280C
s*ESGSkSSQPLASk	NP_001159949	Hmga1-rs1	-0.185829	0.500106	S2	HMGA1_MOUSE (P17095) High mobility group protein HMG-I/HMG-Y
tVPQTnGLLs*PQQSEEVANPPQR	NP_034266	Eomes	-0.185819	0.268298	S525	EOMES_MOUSE (O54839) Eomesodermin homolog
qSARPs*TPEPDcTQLEPTGD	NP_062610	Tbc1d1	-0.185587	0.188921	S1148	TBCD1_MOUSE (Q60949) TBC1 domain family member 1
yRADs*HGELDLAR	NP_036136	Acot1	-0.185504	0.297473	S56	ACOT1_MOUSE (O55137) Acyl-coenzyme A thioesterase 1
s*GDEmIFDPTmSk	NP_080306	Eif2s2	-0.185408	0.0552685	S2	IF2B_MOUSE (Q99L45) Eukaryotic translation initiation factor 2 subunit 2
vGs*EIER	NP_084080	Hnrnpm	-0.185401	0.478949	S431	HNRPM_MOUSE (Q9D0E1) Heterogeneous nuclear ribonucleoprotein M
eSs*PLYSPGFSDSTSAAk	NP_032660	Mtap1b	-0.184355	0.54252	S1789	MAP1B_MOUSE (P14873) Microtubule-associated protein 1B
qGPSPVs*PNALDR	NP_001001602	Dab2ip	-0.183645	0.381342	S930	DAB2P_MOUSE (Q3UHC7) Disabled homolog 2-interacting protein
sESLIDASEDs*QLEAAIR	NP_808301	Ubxn7	-0.18364	0.300215	S288	UBXN7_MOUSE (Q6P5G6) UBX domain-containing protein 7
vDs*TTcLFPVEEk	NP_038556	Gfpt1	-0.182602	0.287196	S243	GFPT1_MOUSE (P47856) Glucosamine--fructose-6-phosphate aminotransferase [isomerizing] 1
sDAAVDTs*SEITTk	NP_032998	Ptma	-0.18174	0.504493	S9	PTMA_MOUSE (P26350) Prothymosin alpha
rLs*THSPFR	NP_906273	Epb4.1	-0.181401	0.222285	S703	41_MOUSE (P48193) Protein 4.1
gVSASSVPFTPSs*PLLScSQEGSR	NP_001004144	Git1	-0.18128	0.519471	S580	GIT1_MOUSE (Q68FF6) ARF GTPase-activating protein GIT1
mPNGLDSmSLs*PPGAR	NP_001074905	Ino80d	-0.181214	0.778687	S27	IN80D_MOUSE (Q66JY2) INO80 complex subunit D
eNPPs*PPTSPAAPQPR	NP_080653	6330577E15Rik	-0.180633	0.302367	S67	SFR1_MOUSE;CJ078_MOUSE (Q8BP27) Swi5-dependent recombination DNA repair protein 1 homolog
rDYDDms*PR	NP_079555	Hnrnpk	-0.178953	0.241803	S284	HNRPK_MOUSE (P61979) Heterogeneous nuclear ribonucleoprotein K
ySGSRs*PGFSR	NP_001182425	Dclk2	-0.178848	0.00130315	S307	DCLK2_MOUSE (Q6PGN3) Serine/threonine-protein kinase DCLK2
vVEEMs*E	NP_001025478	Dkc1	-0.178708	0.268767	S508	DKC1_MOUSE (Q9ESX5) H/ACA ribonucleoprotein complex subunit 4
tIVmGAs*FR	NP_035658	Taldo1	-0.177554	0.180651	S237	TALDO_MOUSE (Q93092) Transaldolase
rHs*TEGEEGDVSDVGSR	NP_001001160	Fbxo41	-0.176315	0.105477	S476	FBX41_MOUSE (Q6NS60) F-box only protein 41
dSAPTTPTs*PTEFLTPGLR	Q9JLC8	Sacs	-0.1756	0.581522	S4266	SACS_MOUSE (Q9JLC8) Sacsin
qSPISTPTs*PGSLR	NP_001103692	Dcx	-0.175291	0.0137496	S339	DCX_MOUSE (O88809) Neuronal migration protein doublecortin
tTPAPs*PGSANESFFAPSR	NP_001160107	Mid1ip1	-0.175257	0.220858	S71	M1IP1_MOUSE (Q9CQ20) Mid1-interacting protein 1
sHs*FSDPSPk	NP_032722	Map4k4	-0.174919	0.0827704	S557	M4K4_MOUSE (P97820) Mitogen-activated protein kinase kinase kinase kinase 4
aAQSPQQHSSGDPTEEEs*PV	NP_033222	Slc16a1	-0.174589	0.0810993	S491	MOT1_MOUSE (P53986) Monocarboxylate transporter 1
rISDPLTs*SPGR	NP_032590	Mcm2	-0.174588	0.0102431	S26	MCM2_MOUSE (P97310) DNA replication licensing factor MCM2
vAGQSs*PSGIQSR	NP_035945	Fyb	-0.174317	0.285498	S28	FYB_MOUSE (O35601) FYN-binding protein
ss*RTALAPGNDR	NP_758483	Mark4	-0.173952	0.543922	S3	MARK4_MOUSE (Q8CIP4) MAP/microtubule affinity-regulating kinase 4
tcFs*PNRVIGLSSDLQQVGGASAR	NP_079620	Eif3f	-0.173947	0.577549	S262	EIF3F_MOUSE (Q9DCH4) Eukaryotic translation initiation factor 3 subunit F
aGAGMITQHSSTAs*PVNR	NP_080613	Sltm	-0.173557	0.162291	S981	SLTM_MOUSE (Q8CH25) SAFB-like transcription modulator
sGs*LSNVAGGR	NP_082213	Caskin1	-0.173477	0.0840627	S390	CSKI1_MOUSE (Q6P9K8) Caskin-1
gSTSSSPYVAASHt*PPINGSDSILGTR	NP_035674	Tcf12	-0.17186	0.22663	T313	HTF4_MOUSE (Q61286) Transcription factor 12
hMDPPPAPMQDRs*PSPR	NP_032660	Mtap1b	-0.171471	0.343245	S2205	MAP1B_MOUSE (P14873) Microtubule-associated protein 1B
nQGGYGGSSs*SSSYGSGR	NP_001159443	Hnrnpa1	-0.171413	0.0279157	S310	ROA1_MOUSE (P49312) Heterogeneous nuclear ribonucleoprotein A1
rFs*DGAASIQAFk	NP_081774	Sik3	-0.170902	0.446678	S674	SIK3_MOUSE (Q6P4S6) Serine/threonine-protein kinase SIK3
sPs*PAPENTPSDPADQGAR	NP_033595	Zfpm1	-0.170428	0.451145	S927	FOG1_MOUSE (O35615) Zinc finger protein ZFPM1
dVTNLTVGGFTPms*PR	NP_038704	Supt5h	-0.170157	0.307917	S664	SPT5H_MOUSE (O55201) Transcription elongation factor SPT5
aASSGPRs*PLDQR	NP_031716	Chd1	-0.169732	0.265991	S1678	CHD1_MOUSE (P40201) Chromodomain-helicase-DNA-binding protein 1
tAGTSFmmTPy*VVTR	NP_001075036	Mapk10	-0.167736	0.00591782	Y223	MK08_MOUSE (Q91Y86) Mitogen-activated protein kinase 8
s*APDLkESGAAV	NP_694743	Kif1c	-0.167204	0.394751	S1089	KIF1C_MOUSE (O35071) Kinesin-like protein KIF1C
aGGAGGEGSDDDTs*LT	NP_064374	Stard10	-0.166449	0.0999469	S289	PCTL_MOUSE (Q9JMD3) PCTP-like protein
tFs*DESNIL	NP_001032952	Atp11c	-0.166274	0.467583	S1123	AT11C_MOUSE (Q9QZW0) Probable phospholipid-transporting ATPase 11C
aTVNHTNcNTAs*PAALEEAk	NP_081934	Hexim2	-0.16541	0.0878899	S13	HEXI2_MOUSE (Q3TVI4) Protein HEXIM2
vs*GRTSPLMLDR	NP_780438	Srrm2	-0.165102	0.38119	S2251	SRRM2_MOUSE (Q8BTI8) Serine/arginine repetitive matrix protein 2
s*mSIDDTPR	NP_080358	Dock7	-0.164977	0.0604387	S180	DOCK7_MOUSE (Q8R1A4) Dedicator of cytokinesis protein 7
sSTs*FANIQENAT	NP_766004	Ostm1	-0.164863	0.227075	S329	OSTM1_MOUSE (Q8BGT0) Osteopetrosis-associated transmembrane protein 1
vASVs*LEGLNLAR	NP_796347	Ppfia2	-0.164002	0.0130019	S689	LIPA2_MOUSE (Q8BSS9) Liprin-alpha-2
s*NGYEDHmAEDcRDDIGR	NP_034615	Elavl1	-0.163878	0.738716	S2	ELAV1_MOUSE (P70372) ELAV-like protein 1
sPSDSSt*ASTPIAEQIER	NP_062787	Dbn1	-0.16336	0.146874	T345	DREB_MOUSE (Q9QXS6) Drebrin
sLDEDEPPPs*PLAR	NP_666137	Samd14	-0.163264	0.00465744	S117	SAM14_MOUSE (Q8K070) Sterile alpha motif domain-containing protein 14
tILALEYSSPAt*PR	NP_001011732	Xkr7	-0.162437	0.521664	T559	XKR7_MOUSE (Q5GH64) XK-related protein 7
iYQy*IQSR	NP_034222	Dyrk1b	-0.162359	0.528007	Y273	DYR1A_MOUSE (Q61214) Dual specificity tyrosine-phosphorylation-regulated kinase 1A
mDASTPLPPASSs*PR	NP_001005916	Zbtb9	-0.162258	0.0604401	S13	ZBTB9_MOUSE (Q8CDC7) Zinc finger and BTB domain-containing protein 9
lQLGt*PPPLLAAR	Q5SFM8	Rbm27	-0.161956	0.369693	T447	RBM27_MOUSE (Q5SFM8) RNA-binding protein 27
qATs*PFAcTADGEEAmTQDLTSR	NP_001020731	Sox6	-0.161912	0.287026	S8	SOX6_MOUSE (P40645) Transcription factor SOX-6
cRs*PGMLEPLGSAR	NP_780438	Srrm2	-0.16161	0.0301887	S1988	SRRM2_MOUSE (Q8BTI8) Serine/arginine repetitive matrix protein 2
tLTEGDSPs*PQ	NP_031831	Cyb561	-0.160926	0.336265	S248	CY561_MOUSE (Q60720) Cytochrome b561
s*mQLPVTHLFSFGLSs*Rk	NP_001156786	Pgap1	-0.160812	0.469426	S464, S479	PGAP1_MOUSE (Q3UUQ7) GPI inositol-deacylase
s*VEGPGGLEPSLDEYR	NP_954670	Fam171a2	-0.159992	0.79433	S445	F1712_MOUSE (A2A699) Protein FAM171A2
aSSPAESs*PEDSGYmR	NP_001074681	Irs2	-0.159955	0.316537	S728	IRS2_MOUSE (P81122) Insulin receptor substrate 2
sGMNs*PLR	NP_035879	Zfp148	-0.159522	0.338233	S665	ZN148_MOUSE (Q61624) Zinc finger protein 148
aSs*PPDRIDIFGR	NP_789819	Arglu1	-0.159445	0.331694	S75	ARGL1_MOUSE (Q3UL36) Arginine and glutamate-rich protein 1
eRSDs*GGSSSEPFER	NP_064411	Prrc2a	-0.159309	0.254526	S761	PRC2A_MOUSE;BAT2_MOUSE (Q7TSC1) Protein PRRC2A
tPmYGSQt*PLQDGSR	NP_038704	Supt5h	-0.158368	0.0719574	T785	SPT5H_MOUSE (O55201) Transcription elongation factor SPT5
rAs*GEEQEcLD	NP_690034	Purg	-0.158276	0.0097512	S342	PURG_MOUSE (Q8R4E6) Purine-rich element-binding protein gamma
mFSNPDNGs*PAMTHR	NP_061230	Slc4a4	-0.157835	0.0718914	S245	S4A4_MOUSE (O88343) Electrogenic sodium bicarbonate cotransporter 1
sSQALLSQLYQs*PNR	NP_001033787	Elavl4	-0.157665	0.114205	S228	ELAV4_MOUSE (Q61701) ELAV-like protein 4
cs*SPTPGPPPLPQk	NP_032931	Ppfibp2	-0.156935	0.377723	S361	LIPB2_MOUSE (O35711) Liprin-beta-2
sGccDDSALARs*PAR	NP_081447	2310057J16Rik	-0.155951	0.453074	S1034	CAMP3_MOUSE (Q80VC9) Calmodulin-regulated spectrin-associated protein 3
aSDPQs*PPQVSR	NP_659074	Taok1	-0.155685	0.0701267	S421	TAOK1_MOUSE (Q5F2E8) Serine/threonine-protein kinase TAO1
aSSSSPLDYs*FQLTPSR	NP_766446	Pak7	-0.154788	0.630176	S231	PAK7_MOUSE (Q8C015) Serine/threonine-protein kinase PAK 7
sSs*QENLLDEVmk	NP_789811	Ccdc88a	-0.154702	0.0674307	S1676	GRDN_MOUSE (Q5SNZ0) Girdin
mAPTPIPTRSPSDSSTASt*PIAEQIER	NP_062787	Dbn1	-0.154022	0.647234	T348	DREB_MOUSE (Q9QXS6) Drebrin
sYs*MER	NP_444501	Rims2	-0.153724	0.062021	S451	RIMS2_MOUSE (Q9EQZ7) Regulating synaptic membrane exocytosis protein 2
sASSGAEGDVSs*EREP	NP_079590	Dtd1	-0.153369	0.345016	S205	DTD1_MOUSE (Q9DD18) D-tyrosyl-tRNA(Tyr) deacylase 1
sQPTt*PQETVTGk	NP_001104266	Pclo	-0.153223	0.213018	T860	PCLO_MOUSE (Q9QYX7) Protein piccolo
gTPRnGs*PPPGAPASR	NP_076399	Tsc22d4	-0.153143	0.192988	S62	T22D4_MOUSE (Q9EQN3) TSC22 domain family protein 4
smNPNVSmVSSASSs*PSSSR	NP_631885	Satb2	-0.152911	0.442289	S454	SATB2_MOUSE (Q8VI24) DNA-binding protein SATB2
aLNAEt*Pks*SPLPAk	NP_659162	Mepce	-0.152776	0.0162	T188, S191	MEPCE_MOUSE (Q8K3A9) 7SK snRNA methylphosphate capping enzyme
aQPEEcs*PSGLQR	NP_573470	Kcnh7	-0.152522	0.360569	S1007	KCNH7_MOUSE (Q9ER47) Potassium voltage-gated channel subfamily H member 7
dVYLs*PRDDGYSTk	NP_033059	Rbmxrt	-0.152281	0.0213998	S205	RBMXL_MOUSE (Q91VM5) Heterogeneous nuclear ribonucleoprotein G-like 1
lSPQGQQPVSPQs*GSPQQQR	NP_038750	Syn3	-0.15221	0.0040146	S472	SYN3_MOUSE (Q8JZP2) Synapsin-3
sVSTt*NIAGHFNDESPLGLR	NP_032513	Arhgef2	-0.151234	0.458229	T153	ARHG2_MOUSE (Q60875) Rho guanine nucleotide exchange factor 2
aAFSkDEs*kEPIVEVR	NP_001106675	Ncam1	-0.150824	0.479292	S774	NCAM1_MOUSE (P13595) Neural cell adhesion molecule 1
mkGEt*PVNSTmSIGQAR	NP_034446	Gng3	-0.150733	0.310306	T5	GBG3_MOUSE (P63216) Guanine nucleotide-binding protein G(I)/G(S)/G(O) subunit gamma-3
vPAs*RQGGAs*TGPR	Q3UTB7	Foxr1	-0.15067	0.0932184	S213, S219	FOXR1_MOUSE (Q3UTB7) Forkhead box protein R1
hTPPTIGGs*LPYR	NP_937760	Abi2	-0.150308	0.045817	S301	ABI2_MOUSE (P62484) Abl interactor 2
rIDIs*PSTFR	NP_666265	Thrap3	-0.150161	0.0867385	S679	TR150_MOUSE (Q569Z6) Thyroid hormone receptor-associated protein 3
sEQSSMSIEFGQEs*PEHSLAmDFSR	NP_032660	Mtap1b	-0.149274	0.468022	S1649	MAP1B_MOUSE (P14873) Microtubule-associated protein 1B
sEVTAs*PLVGPDR	NP_663490	Mark1	-0.148454	0.108599	S475	MARK1_MOUSE (Q8VHJ5) Serine/threonine-protein kinase MARK1
tVGNVs*PTAQmVQR	NP_659197	Rbm7	-0.148304	0.368874	S125	RBM7_MOUSE (Q9CQT2) RNA-binding protein 7
aESSESLSASs*PAR	NP_032590	Mcm2	-0.148042	0.327204	S12	MCM2_MOUSE (P97310) DNA replication licensing factor MCM2
sGs*IEQASLVVEER	NP_001012642	Rims1	-0.147591	0.0118254	S938	RIMS1_MOUSE (Q99NE5) Regulating synaptic membrane exocytosis protein 1
sSs*PVLVEEEPER	NP_780515	Phactr4	-0.147012	0.156393	S118	PHAR4_MOUSE (Q501J7) Phosphatase and actin regulator 4
aRs*YIETETESR	NP_001029340	Ank2	-0.146507	0.15661	S336	ANK2_MOUSE (Q8C8R3) Ankyrin-2
mDEPs*PLAk	NP_579938	Acaca	-0.146068	0.211331	S5	ACACA_MOUSE (Q5SWU9) Acetyl-CoA carboxylase 1
aTVTAATt*TTGSASPGEmEPSk	NP_758466	Kdm1b	-0.14579	0.637057	T247	KDM1B_MOUSE (Q8CIG3) Lysine-specific histone demethylase 1B
eADEDs*EPEREVR	NP_613058	Usp39	-0.144375	0.224714	S81	SNUT2_MOUSE (Q3TIX9) U4/U6.U5 tri-snRNP-associated protein 2
gFGFGQGAGALVHs*E	NP_031817	Csrp1	-0.144248	0.000651941	S192	CSRP1_MOUSE (P97315) Cysteine and glycine-rich protein 1
nTt*PTGAAPPAGmTSTR	NP_032659	Mtap4	-0.143654	0.450268	T847	MAP4_MOUSE (P27546) Microtubule-associated protein 4
sTLSms*PR	NP_067366	Ppp1r1a	-0.143469	0.201933	S67	PPR1A_MOUSE (Q9ERT9) Protein phosphatase 1 regulatory subunit 1A
as*ASGAmAk	NP_038961	Vapa	-0.142775	0.272414	S3	VAPA_MOUSE (Q9WV55) Vesicle-associated membrane protein-associated protein A
rLs*LESEGANEGATAAPELSALEEAFRR	NP_878259	Tppp	-0.14171	0.742771	S31	TPPP_MOUSE (Q7TQD2) Tubulin polymerization-promoting protein
gGPISFs*SSR	NP_780469	Myh10	-0.141532	0.253385	S1937	MYH10_MOUSE (Q61879) Myosin-10
tLVLVs*PGDmk	NP_001156336	Ttbk1	-0.141164	0.208865	S834	TTBK1_MOUSE (Q6PCN3) Tau-tubulin kinase 1
sRNs*PLLDR	NP_031954	Mark2	-0.141129	0.248682	S483	MARK2_MOUSE (Q05512) Serine/threonine-protein kinase MARK2
vSGs*PSSGFR	NP_032717	Nefm	-0.140881	0.0369603	S30	NFM_MOUSE (P08553) Neurofilament medium polypeptide
iYqy*IQSR	NP_034222	Dyrk1b	-0.140717	0.319376	Y273	DYR1A_MOUSE (Q61214) Dual specificity tyrosine-phosphorylation-regulated kinase 1A
qGADREESPmTGVcVQQs*PVASS	NP_031916	Dyrk1a	-0.14066	0.371342	S758	DYR1A_MOUSE (Q61214) Dual specificity tyrosine-phosphorylation-regulated kinase 1A
aQPAPPELNSESEDy*SPSSSETVR	NP_064362	Dclk1	-0.140552	0.790949	Y741	DCLK1_MOUSE (Q9JLM8) Serine/threonine-protein kinase DCLK1
gRLs*PVPVPR	NP_001132984	Raly	-0.13999	0.0718622	S119	RALY_MOUSE (Q64012) RNA-binding protein Raly
vQGTGVt*PPPt*PLGTR	NP_001034622	Pdxdc1	-0.139649	0.162901	T687, T691	PDXD1_MOUSE (Q99K01) Pyridoxal-dependent decarboxylase domain-containing protein 1
tLGt*PTQSGSTPR	NP_081367	Nup35	-0.139091	0.405855	T272	NUP53_MOUSE (Q8R4R6) Nucleoporin NUP53
as*PQGGQIAIAmR	Q8R023	Pcgf1	-0.138467	0.664578	S3	PCGF1_MOUSE (Q8R023) Polycomb group RING finger protein 1
rFs*MEGISNILQSGIR	NP_898994	Fez1	-0.137952	0.0616623	S316	FEZ1_MOUSE (Q8K0X8) Fasciculation and elongation protein zeta-1
sPPREGs*QGELTPANSQSR	NP_663345	Gps1	-0.137584	8.46619e-08	S509	CSN1_MOUSE (Q99LD4) COP9 signalosome complex subunit 1
nDSIVt*PSPPQAR	NP_083685	Mff	-0.13743	0.275784	T149	MFF_MOUSE (Q6PCP5) Mitochondrial fission factor
rGGGSGGGDEs*EGEEVDED	NP_035351	Purb	-0.137294	0.555115	S316	PURB_MOUSE (O35295) Transcriptional activator protein Pur-beta
nmAPs*QQSPVR	NP_937760	Abi2	-0.137199	0.456539	S218	ABI2_MOUSE (P62484) Abl interactor 2
vAEHGt*PkPFR	NP_081420	Arhgef12	-0.13666	0.293619	T737	ARHGC_MOUSE (Q8R4H2) Rho guanine nucleotide exchange factor 12
nVEPQs*GDL	NP_083240	Snx29	-0.136568	0.228573	S815	SNX29_MOUSE (Q9D3S3) Sorting nexin-29
sVs*SDSLGPPRPVSTSSR	NP_081447	2310057J16Rik	-0.13652	0.000828611	S431	CAMP3_MOUSE (Q80VC9) Calmodulin-regulated spectrin-associated protein 3
tGs*TGALGPSER	NP_084110	Ppp1r12c	-0.135999	0.153274	S431	PP12C_MOUSE (Q3UMT1) Protein phosphatase 1 regulatory subunit 12C
aGs*VADSDAVVk	NP_776113	1110067D22Rik	-0.135713	0.0904554	S4	LEGLA_MOUSE (Q8VED9) Galectin-related protein A
mEIQSGPQPGs*PGRAER	NP_898838	Ttll12	-0.135451	0.586122	S11	TTL12_MOUSE (Q3UDE2) Tubulin--tyrosine ligase-like protein 12
qIcLVMLETLSQs*PQGR	NP_035995	Pcbp1	-0.135058	0.0896167	S173	PCBP1_MOUSE (P60335) Poly(rC)-binding protein 1
rIs*MEDLNk	NP_666351	Cdk17	-0.134016	0.158497	S137	CDK17_MOUSE (Q8K0D0) Cyclin-dependent kinase 17
gLLYDs*SEEDEERPAR	NP_032590	Mcm2	-0.133879	0.086676	S139	MCM2_MOUSE (P97310) DNA replication licensing factor MCM2
sVSt*PSEAGSQDSGDGAVGSR	NP_001185801	Dync1i2	-0.133642	0.619928	T112	DC1I2_MOUSE (O88487) Cytoplasmic dynein 1 intermediate chain 2
aGSRAs*APAt*PLSPTR	NP_034851	Lmnb1	-0.133602	0.3847	S17, T21	LMNB1_MOUSE (P14733) Lamin-B1
aNs*DIISLNFR	NP_775602	Fam110b	-0.133485	0.171965	S297	F110B_MOUSE (Q8C739) Protein FAM110B
gPPDFSSDEEREPt*PVLGSGASVGR	NP_001073599	Tmpo	-0.133188	0.589074	T74	LAP2A_MOUSE (Q61033) Lamina-associated polypeptide 2, isoforms alpha/zeta
sAVRPSPs*PER	NP_780438	Srrm2	-0.133101	0.610853	S255	SRRM2_MOUSE (Q8BTI8) Serine/arginine repetitive matrix protein 2
lTs*QSEAmALQSIR	NP_835220	Agap1	-0.133055	0.308707	S605	AGAP1_MOUSE (Q8BXK8) Arf-GAP with GTPase, ANK repeat and PH domain-containing protein 1
sVSs*YGNIR	NP_083174	Rptor	-0.132683	0.279243	S722	RPTOR_MOUSE (Q8K4Q0) Regulatory-associated protein of mTOR
gmGPGt*PAGYGR	NP_076092	Sfpq	-0.131628	0.102879	T679	SFPQ_MOUSE (Q8VIJ6) Splicing factor, proline- and glutamine-rich
tIks*PcDSGYSYETIEk	NP_032660	Mtap1b	-0.131016	0.191776	S1911	MAP1B_MOUSE (P14873) Microtubule-associated protein 1B
sTt*PTSSPFR	NP_001074759	Prrc2c	-0.130854	0.498877	T2634	PRC2C_MOUSE;BA2L2_MOUSE (Q3TLH4) Protein PRRC2C
vTNAIs*PESSPGVGR	NP_076151	Pcm1	-0.130593	0.0171786	S65	PCM1_MOUSE (Q9R0L6) Pericentriolar material 1 protein
mEAQELGs*PTPTYHLLPk	NP_848913	Slc7a6	-0.130392	0.577312	S8	YLAT2_MOUSE (Q8BGK6) Y+L amino acid transporter 2
gVs*GDREENSFSLNSSISSAR	NP_001035023	Mtap2	-0.130296	0.483042	S199	MAP2_MOUSE (P20357) Microtubule-associated protein 2
tTSIs*PALAR	NP_001156481	Tnik	-0.130274	0.153071	S680	TNIK_MOUSE (P83510) Traf2 and NCK-interacting protein kinase
lIRDFQEYVEPGEDFPAs*PQRR	NP_666341	Dync1li1	-0.130183	0.222479	S207	DC1L1_MOUSE (Q8R1Q8) Cytoplasmic dynein 1 light intermediate chain 1
qGSGREs*PSLVSR	NP_898841	Atxn2l	-0.130089	0.414567	S337	ATX2L_MOUSE (Q7TQH0) Ataxin-2-like protein
eGMVTFSNt*LPR	NP_859009	BC005764	-0.129866	0.599072	T374	LPPR3_MOUSE (Q7TPB0) Lipid phosphate phosphatase-related protein type 3
dAPIs*PASVASSSSTPSSk	NP_035730	Tle4	-0.129763	0.619069	S292	TLE4_MOUSE (Q62441) Transducin-like enhancer protein 4
s*DNGELEDkPPAPPVR	NP_796300	Pak2	-0.129747	0.539148	S2	PAK2_MOUSE (Q8CIN4) Serine/threonine-protein kinase PAK 2
sAs*SGAEGDVSSEREP	NP_079590	Dtd1	-0.129569	0.191322	S196	DTD1_MOUSE (Q9DD18) D-tyrosyl-tRNA(Tyr) deacylase 1
kLs*VGAYVSSVR	NP_001025153	Sec23ip	-0.129437	0.270834	S748	S23IP_MOUSE (Q6NZC7) SEC23-interacting protein
gMGPGt*PAGYGR	NP_076092	Sfpq	-0.12909	0.458779	T679	SFPQ_MOUSE (Q8VIJ6) Splicing factor, proline- and glutamine-rich
aLcPLTVs*PSLPR	NP_064427	Igdcc4	-0.128557	0.362704	S1238	IGDC4_MOUSE (Q9EQS9) Immunoglobulin superfamily DCC subclass member 4
qTEEVTALASEGs*PPPR	NP_898978	BC002230	-0.128492	0.355572	S54	CN102_MOUSE (Q80XC6) UPF0614 protein C14orf102 homolog
gFs*EEQLR	NP_062728	Tagln3	-0.128097	0.198142	S163	TAGL3_MOUSE (Q9R1Q8) Transgelin-3
aVs*PTEPTPR	NP_795897	Wdr59	-0.127909	0.0666847	S564	WDR59_MOUSE (Q8C0M0) WD repeat-containing protein 59
nGSMGs*PVNQQPk	NP_082269	2310028H24Rik	-0.127793	0.123331	S44	CI025_MOUSE (Q9D772) Uncharacterized protein C9orf25 homolog
s*QSLPTTLLSPVR	NP_542125	Ssfa2	-0.127636	0.229821	S736	SSFA2_MOUSE (Q922B9) Sperm-specific antigen 2 homolog
sAs*ESYTQSFQSR	NP_663476	Pi4k2a	-0.127512	0.402153	S462	P4K2A_MOUSE (Q2TBE6) Phosphatidylinositol 4-kinase type 2-alpha
kGESGVPEEDTGLYPSs*PR	NP_694761	Lysmd1	-0.127053	0.171837	S193	LYSM1_MOUSE (Q9D0E3) LysM and putative peptidoglycan-binding domain-containing protein 1
mkPAmETAAEENTEQs*QER	NP_001171426	Gpm6b	-0.126495	0.341377	S16	GPM6B_MOUSE (P35803) Neuronal membrane glycoprotein M6-b
nEt*PTVSGATSDNGSSSR	NP_082949	Zdbf2	-0.126434	0.376624	T459	ZDBF2_MOUSE (Q5SS00) DBF4-type zinc finger-containing protein 2 homolog
tTRTPEEGGy*SYEISEk	NP_032660	Mtap1b	-0.126374	0.260177	Y1951	MAP1B_MOUSE (P14873) Microtubule-associated protein 1B
sSSVs*PSASFR	NP_035730	Tle4	-0.126022	0.17099	S208	TLE4_MOUSE (Q62441) Transducin-like enhancer protein 4
lGs*MDSFER	NP_001074747	Tbc1d4	-0.125977	0.0325271	S595	TBCD4_MOUSE (Q8BYJ6) TBC1 domain family member 4
sScs*TPLSQTSR	NP_076232	Eif4enif1	-0.125819	0.241755	S766	4ET_MOUSE (Q9EST3) Eukaryotic translation initiation factor 4E transporter
amSIPTs*PTR	NP_034083	Crhr2	-0.125084	0.427544	S415	CRFR1_MOUSE (P35347) Corticotropin-releasing factor receptor 1
cPs*LDNLAVPESPGVAGGk	NP_001028448	Mll2	-0.124675	0.155312	S2208	MLL2_MOUSE (Q6PDK2) Histone-lysine N-methyltransferase MLL2
qTPTs*PcQQLmR	NP_940812	Arhgap39	-0.124664	0.40142	S364	RHG39_MOUSE (P59281) Rho GTPase-activating protein 39
aGGAGGEGs*DDDTSLT	NP_064374	Stard10	-0.124395	0.00237558	S284	PCTL_MOUSE (Q9JMD3) PCTP-like protein
sNs*FNNPLGSR	NP_034820	Lats1	-0.124358	0.0475692	S463	LATS1_MOUSE (Q8BYR2) Serine/threonine-protein kinase LATS1
lGGAPTGQGVs*PSPSAILER	NP_061361	Srcin1	-0.124329	0.353731	S396	SRCN1_MOUSE (Q9QWI6) SRC kinase signaling inhibitor 1
rNs*TTFPSR	NP_080796	Fam122a	-0.12417	0.160539	S59	F122A_MOUSE (Q9DB52) Protein FAM122A
aASccLs*PGAR	NP_694629	Mkl1	-0.123764	0.702104	S548	MKL1_MOUSE (Q8K4J6) MKL/myocardin-like protein 1
iLDQmPAt*PSSPmYVD	NP_033183	Map2k4	-0.123605	0.709085	T389	MP2K4_MOUSE (P47809) Dual specificity mitogen-activated protein kinase kinase 4
tASDTDSSYcIPPPAGmt*PSR	NP_067331	Gab1	-0.123528	0.65321	T382	GAB1_MOUSE (Q9QYY0) GRB2-associated-binding protein 1
sVs*NEGLTLNNSR	NP_001074829	Camsap1l1	-0.123142	0.322782	S456	CAMP2_MOUSE (Q8C1B1) Calmodulin-regulated spectrin-associated protein 2
aSQEPFs*PAEDVmETDLLEGLAANQDRPSk	NP_038763	Trp53bp1	-0.122991	0.53584	S1115	TP53B_MOUSE (P70399) Tumor suppressor p53-binding protein 1
s*GPLPSSSGSSSSSSQLSVATLGR	NP_705765	Phldb1	-0.12273	0.599977	S983	PHLB1_MOUSE (Q6PDH0) Pleckstrin homology-like domain family B member 1
sDGSNFANYs*PPVNR	NP_083958	Stambpl1	-0.122398	0.526269	S242	STALP_MOUSE (Q76N33) AMSH-like protease
aSVAs*DPEs*PPGGNEPAAASGQR	NP_080716	Rnmt	-0.122208	0.798	S11, S15	MCES_MOUSE (Q9D0L8) mRNA cap guanine-N7 methyltransferase
iQQQLGEEAs*PR	NP_001139394	Arhgef40	-0.12192	0.0832996	S959	ARH40_MOUSE (Q3UPH7) Rho guanine nucleotide exchange factor 40
sTAGs*PPAAAGSGTGPAGScAPAAGAGR	NP_573499	Glcci1	-0.121715	0.494264	S26	GLCI1_MOUSE (Q8K3I9) Glucocorticoid-induced transcript 1 protein
vDs*PmLSR	NP_001003920	Brsk1	-0.121638	0.00481265	S384	BRSK1_MOUSE (Q5RJI5) BR serine/threonine-protein kinase 1
dYDDms*PR	NP_079555	Hnrnpk	-0.12103	0.125249	S284	HNRPK_MOUSE (P61979) Heterogeneous nuclear ribonucleoprotein K
gVGGs*AERLEESVV	NP_700437	Lrfn4	-0.120522	0.425221	S627	LRFN4_MOUSE (Q80XU8) Leucine-rich repeat and fibronectin type-III domain-containing protein 4
sEt*APAAPAAPAPVEk	NP_663759	Hist1h1d	-0.119799	0.475171	T4	H13_MOUSE (P43277) Histone H1.3
eMGt*PLADTPTRPVTR	NP_075534	Dpysl5	-0.119081	0.362602	T509	DPYL5_MOUSE (Q9EQF6) Dihydropyrimidinase-related protein 5
iESPLETLSAQNHSAs*MTEVT	NP_848871	E130309F12Rik	-0.118834	0.398279	S320	LPPR1_MOUSE (Q8BFZ2) Lipid phosphate phosphatase-related protein type 1
gSDDAPYs*PTAR	NP_035208	Phf2	-0.118348	0.145558	S899	PHF2_MOUSE (Q9WTU0) Lysine-specific demethylase PHF2
nSGATADAGSIs*PR	NP_035859	Ercc5	-0.118288	0.198516	S384	ERCC5_MOUSE (P35689) DNA repair protein complementing XP-G cells homolog
sQs*LPTTLLSPVR	NP_542125	Ssfa2	-0.118247	0.323507	S738	SSFA2_MOUSE (Q922B9) Sperm-specific antigen 2 homolog
s*PSISNmAALSR	NP_032595	Anapc1	-0.117971	0.20229	S341	APC1_MOUSE (P53995) Anaphase-promoting complex subunit 1
as*GVTVNDEVIk	NP_031714	Cfl2	-0.116919	0.225627	S3	COF2_MOUSE (P45591) Cofilin-2
lPATSAESESAVIs*nGEH	NP_666054	Hmgcs1	-0.116597	0.0753482	S516	HMCS1_MOUSE (Q8JZK9) Hydroxymethylglutaryl-CoA synthase, cytoplasmic
s*TPLPGPPGSPR	NP_001003920	Brsk1	-0.115903	0.223485	S499	BRSK1_MOUSE (Q5RJI5) BR serine/threonine-protein kinase 1
aSGQAFELILkPPs*PISEAPR	NP_079561	Stmn2	-0.115218	0.479085	S62	STMN2_MOUSE (P55821) Stathmin-2
qQSEIs*THSI	NP_033051	Rasa3	-0.115149	0.439151	S830	RASA3_MOUSE (Q60790) Ras GTPase-activating protein 3
vSs*PTVNTTLk	NP_083367	Klc4	-0.11424	0.0866021	S460	KLC4_MOUSE (Q9DBS5) Kinesin light chain 4
rDYDDMs*PR	NP_079555	Hnrnpk	-0.113609	0.0391616	S284	HNRPK_MOUSE (P61979) Heterogeneous nuclear ribonucleoprotein K
mADTGs*PGmQR	NP_997565	Kif1b	-0.113574	0.0619859	S1408	KIF1B_MOUSE (Q60575) Kinesin-like protein KIF1B
eRs*mSENAVR	NP_083685	Mff	-0.113485	0.412039	S129	MFF_MOUSE (Q6PCP5) Mitochondrial fission factor
gLYDGPVcEVs*VTPk	NP_034085	Dpysl2	-0.11318	0.0158705	S507	DPYL2_MOUSE (O08553) Dihydropyrimidinase-related protein 2
nSGt*PGLQVPVSPTVPVQNQk	NP_001074518	Mll1	-0.112814	0.00625057	T3021	MLL1_MOUSE (P55200) Histone-lysine N-methyltransferase MLL
vNHEPEPASGASPGATIPks*PSQLR	NP_033798	Bin1	-0.112693	0.295096	S332	BIN1_MOUSE (O08539) Myc box-dependent-interacting protein 1
fVLmAt*PNLSR	NP_835220	Agap1	-0.112535	0.259677	T836	AGAP1_MOUSE (Q8BXK8) Arf-GAP with GTPase, ANK repeat and PH domain-containing protein 1
gLSs*VPEVAEVEPTTk	P20357	Map2	-0.112315	0.536315	S1023	MAP2_MOUSE (P20357) Microtubule-associated protein 2
lISGPLs*PmSR	NP_064411	Prrc2a	-0.112237	0.277799	S1217	PRC2A_MOUSE;BAT2_MOUSE (Q7TSC1) Protein PRRC2A
vASs*PVmVSNPATR	NP_032250	Hcfc1	-0.111507	0.0533578	S598	HCFC1_MOUSE (Q61191) Host cell factor 1
tSGcQEEVGt*PR	NP_958809	Dennd4b	-0.111204	0.500458	T1061	DEN4B_MOUSE (Q3U1Y4) DENN domain-containing protein 4B
aIt*GASLADImAk	NP_077180	Rpl24	-0.110886	0.352827	T83	RL24_MOUSE (Q8BP67) 60S ribosomal protein L24
s*PGmLEPLGSAR	NP_780438	Srrm2	-0.110845	0.0602038	S1988	SRRM2_MOUSE (Q8BTI8) Serine/arginine repetitive matrix protein 2
qASQLs*LESTVGPcGERS	NP_898844	Rims4	-0.110104	0.398426	S257	RIMS4_MOUSE (P60191) Regulating synaptic membrane exocytosis protein 4
tLNQLGt*PQDSPELR	NP_058077	Stx7	-0.109242	0.470469	T41	STX7_MOUSE (O70439) Syntaxin-7
s*PQQTPmES	NP_598754	Pwp1	-0.10919	0.844292	S493	PWP1_MOUSE (Q99LL5) Periodic tryptophan protein 1 homolog
tLEVVSPs*QSVTGSAGHTPYYQSPTDEk	NP_032660	Mtap1b	-0.108899	0.892454	S1319	MAP1B_MOUSE (P14873) Microtubule-associated protein 1B
rGs*PEEATEREPR	NP_031605	Cacna1b	-0.108894	0.714598	S914	CAC1B_MOUSE (O55017) Voltage-dependent N-type calcium channel subunit alpha-1B
sGEDVPHRAEs*SEAR	NP_080276	Psmd9	-0.108713	0.663236	S12	PSMD9_MOUSE (Q9CR00) 26S proteasome non-ATPase regulatory subunit 9
eTAAAHQASs*SPPIDAATAEPYGFR	NP_032660	Mtap1b	-0.108672	0.361522	S1814	MAP1B_MOUSE (P14873) Microtubule-associated protein 1B
lQESFQGAPDVIs*PR	NP_898858	Trim46	-0.107973	0.160041	S627	TRI46_MOUSE (Q7TNM2) Tripartite motif-containing protein 46
rPAs*Ps*SPEHLPATPAESPAQR	NP_848737	Suds3	-0.107964	0.360664	S234, S236	SDS3_MOUSE (Q8BR65) Sin3 histone deacetylase corepressor complex component SDS3
lGGPEGPGs*PLLAT	NP_076036	Ino80b	-0.107961	0.5954	S340	IN80B_MOUSE (Q99PT3) INO80 complex subunit B
sTt*RLDSDRVSSASSTAER	NP_034936	Mllt4	-0.107581	0.204528	T553	AFAD_MOUSE (Q9QZQ1) Afadin
gSLAs*LDSLR	NP_031641	Ctnnd1	-0.107556	0.109142	S349	CTND1_MOUSE (P30999) Catenin delta-1
ss*PPPLPAk	NP_705765	Phldb1	-0.106764	0.60472	S951	PHLB1_MOUSE (Q6PDH0) Pleckstrin homology-like domain family B member 1
hGLLLPAs*PVR	NP_080796	Fam122a	-0.106631	0.555029	S73	F122A_MOUSE (Q9DB52) Protein FAM122A
sEVSTs*PFSIPTR	NP_001074685	Phip	-0.106144	8.86118e-05	S1476	PHIP_MOUSE (Q8VDD9) PH-interacting protein
ss*GTGASVGPPQPSDQDTLVQR	NP_001177781	Pdlim5	-0.105982	0.171618	S405	PDLI5_MOUSE (Q8CI51) PDZ and LIM domain protein 5
aSSVNSPLGNkPQTLs*PSHR	NP_775273	Fam164a	-0.105806	0.327333	S222	F164A_MOUSE (Q8BJH1) Protein FAM164A
sSGs*LSPGLETEDPLEAR	NP_001074729	Tnks1bp1	-0.105659	0.528943	S1373	TB182_MOUSE (P58871) 182 kDa tankyrase-1-binding protein
tPGTPGt*PSYPRt*PGTPk	NP_001035023	Mtap2	-0.105636	0.226885	T262, T268	MAP2_MOUSE (P20357) Microtubule-associated protein 2
sLVGs*WLk	NP_001028445	5031439G07Rik	-0.105138	0.271603	S405	K0930_MOUSE;CV009_MOUSE (Q3UE31) Uncharacterized protein KIAA0930 homolog
sTGASPPScGITQSt*GASPk	NP_001155137	Kif26b	-0.105009	0.516773	T1726	KI26B_MOUSE (Q7TNC6) Kinesin-like protein KIF26B
lSQPAPPIs*PVPVAQR	NP_780495	Tprn	-0.104924	0.664108	S196	TPRN_MOUSE (A2AI08) Taperin
sIVPs*SPQSQR	NP_001074572	Stim2	-0.104468	0.206749	S522	STIM2_MOUSE (P83093) Stromal interaction molecule 2
sQs*mDIDGVScEk	NP_071305	Ube4b	-0.104454	0.415212	S105	UBE4B_MOUSE (Q9ES00) Ubiquitin conjugation factor E4 B
rRs*PPEDAIPk	NP_001184011	Rcc1	-0.104381	0.106886	S11	RCC1_MOUSE (Q8VE37) Regulator of chromosome condensation
sPAs*PSQAPYAQR	NP_938042	Cpeb3	-0.104362	0.123651	S197	CPEB3_MOUSE (Q7TN99) Cytoplasmic polyadenylation element-binding protein 3
mAPTPIPt*RSPSDSSTASTPIAEQIER	NP_062787	Dbn1	-0.103908	0.747977	T337	DREB_MOUSE (Q9QXS6) Drebrin
aDs*PAGLEAARR	NP_001019773	AW555464	-0.103497	0.256677	S709	K0284_MOUSE (Q80U49) Protein KIAA0284
mAGPAAPPGGs*PR	NP_031604	Cacna1a	-0.102391	0.658683	S2273	CAC1A_MOUSE (P97445) Voltage-dependent P/Q-type calcium channel subunit alpha-1A
sAAAGALGs*PGLPLR	NP_084017	Ppfia3	-0.102127	0.19764	S1164	LIPA3_MOUSE (P60469) Liprin-alpha-3
gPPs*PPAPVMHs*PSR	NP_079783	Snw1	-0.101843	0.104503	S224, S232	SNW1_MOUSE (Q9CSN1) SNW domain-containing protein 1
as*PPAESmSVYR	NP_851416	Tanc2	-0.101591	0.44847	S1549	TANC2_MOUSE (A2A690) Protein TANC2
aLALVPGt*PTR	NP_115769	Mtap1a	-0.10133	0.536585	T2420	MAP1A_MOUSE (Q9QYR6) Microtubule-associated protein 1A
rADLNQGIGEPQs*PSR	NP_080270	Efhd2	-0.101248	0.508404	S74	EFHD2_MOUSE (Q9D8Y0) EF-hand domain-containing protein D2
lGGs*PTnGNSAAPSPPESEP	NP_067406	Nudt11	-0.101098	0.38307	S148	NUD10_MOUSE (P0C027) Diphosphoinositol polyphosphate phosphohydrolase 3-alpha
st*ETGLAVEmPSR	NP_898844	Rims4	-0.10071	0.0871568	T46	RIMS4_MOUSE (P60191) Regulating synaptic membrane exocytosis protein 4
sIVPSs*PQSQR	NP_001074572	Stim2	-0.100673	0.170581	S523	STIM2_MOUSE (P83093) Stromal interaction molecule 2
eREADEDs*EPEREVR	NP_613058	Usp39	-0.100566	0.706793	S81	SNUT2_MOUSE (Q3TIX9) U4/U6.U5 tri-snRNP-associated protein 2
iQQDSEs*GDELSSSSTEQmR	NP_001034781	Arhgap12	-0.100355	0.175033	S213	RHG12_MOUSE (Q8C0D4) Rho GTPase-activating protein 12
tNQAILSQLYQs*PNR	NP_034616	Elavl2	-0.100047	0.747632	S221	ELAV2_MOUSE (Q60899) ELAV-like protein 2
gFs*PPHR	NP_032940	Ppp3cb	-0.0997885	0.753614	S472	PP2BB_MOUSE (P48453) Serine/threonine-protein phosphatase 2B catalytic subunit beta isoform
t*HRDNSPAVFPDR	NP_080571	Ctdp1	-0.0994529	0.514188	T725	CTDP1_MOUSE (Q7TSG2) RNA polymerase II subunit A C-terminal domain phosphatase
eAPRELs*PEQDDGFRR	NP_663407	Heatr6	-0.0986075	0.426828	S23	HEAT6_MOUSE (Q6P1G0) HEAT repeat-containing protein 6
gPSPSs*PTPPPAAAPAEQAPR	NP_573499	Glcci1	-0.0983379	0.000899555	S100	GLCI1_MOUSE (Q8K3I9) Glucocorticoid-induced transcript 1 protein
gSSTEDGPGVPPPs*PR	NP_001029287	Shank1	-0.0979911	0.00377513	S1528	SHAN1_MOUSE (D3YZU1) SH3 and multiple ankyrin repeat domains protein 1
iSEs*PEPGQR	NP_031546	Bach1	-0.0975199	0.281322	S448	BACH1_MOUSE (P97302) Transcription regulator protein BACH1
sASs*GAEGDVSSEREP	NP_079590	Dtd1	-0.0968912	0.286148	S197	DTD1_MOUSE (Q9DD18) D-tyrosyl-tRNA(Tyr) deacylase 1
qAVMt*FPEELQR	NP_733771	Mycbpap	-0.0967892	0.694905	T718	MYBPP_MOUSE (Q5SUV2) MYCBP-associated protein
sETAPAEt*AAPAPVEk	NP_064418	Hist1h1b	-0.096723	0.624004	T9	H15_MOUSE (P43276) Histone H1.5
aEAYs*PAENR	NP_036124	Abcd2	-0.0964898	0.738999	S58	ABCD2_MOUSE (Q61285) ATP-binding cassette sub-family D member 2
eImNSVTFGt*PER	NP_001020731	Sox6	-0.0960908	0.0659928	T119	SOX6_MOUSE (P40645) Transcription factor SOX-6
s*GDEmIFDPTMSk	NP_080306	Eif2s2	-0.0958023	0.349274	S2	IF2B_MOUSE (Q99L45) Eukaryotic translation initiation factor 2 subunit 2
as*GVAVSDGVIk	NP_031713	Cfl1	-0.09533	0.455205	S3	COF1_MOUSE (P18760) Cofilin-1
mNGVmFPGNs*PNYTDR	NP_891984	Ppp4r2	-0.0952895	0.710274	S159	PP4R2_MOUSE (Q0VGB7) Serine/threonine-protein phosphatase 4 regulatory subunit 2
tHt*SPPRAPSs*PGR	NP_780398	Hepacam	-0.0946525	0.691026	T378, S386	HECAM_MOUSE (Q640R3) Hepatocyte cell adhesion molecule
eRs*PALkSPLQSVVVR	NP_666265	Thrap3	-0.0944157	0.222015	S248	TR150_MOUSE (Q569Z6) Thyroid hormone receptor-associated protein 3
iEs*PkLER	NP_038587	Hsph1	-0.0941242	0.011206	S810	HS105_MOUSE (Q61699) Heat shock protein 105 kDa
aVcSTy*LQSR	NP_034562	Hipk1	-0.0940743	0.271727	Y352	HIPK2_MOUSE (Q9QZR5) Homeodomain-interacting protein kinase 2
mEQGEAs*PPVPAEHEAk	NP_766339	Arhgef10	-0.0937655	0.605746	S7	ARHGA_MOUSE (Q8C033) Rho guanine nucleotide exchange factor 10
nRHs*PDHPGmGSSQASSSSSLR	NP_080161	Med19	-0.0937306	0.79868	S226	MED19_MOUSE (Q8C1S0) Mediator of RNA polymerase II transcription subunit 19
smDQLDSs*PAR	NP_080129	Dsn1	-0.093725	0.312757	S331	DSN1_MOUSE (Q9CYC5) Kinetochore-associated protein DSN1 homolog
sScSt*PLSQTSR	NP_076232	Eif4enif1	-0.0934883	0.33168	T767	4ET_MOUSE (Q9EST3) Eukaryotic translation initiation factor 4E transporter
sGSVLTs*P	NP_789806	Fam76b	-0.0934659	0.199117	S338	FA76B_MOUSE (Q80XP8) Protein FAM76B
rRs*Ps*PAPPPPPPPPPPR	NP_058079	Srrm1	-0.0928231	0.486026	S572, S574	SRRM1_MOUSE (Q52KI8) Serine/arginine repetitive matrix protein 1
qGms*PTFSR	NP_941051	Ablim3	-0.0923567	0.180301	S388	ABLM3_MOUSE (Q69ZX8) Actin-binding LIM protein 3
t*YSLTTPAR	NP_001074681	Irs2	-0.0920342	0.110572	T571	IRS2_MOUSE (P81122) Insulin receptor substrate 2
lGTqAPt*PR	NP_035308	Prtn3	-0.0914666	0.3825	T168	PRTN3_MOUSE (Q61096) Myeloblastin
sVSPGVTQAVVEEHcAs*PEEk	NP_032660	Mtap1b	-0.0913623	0.715142	S1307	MAP1B_MOUSE (P14873) Microtubule-associated protein 1B
tVs*PEGYSER	NP_035048	Nktr	-0.0911413	0.645253	S255	NKTR_MOUSE (P30415) NK-tumor recognition protein
sYLGPGSTs*PLDNSNNPNGR	NP_758475	Slc6a17	-0.09114	0.317916	S698	S6A17_MOUSE (Q8BJI1) Sodium-dependent neutral amino acid transporter SLC6A17
vVkEDGVmSPEkt*mDIFNEmk	NP_918940	Rtn4	-0.0908111	0.675407	T232	RTN4_MOUSE (Q99P72) Reticulon-4
sGy*SSPGSPGTPGSR	NP_034968	Mapt	-0.0908105	0.0110611	Y128	TAU_MOUSE (P10637) Microtubule-associated protein tau
vNGTTVSs*PSTSLQR	NP_031894	Dmd	-0.0899627	0.546392	S3606	DMD_MOUSE (P11531) Dystrophin
fVs*EGDGGR	NP_001161963	Pdcd4	-0.0895949	0.303257	S457	PDCD4_MOUSE (Q61823) Programmed cell death protein 4
tDNSVAs*SPSSAISTATPSPk	NP_033509	Kdm6a	-0.089593	0.756513	S817	KDM6A_MOUSE (O70546) Lysine-specific demethylase 6A
qILSQs*TDSLNmR	NP_032513	Arhgef2	-0.0894102	0.283252	S174	ARHG2_MOUSE (Q60875) Rho guanine nucleotide exchange factor 2
iDVPPTANt*PTPVR	NP_835220	Agap1	-0.0894053	0.877489	T303	AGAP1_MOUSE (Q8BXK8) Arf-GAP with GTPase, ANK repeat and PH domain-containing protein 1
aFs*FPVSPER	NP_001075124	Dact3	-0.0892852	0.108499	S6	DACT3_MOUSE (Q0PHV7) Dapper homolog 3
sDGSENLct*PQQSR	NP_076151	Pcm1	-0.0887695	0.60112	T875	PCM1_MOUSE (Q9R0L6) Pericentriolar material 1 protein
lDDGHLNNSLGs*PVQADVYFPR	NP_776113	1110067D22Rik	-0.0883931	0.415301	S25	LEGLA_MOUSE (Q8VED9) Galectin-related protein A
sLs*SDEATNPISR	NP_001019376	Nufip2	-0.0883756	0.0324087	S113	NUFP2_MOUSE (Q5F2E7) Nuclear fragile X mental retardation-interacting protein 2
tSETSIs*PPGSSIGSPNR	NP_941051	Ablim3	-0.0877713	0.629863	S282	ABLM3_MOUSE (Q69ZX8) Actin-binding LIM protein 3
lLSs*SSPQP	NP_082156	Telo2	-0.0877396	0.715248	S835	TELO2_MOUSE (Q9DC40) Telomere length regulation protein TEL2 homolog
sSGSLs*PGLETEDPLEAR	NP_001074729	Tnks1bp1	-0.0876451	0.458102	S1375	TB182_MOUSE (P58871) 182 kDa tankyrase-1-binding protein
aASAAATAAASAATAASAASGs*PGSGEGSAGGEk	NP_035718	Trim28	-0.0875442	0.793777	S23	TIF1B_MOUSE (Q62318) Transcription intermediary factor 1-beta
tYs*LTTPAR	NP_001074681	Irs2	-0.087535	0.166957	S573	IRS2_MOUSE (P81122) Insulin receptor substrate 2
rAs*LSEIGFGk	NP_666351	Cdk17	-0.0874061	0.0390063	S180	CDK17_MOUSE (Q8K0D0) Cyclin-dependent kinase 17
tGs*YGALAEISASk	NP_082168	Ppp1r12a	-0.086996	0.596855	S445	MYPT1_MOUSE (Q9DBR7) Protein phosphatase 1 regulatory subunit 12A
sGTSSPQs*PVFR	NP_081649	Afap1	-0.0869947	0.453685	S669	AFAP1_MOUSE (Q80YS6) Actin filament-associated protein 1
aLs*LSSADSTDAk	NP_766249	Prrc2b	-0.0868907	0.471398	S415	PRC2B_MOUSE;BA2L1_MOUSE (Q7TPM1) Protein PRRC2B
nAs*VPNLR	NP_084035	Fam54b	-0.0867648	0.426852	S100	FA54B_MOUSE (Q9CWE0) Protein FAM54B
aGSPASPPs*PR	NP_082461	Lsm11	-0.0866838	0.692559	S21	LSM11_MOUSE (Q8BUV6) U7 snRNA-associated Sm-like protein LSm11
dLs*PQQmVVR	NP_542367	Hars2	-0.0863675	0.536904	S66	SYHM_MOUSE (Q99KK9) Probable histidyl-tRNA synthetase, mitochondrial
s*SEMLVR	NP_032477	Klc2	-0.0858518	0.521915	S553	KLC2_MOUSE (O88448) Kinesin light chain 2
aESSESLSAs*SPARQR	NP_032590	Mcm2	-0.0855688	0.761021	S11	MCM2_MOUSE (P97310) DNA replication licensing factor MCM2
mkLEASQQNs*EEm	NP_084126	Bcl7a	-0.0855432	0.639579	S207	BCL7A_MOUSE (Q9CXE2) B-cell CLL/lymphoma 7 protein family member A
sELSSADSTASTSQAAs*PR	NP_035919	Apc2	-0.0855362	0.851027	S1997	APC2_MOUSE (Q9Z1K7) Adenomatous polyposis coli protein 2
s*GDEMIFDPTmSk	NP_080306	Eif2s2	-0.08547	0.382469	S2	IF2B_MOUSE (Q99L45) Eukaryotic translation initiation factor 2 subunit 2
sVSPGVt*QAVVEEHcASPEEk	NP_032660	Mtap1b	-0.0854445	0.755965	T1297	MAP1B_MOUSE (P14873) Microtubule-associated protein 1B
iGPPAVEAAVt*PPAPPQPTPR	NP_084496	Sp2	-0.08523	0.191578	T56	SP2_MOUSE (Q9D2H6) Transcription factor Sp2
aLETIPIt*PIER	NP_766267	4932438A13Rik	-0.0850436	0.656141	T3996	K1109_MOUSE (A2AAE1) Uncharacterized protein KIAA1109
yGmGTs*VER	NP_032836	Pdha1	-0.084162	0.650562	S232	ODPA_MOUSE (P35486) Pyruvate dehydrogenase E1 component subunit alpha, somatic form, mitochondrial
anGSQPTGPGs*PQPAL	NP_033341	Taf6	-0.0836831	0.62124	S673	TAF6_MOUSE (Q62311) Transcription initiation factor TFIID subunit 6
iLSLSEEGs*LER	NP_001093094	Rapgef2	-0.0835855	0.465172	S1092	RPGF2_MOUSE (Q8CHG7) Rap guanine nucleotide exchange factor 2
gInGGPSRMs*Pk	NP_898841	Atxn2l	-0.0835359	0.612342	S407	ATX2L_MOUSE (Q7TQH0) Ataxin-2-like protein
sDSAPPt*PVNR	NP_808326	Ralgapb	-0.083282	0.542213	T363	RLGPB_MOUSE (Q8BQZ4) Ral GTPase-activating protein subunit beta
vTSSVPLPSGGTSs*PSR	NP_710147	Snx17	-0.0831643	0.779226	S336	SNX17_MOUSE (Q8BVL3) Sorting nexin-17
aSAPAt*PLSPTR	NP_034851	Lmnb1	-0.0827615	0.294147	T21	LMNB1_MOUSE (P14733) Lamin-B1
lSTVTPEPPs*PSQLLQnGR	NP_001025477	Fam193a	-0.0826641	0.516076	S1136	F193A_MOUSE (Q8CGI1) Protein FAM193A
gQLTNIVs*PTAATTPR	NP_775613	Nav1	-0.0815051	0.467546	S998	NAV1_MOUSE (Q8CH77) Neuron navigator 1
vDs*PMLSR	NP_001003920	Brsk1	-0.0813298	0.223557	S384	BRSK1_MOUSE (Q5RJI5) BR serine/threonine-protein kinase 1
vGs*PLTLTDAQTR	NP_080637	Pkp4	-0.080524	0.225469	S313	PKP4_MOUSE (Q68FH0) Plakophilin-4
eTmTSs*PTQQDGR	NP_032409	Cep250	-0.0799858	0.800274	S2302	CP250_MOUSE (Q60952) Centrosome-associated protein CEP250
sRVPs*AGDVER	NP_080272	Tomm34	-0.0796673	0.501705	S186	TOM34_MOUSE (Q9CYG7) Mitochondrial import receptor subunit TOM34
qs*GSPTLDTAPNGR	NP_780537	Slc6a15	-0.0785601	0.0590811	S699	S6A15_MOUSE (Q8BG16) Sodium-dependent neutral amino acid transporter B(0)AT2
s*PDTSAYcYETmEk	NP_032660	Mtap1b	-0.0784196	0.598453	S2030	MAP1B_MOUSE (P14873) Microtubule-associated protein 1B
sTs*DTDLVTSDSR	NP_001074817	Hecw1	-0.0780641	0.032679	S68	HECW1_MOUSE (Q8K4P8) E3 ubiquitin-protein ligase HECW1
nSs*PAVPAPTPEGVQAVNTTk	NP_035682	Tcof1	-0.0777148	0.0598887	S853	TCOF_MOUSE (O08784) Treacle protein
mGNLQNs*PVNmNPPPLSk	NP_032704	Ncoa2	-0.0774259	0.798723	S565	NCOA2_MOUSE (Q61026) Nuclear receptor coactivator 2
gAPVNVs*SSDLTGR	NP_082150	Csnk1d	-0.076255	0.180818	S382	KC1D_MOUSE (Q9DC28) Casein kinase I isoform delta
vGSLt*PPSs*PkTQR	NP_808430	Aak1	-0.0762477	0.526371	T537, S541	AAK1_MOUSE (Q3UHJ0) AP2-associated protein kinase 1
tDs*PDMPEDT	NP_079876	Dda1	-0.0757495	0.379326	S95	DDA1_MOUSE (Q9D9Z5) DET1- and DDB1-associated protein 1
tAQDPGIs*PSQSLcAESSR	NP_666126	Ccm2	-0.0755667	0.858354	S164	CCM2_MOUSE (Q8K2Y9) Malcavernin
eVs*PGVGTEVQGALER	NP_766383	Sarm1	-0.0753102	0.581354	S54	SARM1_MOUSE (Q6PDS3) Sterile alpha and TIR motif-containing protein 1
tGs*PLTVATGNDQAATEAk	NP_659155	Sgip1	-0.0752071	0.84962	S265	SGIP1_MOUSE (Q8VD37) SH3-containing GRB2-like protein 3-interacting protein 1
eSDMEHs*PSGTEDSLQPATDLLAR	NP_035896	Zfpm2	-0.0751745	0.464532	S400	FOG2_MOUSE (Q8CCH7) Zinc finger protein ZFPM2
mDs*FDEDLARPSGLLAQER	NP_666265	Thrap3	-0.0744029	0.414276	S572	TR150_MOUSE (Q569Z6) Thyroid hormone receptor-associated protein 3
vQs*SPNLLAAGR	NP_766340	Sorbs2	-0.0742676	0.520738	S27	SRBS2_MOUSE (Q3UTJ2) Sorbin and SH3 domain-containing protein 2
lQPLPScEVcTPPs*Pk	NP_080722	Rgs19	-0.0742432	0.341829	S80	RGS19_MOUSE (Q9CX84) Regulator of G-protein signaling 19
fIcVTPTTcSNTIDLPms*PR	NP_998824	Stat3	-0.074072	0.402246	S727	STAT3_MOUSE (P42227) Signal transducer and activator of transcription 3
sALLAQNGTSs*LPR	NP_705765	Phldb1	-0.07342	0.0301172	S1022	PHLB1_MOUSE (Q6PDH0) Pleckstrin homology-like domain family B member 1
gVASSPAISFGQQSTATLt*PSPR	NP_780758	Robo2	-0.0729677	0.614833	T1195	ROBO2_MOUSE (Q7TPD3) Roundabout homolog 2
sSs*LGDLLR	NP_694759	Plekho2	-0.0726461	0.573507	S395	PKHO2_MOUSE (Q8K124) Pleckstrin homology domain-containing family O member 2
gt*GGVDTAAVGGVFDVSNADR	NP_067248	Ckb	-0.0725759	0.805725	T322	KCRB_MOUSE (Q04447) Creatine kinase B-type
nRt*PSDVkELVLDNck	NP_033802	Anp32a	-0.0722744	0.72512	T15	AN32A_MOUSE (O35381) Acidic leucine-rich nuclear phosphoprotein 32 family member A
sRTs*VqTEDDQLIAGQSAR	NP_663785	Ctnna2	-0.0722207	0.147829	S654	CTNA2_MOUSE (Q61301) Catenin alpha-2
rPAs*PYGETDGEVAMVTSR	NP_035574	Sox5	-0.0718629	0.419515	S21	SOX5_MOUSE (P35710) Transcription factor SOX-5
rLPVs*PVAGS	NP_663595	Rrp9	-0.0716905	0.757202	S470	U3IP2_MOUSE (Q91WM3) U3 small nucleolar RNA-interacting protein 2
as*SPPDRIDIFGR	NP_789819	Arglu1	-0.0711589	0.595697	S74	ARGL1_MOUSE (Q3UL36) Arginine and glutamate-rich protein 1
rTs*LPcIPR	NP_061249	Pde3a	-0.0711222	0.0947627	S310	PDE3A_MOUSE (Q9Z0X4) cGMP-inhibited 3',5'-cyclic phosphodiesterase A
s*FDNLTTTcENmVPLASR	NP_083136	Mtmr3	-0.07093	0.595279	S613	MTMR3_MOUSE (Q8K296) Myotubularin-related protein 3
qTESSFmAGDINSt*PTLNR	NP_851382	Lphn1	-0.0707637	0.155005	T1167	LPHN1_MOUSE (Q80TR1) Latrophilin-1
tGSVQTs*PSSTPGTGR	NP_444501	Rims2	-0.0707441	0.553371	S1095	RIMS2_MOUSE (Q9EQZ7) Regulating synaptic membrane exocytosis protein 2
vYNSSGAVt*PQDDLAEFSSk	NP_033498	Unc5c	-0.0705356	0.773548	T489	UNC5C_MOUSE (O08747) Netrin receptor UNC5C
gLSVSGPcGs*RSPQQTPmES	NP_598754	Pwp1	-0.0704364	0.00159419	S491	PWP1_MOUSE (Q99LL5) Periodic tryptophan protein 1 homolog
rGPLVGIGPTSt*PR	NP_758492	Nup133	-0.0701827	0.518963	T28	NU133_MOUSE (Q8R0G9) Nuclear pore complex protein Nup133
qGFPDREs*PVSDLTSTGLYQDk	NP_032660	Mtap1b	-0.069934	0.70085	S1438	MAP1B_MOUSE (P14873) Microtubule-associated protein 1B
sAs*ITNLSLDR	NP_035216	Pikfyve	-0.0696005	0.567003	S318	FYV1_MOUSE (Q9Z1T6) 1-phosphatidylinositol-3-phosphate 5-kinase
lVLPSNs*PNVR	NP_031709	Cenpc1	-0.0690996	0.529136	S699	CENPC_MOUSE (P49452) Centromere protein C 1
gs*SPPSAmmSSR	NP_032705	Ncoa3	-0.0690438	0.795417	S1308	NCOA3_MOUSE (O09000) Nuclear receptor coactivator 3
tSSGFRAEs*PGPGSR	NP_997098	Mycbp2	-0.0687571	0.240784	S2884	MYCB2_MOUSE (Q7TPH6) Probable E3 ubiquitin-protein ligase MYCBP2
amLDSGVYPPGs*PSk	NP_598615	Snapin	-0.0684684	0.735474	S133	SNAPN_MOUSE (Q9Z266) SNARE-associated protein Snapin
sGPGPAEPGSEDPPLSRs*PGPER	NP_444437	Egln1	-0.0683289	0.70227	S131	EGLN1_MOUSE (Q91YE3) Egl nine homolog 1
sGs*TGSSLSVSVR	NP_001028430	D10Bwg1379e	-0.0672299	0.664557	S2090	BIG3_MOUSE (Q3UGY8) Brefeldin A-inhibited guanine nucleotide-exchange protein 3
smms*PmAER	NP_064357	Son	-0.0669599	0.70794	S1021	SON_MOUSE (Q9QX47) Protein SON
sPs*FNmQLISQV	NP_766101	Fam126b	-0.0668948	0.58444	S521	F126B_MOUSE (Q8C729) Protein FAM126B
hDt*PDPs*PPR	NP_666112	Bud13	-0.0666435	0.539491	T144, S148	BUD13_MOUSE (Q8R149) BUD13 homolog
sSEAAGSSSLISHcSSDPADRLs*PFLAAR	NP_001157319	Tbc1d24	-0.0660343	0.761095	S482	TBC24_MOUSE (Q3UUG6) TBC1 domain family member 24
dSGARs*PAGAEPPSAAAPSGR	NP_036075	Map3k1	-0.0659579	0.438754	S142	M3K1_MOUSE (P53349) Mitogen-activated protein kinase kinase kinase 1
vNVTVDYIRPAs*PATETVPAFSER	NP_062750	Snd1	-0.065864	0.655567	S426	SND1_MOUSE (Q78PY7) Staphylococcal nuclease domain-containing protein 1
sPs*GSAFGSQENLR	NP_080358	Dock7	-0.0656816	0.495736	S1392	DOCK7_MOUSE (Q8R1A4) Dedicator of cytokinesis protein 7
aETSESSGSAPAVPEASAs*Pk	NP_001075448	Mecp2	-0.0654969	0.910154	S97	MECP2_MOUSE (Q9Z2D6) Methyl-CpG-binding protein 2
sSs*SEEASQELESDDG	NP_001003948	Pid1	-0.0654891	0.615642	S204	PCLI1_MOUSE (Q3UBG2) PTB-containing, cubilin and LRP1-interacting protein
eSDmEHs*PSGTEDSLQPATDLLAR	NP_035896	Zfpm2	-0.0651089	0.705949	S400	FOG2_MOUSE (Q8CCH7) Zinc finger protein ZFPM2
gGTPAGs*TRGSPTRPNPPVR	NP_033494	Dpysl3	-0.0650698	0.255163	S518	DPYL3_MOUSE (Q62188) Dihydropyrimidinase-related protein 3
dSSGEVLSs*V	NP_033830	Aqp4	-0.0648412	0.182871	S322	AQP4_MOUSE (P55088) Aquaporin-4
sRs*PVDSPVPASMFAPEPSSPGAAR	NP_038846	Gtpbp1	-0.0647282	0.400338	S8	GTPB1_MOUSE (O08582) GTP-binding protein 1
yTGs*PDSLR	NP_032908	Plxna2	-0.0643855	0.156949	S1630	PLXA4_MOUSE (Q80UG2) Plexin-A4
sSs*FSLPAR	NP_997638	Fam53b	-0.064351	0.00714976	S168	FA53B_MOUSE (Q8BGR5) Protein FAM53B
tVAs*PcSSTESLSQR	NP_038943	Zfp238	-0.0635517	0.461242	S214	ZN238_MOUSE (Q9WUK6) Zinc finger protein 238
sEt*APAAPAAPAPAEk	NP_056602	Hist1h1e	-0.0634126	0.346121	T4	H14_MOUSE (P43274) Histone H1.4
sYs*LSELSVLQAk	NP_598577	Sh3bp4	-0.0633505	0.45227	S245	SH3B4_MOUSE (Q921I6) SH3 domain-binding protein 4
aSPVPGPGt*PTRTPSR	NP_653105	Tbc1d10b	-0.0632134	0.636866	T136	TB10B_MOUSE (Q8BHL3) TBC1 domain family member 10B
sRs*GEGEVSGLLR	NP_035718	Trim28	-0.0631923	0.738497	S473	TIF1B_MOUSE (Q62318) Transcription intermediary factor 1-beta
lGNPYcSPt*LVR	NP_001093101	Sh2d5	-0.0629639	0.549789	T239	SH2D5_MOUSE (Q8JZW5) SH2 domain-containing protein 5
mVPTGmGAs*LER	NP_084080	Hnrnpm	-0.0627486	0.41164	S539	HNRPM_MOUSE (Q9D0E1) Heterogeneous nuclear ribonucleoprotein M
aGs*PALPk	NP_062319	Barhl1	-0.0619023	0.571015	S19	BARH1_MOUSE (P63157) BarH-like 1 homeobox protein
eSQTPAQENs*ESEQPR	NP_033468	Ttf1	-0.0616671	0.84289	S137	TTF1_MOUSE (Q62187) Transcription termination factor 1
sTs*QGSINSPVYSR	NP_848803	Ablim1	-0.0615075	0.0048141	S496	ABLM1_MOUSE (Q8K4G5) Actin-binding LIM protein 1
lSs*PVLHR	NP_062787	Dbn1	-0.0607842	0.24093	S142	DREB_MOUSE (Q9QXS6) Drebrin
sSQPs*PTTVPASDSPPAk	NP_659190	Mtap7d1	-0.0607191	0.80871	S118	MA7D1_MOUSE (A2AJI0) MAP7 domain-containing protein 1
vQEESYPQs*PR	NP_001028644	A830080D01Rik	-0.0606905	0.409816	S205	CX023_MOUSE (A2AG58) Uncharacterized protein CXorf23 homolog
rPILQLs*PPGPR	NP_061298	Fnbp4	-0.0605371	0.470859	S65	FNBP4_MOUSE (Q6ZQ03) Formin-binding protein 4
aDLNQGIGEPQs*PSRR	NP_080270	Efhd2	-0.0602535	0.602281	S74	EFHD2_MOUSE (Q9D8Y0) EF-hand domain-containing protein D2
rVAFISLs*PVR	NP_796159	Ubn2	-0.0601956	0.662431	S13	UBN2_MOUSE (Q80WC1) Ubinuclein-2
aqSNGSGNGs*DSEmDTSSLER	NP_766327	Grlf1	-0.0600711	0.699976	S1134	RHG35_MOUSE;GRLF1_MOUSE (Q91YM2) Rho GTPase-activating protein 35
mSPmGTASGSNs*PTSDSASVQR	NP_033577	Zfand5	-0.0598423	0.321124	S58	ZFAN5_MOUSE (O88878) AN1-type zinc finger protein 5
s*VENLPEcGITHEQR	NP_780565	Pi4kb	-0.0598277	0.593391	S413	PI4KB_MOUSE (Q8BKC8) Phosphatidylinositol 4-kinase beta
aLGGELAAIPSs*PQPTPk	NP_001104266	Pclo	-0.0592221	0.854233	S599	PCLO_MOUSE (Q9QYX7) Protein piccolo
lSEGPAALAGPAs*PPR	NP_951012	Rusc2	-0.0591765	0.82633	S542	RUSC2_MOUSE (Q80U22) Iporin
s*SDIVSSVR	NP_079985	Gapvd1	-0.0587492	0.695617	S881	GAPD1_MOUSE (Q6PAR5) GTPase-activating protein and VPS9 domain-containing protein 1
tEs*VPSDINNPVDR	NP_038599	Ksr1	-0.0586996	0.543025	S392	KSR1_MOUSE (Q61097) Kinase suppressor of Ras 1
vks*PEEPLFPTPLLLR	XP_003084717	LOC100505050	-0.0583949	0.0187344	S315	MICA3_MOUSE (Q8CJ19) Protein MICAL-3
eMLHs*PLPcTGGk	NP_766383	Sarm1	-0.0579252	0.637551	S548	SARM1_MOUSE (Q6PDS3) Sterile alpha and TIR motif-containing protein 1
aLSSGGSITs*PPLSPALPk	NP_666224	Gigyf2	-0.0575261	0.784361	S26	PERQ2_MOUSE (Q6Y7W8) PERQ amino acid-rich with GYF domain-containing protein 2
tPGt*PGTPSYPR	NP_001035023	Mtap2	-0.0571793	0.680483	T259	MAP2_MOUSE (P20357) Microtubule-associated protein 2
gSSDGRGs*DSESDLPHR	NP_001001980	Limch1	-0.0570741	0.050076	S231	LIMC1_MOUSE (Q3UH68) LIM and calponin homology domains-containing protein 1
aTSSSSs*SSGVGmSVGQGR	NP_034852	Lmnb2	-0.0569408	0.417797	S401	LMNB2_MOUSE (P21619) Lamin-B2
tSATs*PIILk	NP_663785	Ctnna2	-0.0569079	0.239278	S6	CTNA2_MOUSE (Q61301) Catenin alpha-2
aGGs*VESLR	NP_780364	Sash1	-0.0568428	0.639061	S500	SASH1_MOUSE (P59808) SAM and SH3 domain-containing protein 1
dSSDSADGRAt*PSENLVPSSAR	NP_758506	Cpsf7	-0.0564963	0.47245	T203	CPSF7_MOUSE (Q8BTV2) Cleavage and polyadenylation specificity factor subunit 7
tLTEGDs*PSPQ	NP_031831	Cyb561	-0.0563453	0.736917	S246	CY561_MOUSE (Q60720) Cytochrome b561
aYs*NSIVR	NP_080413	Wdr13	-0.056204	0.539688	S79	WDR13_MOUSE (Q91V09) WD repeat-containing protein 13
rLs*ESQLSFR	NP_063922	Rbm14	-0.0559766	0.584513	S618	RBM14_MOUSE (Q8C2Q3) RNA-binding protein 14
hSSLPTEs*DEDIAPAQR	NP_031486	Ap3d1	-0.0559343	0.781678	S760	AP3D1_MOUSE (O54774) AP-3 complex subunit delta-1
eYGs*TSSIDR	NP_001074806	Sipa1l2	-0.0559155	0.764897	S195	SI1L2_MOUSE (Q80TE4) Signal-induced proliferation-associated 1-like protein 2
lVSFHDDs*DEDLLHI	NP_034645	Igf2r	-0.0557929	0.667188	S2476	MPRI_MOUSE (Q07113) Cation-independent mannose-6-phosphate receptor
aFLs*PPTLLEGPLR	NP_001158726	Ctage5	-0.0556213	0.589138	S496	CTGE5_MOUSE (Q8R311) Cutaneous T-cell lymphoma-associated antigen 5 homolog
iGFPSt*SPAk	NP_034120	Clip2	-0.0555656	0.777372	T294	CLIP2_MOUSE (Q9Z0H8) CAP-Gly domain-containing linker protein 2
eQmmNSSmSSGSGs*LR	NP_058027	Dlg3	-0.0554328	0.897944	S513	DLG3_MOUSE (P70175) Disks large homolog 3
s*GVALPGAAGVPADSEAGLLEAAR	NP_001108135	Plcl1	-0.0553253	0.911007	S48	PLCL1_MOUSE (Q3USB7) Inactive phospholipase C-like protein 1
mETmAs*PGkDNYR	NP_032494	Kpna6	-0.0547897	0.56716	S6	IMA7_MOUSE (O35345) Importin subunit alpha-7
eSLkEEDEs*DDDNM	NP_035314	Psma3	-0.0547425	0.228168	S250	PSA3_MOUSE (O70435) Proteasome subunit alpha type-3
sDs*EkLNLDSIIGR	NP_114074	Ppp1ca	-0.0544872	0.749802	S4	PP1A_MOUSE (P62137) Serine/threonine-protein phosphatase PP1-alpha catalytic subunit
tLDs*EEEQPR	NP_766334	Hirip3	-0.0542294	0.0993532	S575	HIRP3_MOUSE (Q8BLH7) HIRA-interacting protein 3
vSGRt*SPLmLDR	NP_780438	Srrm2	-0.0540289	0.580399	T2254	SRRM2_MOUSE (Q8BTI8) Serine/arginine repetitive matrix protein 2
eSEAGTGSSEHEDGEREGs*PR	NP_766359	Dmxl2	-0.0539936	0.916217	S473	DMXL2_MOUSE (Q8BPN8) DmX-like protein 2
eNPPs*PPt*SPAAPQPR	NP_080653	6330577E15Rik	-0.0538685	0.773056	S67, T70	SFR1_MOUSE;CJ078_MOUSE (Q8BP27) Swi5-dependent recombination DNA repair protein 1 homolog
nSFLGs*PR	NP_001009930	Brsk2	-0.0536923	0.517271	S490	BRSK1_MOUSE (Q5RJI5) BR serine/threonine-protein kinase 1
aQGLASTSTAPs*PSR	NP_001153378	Zfand2b	-0.0536881	0.629427	S163	ZFN2B_MOUSE (Q91X58) AN1-type zinc finger protein 2B
s*IEDLHR	NP_765997	Fmnl2	-0.0536179	0.467692	S171	FMNL2_MOUSE (A2APV2) Formin-like protein 2
lSNmGTLNSs*mQFR	NP_001074615	Prickle2	-0.0534754	0.57136	S653	PRIC2_MOUSE (Q80Y24) Prickle-like protein 2
tPs*EAERWLEEVSQVAk	NP_035080	Numbl	-0.0534603	0.842279	S411	NUMBL_MOUSE (O08919) Numb-like protein
s*mSENAVR	NP_083685	Mff	-0.0532693	0.406535	S129	MFF_MOUSE (Q6PCP5) Mitochondrial fission factor
qSGs*PTLDTAPNGR	NP_780537	Slc6a15	-0.0532205	0.755026	S701	S6A15_MOUSE (Q8BG16) Sodium-dependent neutral amino acid transporter B(0)AT2
sSSSSPTs*PGSFR	NP_001182425	Dclk2	-0.0531803	0.530428	S359	DCLK2_MOUSE (Q6PGN3) Serine/threonine-protein kinase DCLK2
tLs*ESFSR	NP_035204	Cdk14	-0.0530844	0.607515	S24	CDK14_MOUSE (O35495) Cyclin-dependent kinase 14
dLs*LEEIqk	NP_062615	Stmn1	-0.0530153	0.655559	S46	STMN1_MOUSE (P54227) Stathmin
yDERPGPs*PLPHRDR	NP_033250	Snrnp70	-0.0525152	0.694139	S226	RU17_MOUSE (Q62376) U1 small nuclear ribonucleoprotein 70 kDa
s*ASQDcIETTPGAQEGk	NP_031487	Apba2	-0.0525001	0.819691	S479	APBA2_MOUSE (P98084) Amyloid beta A4 precursor protein-binding family A member 2
sQSGs*PAAPVEQVVIHTDTSGDPTLPQR	NP_001010833	Mdc1	-0.0523136	0.702491	S596	MDC1_MOUSE (Q5PSV9) Mediator of DNA damage checkpoint protein 1
fVEs*PSQDQR	NP_001033716	Smurf1	-0.0519488	0.147013	S200	SMUF1_MOUSE (Q9CUN6) E3 ubiquitin-protein ligase SMURF1
aIPNGFGTs*PLTPSAR	NP_076157	Ndel1	-0.0519298	0.681747	S242	NDEL1_MOUSE (Q9ERR1) Nuclear distribution protein nudE-like 1
aNs*FVGTAQYVSPELLTEk	NP_001074242	Pdpk1	-0.0519277	0.535233	S244	PDPK1_MOUSE (Q9Z2A0) 3-phosphoinositide-dependent protein kinase 1
aQs*PSYVTSTGVSPSR	NP_080637	Pkp4	-0.0519129	0.725025	S220	PKP4_MOUSE (Q68FH0) Plakophilin-4
mSDs*PTPcSGSSFEDTEALVNAATk	NP_001004468	Tacc2	-0.0514233	0.869024	S2500	TACC2_MOUSE (Q9JJG0) Transforming acidic coiled-coil-containing protein 2
dGVLs*PSSQAQLSSR	NP_001035785	Uevld	-0.0513789	0.713357	S365	UEVLD_MOUSE (Q3U1V6) Ubiquitin-conjugating enzyme E2 variant 3
sTQASSGs*PALPR	NP_033725	Abl2	-0.0511426	0.503683	S621	ABL2_MOUSE (Q4JIM5) Tyrosine-protein kinase ABL2
tSs*VSSLASAcTGGIPSSSR	NP_683734	Pom121	-0.0508819	0.611794	S367	PO121_MOUSE (Q8K3Z9) Nuclear envelope pore membrane protein POM 121
aAs*VEcISPVTPR	NP_033193	Shc3	-0.0505035	0.638255	S354	SHC3_MOUSE (Q61120) SHC-transforming protein 3
gRLGLs*QEEP	NP_613050	Spg21	-0.0504805	0.785651	S304	SPG21_MOUSE (Q9CQC8) Maspardin
tVENATSGEt*LEENGAGD	NP_035249	Pa2g4	-0.0501199	0.892039	T386	PA2G4_MOUSE (P50580) Proliferation-associated protein 2G4
anGNPs*PQL	NP_082185	C2cd2l	-0.0498037	0.410014	S703	C2C2L_MOUSE (Q80X80) C2 domain-containing protein 2-like
tPQSSs*PmDQmGk	NP_001074288	Arid1a	-0.0496272	0.761665	S384	ARI1A_MOUSE (A2BH40) AT-rich interactive domain-containing protein 1A
aEPmDTDDNs*NcPGQNEQQR	NP_001098000	Med7	-0.0494438	0.909465	S195	MED7_MOUSE (Q9CZB6) Mediator of RNA polymerase II transcription subunit 7
sSs*VGSSSSYPISSAGPR	NP_958795	Plec	-0.0493408	0.659584	S4252	PLEC_MOUSE (Q9QXS1) Plectin
s*mSADEDLQEPSR	NP_001039328	Rdbp	-0.0493189	0.853912	S113	NELFE_MOUSE (P19426) Negative elongation factor E
sNt*LPSDVGR	NP_083012	Grip1	-0.0492844	0.324435	T971	GRIP1_MOUSE (Q925T6) Glutamate receptor-interacting protein 1
sENGmTGs*TSSLNNVTQ	NP_001182213	Fsd1l	-0.0491846	0.548085	S488	FSD1L_MOUSE (Q8BYN5) FSD1-like protein
sAt*FPNAGPR	NP_076373	Ralgps2	-0.0491247	0.594191	T368	RGPS2_MOUSE (Q9ERD6) Ras-specific guanine nucleotide-releasing factor RalGPS2
mGANs*LER	NP_084080	Hnrnpm	-0.0488988	0.375525	S574	HNRPM_MOUSE (Q9D0E1) Heterogeneous nuclear ribonucleoprotein M
lLLATDPGGs*PAQR	NP_082752	Atat1	-0.0485051	0.633344	S292	ATAT_MOUSE (Q8K341) Alpha-tubulin N-acetyltransferase
aGSs*PTQGAQNEAPR	NP_038864	Tcf20	-0.0484758	0.439592	S588	TCF20_MOUSE (Q9EPQ8) Transcription factor 20
lLQTcFSs*PTDDSmDR	NP_077134	Hspbp1	-0.0482998	0.531228	S349	HPBP1_MOUSE (Q99P31) Hsp70-binding protein 1
gt*QGSPVkSYDYLLk	NP_631893	Rab40c	-0.0482666	0.714199	T3	RB40C_MOUSE (Q8VHQ4) Ras-related protein Rab-40C
iMPDSNDs*PPAEREPGEVVDSLVGk	NP_035592	Spin1	-0.0482114	0.836834	S177	SPIN1_MOUSE (Q61142) Spindlin-1
eALVEPASEs*PRPALAR	NP_036160	Slc9a3r1	-0.0480023	0.233983	S275	NHRF1_MOUSE (P70441) Na(+)/H(+) exchange regulatory cofactor NHE-RF1
sFLSEPSs*PGR	NP_001074652	1110037F02Rik	-0.0479652	0.161289	S1628	VIR_MOUSE (A2AIV2) Protein virilizer homolog
sAmPFTAs*PAPSTR	NP_058557	Pdlim1	-0.0477104	0.746779	S130	PDLI1_MOUSE (O70400) PDZ and LIM domain protein 1
as*PGLLPVAnGNSLNk	NP_598426	Mef2d	-0.0472575	0.825123	S231	MEF2D_MOUSE (Q63943) Myocyte-specific enhancer factor 2D
mYPESTTGs*PAR	NP_034728	Kcnab2	-0.0471074	0.143128	S9	KCAB2_MOUSE (P62482) Voltage-gated potassium channel subunit beta-2
gGTPAGSt*RGSPTRPNPPVR	NP_033494	Dpysl3	-0.0470293	0.799007	T519	DPYL3_MOUSE (Q62188) Dihydropyrimidinase-related protein 3
hRPSs*PAt*PPPk	NP_058079	Srrm1	-0.0467911	0.576967	S401, T404	SRRM1_MOUSE (Q52KI8) Serine/arginine repetitive matrix protein 1
sAVGFSNGs*LEQR	NP_001182703	Gprc5b	-0.0465746	0.297465	S355	GPC5B_MOUSE (Q923Z0) G-protein coupled receptor family C group 5 member B
sSSNVNGGPELDRcLs*PEGVNGNR	NP_001182425	Dclk2	-0.0463046	0.751606	S389	DCLK2_MOUSE (Q6PGN3) Serine/threonine-protein kinase DCLK2
mDs*PQIR	NP_001074480	Srgap2	-0.0461349	0.677786	S916	FNBP2_MOUSE (Q91Z67) SLIT-ROBO Rho GTPase-activating protein 2
sPSGSAFGs*QENLR	NP_080358	Dock7	-0.0460264	0.476468	S1398	DOCK7_MOUSE (Q8R1A4) Dedicator of cytokinesis protein 7
vSPLNLSs*VTP	NP_848124	Cdc23	-0.045635	0.737487	S594	CDC23_MOUSE (Q8BGZ4) Cell division cycle protein 23 homolog
eVMs*PTGSAR	NP_032655	Msi1	-0.0454134	0.0728739	S191	MSI1H_MOUSE (Q61474) RNA-binding protein Musashi homolog 1
aPs*APPGTGALPPAAPTGR	NP_665835	6430527G18Rik	-0.0452487	0.703846	S498	I2BPL_MOUSE;EAP1_MOUSE (Q8K3X4) Interferon regulatory factor 2-binding protein-like
rPGPPLs*PEIR	NP_862902	Zfp828	-0.0452221	0.43217	S416	ZN828_MOUSE (Q8K327) Zinc finger protein 828
sTLSMs*PR	NP_067366	Ppp1r1a	-0.0451715	0.646209	S67	PPR1A_MOUSE (Q9ERT9) Protein phosphatase 1 regulatory subunit 1A
as*GADSkGDDLSTAILk	NP_033529	Vcp	-0.0451068	0.819971	S3	TERA_MOUSE (Q01853) Transitional endoplasmic reticulum ATPase
mSQPGs*PSPk	NP_666091	Chd4	-0.0449076	0.381344	S1528	CHD4_MOUSE (Q6PDQ2) Chromodomain-helicase-DNA-binding protein 4
aVYQGPGSs*PVkS	NP_031770	Comt	-0.044757	0.419604	S261	COMT_MOUSE (O88587) Catechol O-methyltransferase
s*SELLVR	NP_083367	Klc4	-0.0445366	0.110696	S565	KLC4_MOUSE (Q9DBS5) Kinesin light chain 4
lVGATAt*PPPPPk	NP_081502	Fyttd1	-0.0444801	0.000204235	T14	UIF_MOUSE (Q91Z49) UAP56-interacting factor
vETAEVcSRPQELPQs*PR	NP_598619	Fam63a	-0.043913	0.647472	S103	FA63A_MOUSE (Q76LS9) Protein FAM63A
tYs*DEASQLR	NP_001003955	Rab11fip5	-0.0434665	0.485747	S307	RFIP5_MOUSE (Q8R361) Rab11 family-interacting protein 5
vAVVRt*PPks*PSASk	NP_034968	Mapt	-0.043407	0.477302	T162, S166	TAU_MOUSE (P10637) Microtubule-associated protein tau
vTTTNAVASTPAt*PTcEDASSR	NP_796241	Dcaf5	-0.0431762	0.68237	T500	DCAF5_MOUSE (Q80T85) DDB1- and CUL4-associated factor 5
nDAPTPGTs*TTPGLR	NP_033415	Tle3	-0.0431431	0.675689	S332	TLE3_MOUSE (Q08122) Transducin-like enhancer protein 3
lLs*PQQPALQR	NP_598426	Mef2d	-0.0427436	0.667399	S180	MEF2D_MOUSE (Q63943) Myocyte-specific enhancer factor 2D
sSs*NVNGGPELDR	NP_001182425	Dclk2	-0.0423709	0.790646	S376	DCLK2_MOUSE (Q6PGN3) Serine/threonine-protein kinase DCLK2
qSGSPt*LDTAPNGR	NP_780537	Slc6a15	-0.0417389	0.735335	T703	S6A15_MOUSE (Q8BG16) Sodium-dependent neutral amino acid transporter B(0)AT2
s*EREVSTAPAGTDmPAAk	NP_068676	Eed	-0.0416299	0.595271	S2	EED_MOUSE (Q921E6) Polycomb protein EED
s*SSNVnGGPELDR	NP_001182425	Dclk2	-0.0409118	0.756641	S374	DCLK2_MOUSE (Q6PGN3) Serine/threonine-protein kinase DCLK2
mGLLs*PSGIGGVSPR	NP_778186	Samd4b	-0.0406462	0.753292	S585	SMAG2_MOUSE (Q80XS6) Protein Smaug homolog 2
ty*SDEASQLR	NP_001003955	Rab11fip5	-0.0403585	0.794345	Y306	RFIP5_MOUSE (Q8R361) Rab11 family-interacting protein 5
fQEQEcPPs*PEPTRk	NP_080122	Rras2	-0.0400997	0.844462	S186	RRAS2_MOUSE (P62071) Ras-related protein R-Ras2
s*SSPVTELTAR	NP_780438	Srrm2	-0.0398722	0.962499	S970	SRRM2_MOUSE (Q8BTI8) Serine/arginine repetitive matrix protein 2
aSTVs*PGGYmVPk	NP_666267	Ahdc1	-0.039833	0.461339	S1060	AHDC1_MOUSE (Q6PAL7) AT-hook DNA-binding motif-containing protein 1
s*APPMEGAR	NP_598710	Ptov1	-0.039663	0.573432	S53	PTOV1_MOUSE (Q91VU8) Prostate tumor-overexpressed gene 1 protein homolog
s*ASEPSLNR	NP_647455	Braf	-0.0395432	0.524187	S764	BRAF_MOUSE (P28028) Serine/threonine-protein kinase B-raf
tIAVQt*PDGEQHLPPPLLLSR	NP_941034	Trim67	-0.0393936	0.91669	T38	TRI67_MOUSE (Q505D9) Tripartite motif-containing protein 67
fSLs*PSLGPQASR	NP_780313	Fam53c	-0.0388429	0.831663	S234	FA53C_MOUSE (Q8BXQ8) Protein FAM53C
rPPEs*PPIVEEWNSR	NP_001171221	Fam103a1	-0.0385712	0.490836	S36	F103A_MOUSE (Q9CQY2) Protein FAM103A1
rIDIs*PSALR	NP_722482	Bclaf1	-0.0381383	0.861269	S654	BCLF1_MOUSE (Q8K019) Bcl-2-associated transcription factor 1
aQs*PTPSLPASWk	NP_536699	Synpo2	-0.0380622	0.759286	S895	SYNP2_MOUSE (Q91YE8) Synaptopodin-2
nSSNTGVGs*PSNTIGR	NP_083985	Clasp1	-0.0378716	0.714271	S1052	CLAP1_MOUSE (Q80TV8) CLIP-associating protein 1
dSYs*SSRSDLYSSGR	NP_033059	Rbmxrt	-0.0377538	0.78074	S325	RBMXL_MOUSE (Q91VM5) Heterogeneous nuclear ribonucleoprotein G-like 1
sDSRSEs*PEPGYVVTSSGLLLPVLLPR	NP_001153420	Als2	-0.0369353	0.931347	S1458	ALS2_MOUSE (Q920R0) Alsin
aGs*PASPPSPR	NP_082461	Lsm11	-0.0368142	0.339956	S15	LSM11_MOUSE (Q8BUV6) U7 snRNA-associated Sm-like protein LSm11
tNATNNmNLs*R	NP_659037	Hectd1	-0.0366336	0.858345	S1567	HECD1_MOUSE (Q69ZR2) E3 ubiquitin-protein ligase HECTD1
aVGmPSPVs*Pk	NP_291043	Aff4	-0.0361127	0.755398	S1055	AFF4_MOUSE (Q9ESC8) AF4/FMR2 family member 4
aADVSVTHRPPLs*PEAEAEAETPETVDR	NP_082187	Raver1	-0.0360498	0.544844	S14	RAVR1_MOUSE (Q9CW46) Ribonucleoprotein PTB-binding 1
qAs*LDGLQQLR	NP_766066	Tbc1d25	-0.0353839	0.474407	S560	TBC25_MOUSE (A1A5B6) TBC1 domain family member 25
qs*GSPTLDTAPnGR	NP_780537	Slc6a15	-0.0349753	0.822218	S699	S6A15_MOUSE (Q8BG16) Sodium-dependent neutral amino acid transporter B(0)AT2
gs*PPVPSGPPmEEDGLR	NP_109627	Senp3	-0.0345969	0.923319	S206	SENP3_MOUSE (Q9EP97) Sentrin-specific protease 3
tcPSLs*PTSPLSNk	NP_062637	Pias1	-0.0345874	0.840838	S485	PIAS1_MOUSE (O88907) E3 SUMO-protein ligase PIAS1
fGSs*PQRDPNWIGDR	NP_619601	Casc3	-0.0344487	0.285782	S263	CASC3_MOUSE (Q8K3W3) Protein CASC3
tLSDVEDQkELAs*PVSPELR	NP_001153791	Ubr4	-0.0343704	0.585862	S178	UBR4_MOUSE (A2AN08) E3 ubiquitin-protein ligase UBR4
aSs*LNFLNk	NP_032477	Klc2	-0.0337886	0.670564	S579	KLC2_MOUSE (O88448) Kinesin light chain 2
lGs*mDSFER	NP_001074747	Tbc1d4	-0.0335936	0.505858	S595	TBCD4_MOUSE (Q8BYJ6) TBC1 domain family member 4
aTTAQQs*PQPVAGkR	NP_663560	Thumpd1	-0.0330863	0.778924	S8	THUM1_MOUSE (Q99J36) THUMP domain-containing protein 1
gAAGGALPTSPs*PALGAk	NP_038908	Plcl2	-0.032667	0.673909	S18	PLCL2_MOUSE (Q8K394) Inactive phospholipase C-like protein 2
dSVs*AAEVGTGqYATTk	NP_038841	Epb4.1l3	-0.0321592	0.91685	S470	E41L3_MOUSE (Q9WV92) Band 4.1-like protein 3
sPSPPPDGs*PAATPEIR	NP_033798	Bin1	-0.0318039	0.925665	S304	BIN1_MOUSE (O08539) Myc box-dependent-interacting protein 1
aAs*ALLLR	NP_079802	Iscu	-0.0314939	0.742497	S15	ISCU_MOUSE (Q9D7P6) Iron-sulfur cluster assembly enzyme ISCU, mitochondrial
tLTDEVNs*PDSDRR	NP_937803	Smarcc2	-0.0312107	0.425429	S283	SMRC2_MOUSE (Q6PDG5) SWI/SNF complex subunit SMARCC2
sSQs*PPLAAAGPSAR	NP_033467	Ttc3	-0.03096	0.599434	S1903	TTC3_MOUSE (O88196) E3 ubiquitin-protein ligase TTC3
sLs*ESAALR	NP_775578	Rgs12	-0.0307094	0.915929	S171	RGS12_MOUSE (Q8CGE9) Regulator of G-protein signaling 12
s*QSPAASDcSSSSSSASLPSSGR	NP_038891	Bag3	-0.0304991	0.907715	S177	BAG3_MOUSE (Q9JLV1) BAG family molecular chaperone regulator 3
eYFTFPASks*QDR	NP_034936	Mllt4	-0.0304	0.509214	S1238	AFAD_MOUSE (Q9QZQ1) Afadin
nLs*PGAVESDVR	NP_034068	Copa	-0.02963	0.729397	S173	COPA_MOUSE (Q8CIE6) Coatomer subunit alpha
eRGt*PPVDPk	NP_064411	Prrc2a	-0.0295403	0.724256	T782	PRC2A_MOUSE;BAT2_MOUSE (Q7TSC1) Protein PRRC2A
ms*PGVAGSPR	NP_032704	Ncoa2	-0.0288666	0.8254	S493	NCOA2_MOUSE (Q61026) Nuclear receptor coactivator 2
tSs*PALEDATPVLGVR	NP_780485	Fhod3	-0.0288374	0.751987	S1477	FHOD3_MOUSE (Q76LL6) FH1/FH2 domain-containing protein 3
vGLQs*PSVETR	NP_001074804	Cul9	-0.0286705	0.693857	S2440	CUL9_MOUSE (Q80TT8) Cullin-9
dYDDMs*PR	NP_079555	Hnrnpk	-0.0285937	0.652542	S284	HNRPK_MOUSE (P61979) Heterogeneous nuclear ribonucleoprotein K
vGEcSGPAAVNNSSDTESVPs*PR	NP_035554	Ncor2	-0.0285407	0.958283	S750	NCOR2_MOUSE (Q9WU42) Nuclear receptor corepressor 2
gGGs*PPRDDSQPPER	NP_082469	Brf1	-0.0283401	0.667361	S552	TF3B_MOUSE (Q8CFK2) Transcription factor IIIB 90 kDa subunit
vIEPPAAScPs*SPR	NP_076111	Rgl3	-0.0282847	0.684312	S509	RGL3_MOUSE (Q3UYI5) Ral guanine nucleotide dissociation stimulator-like 3
tLs*QSSESGTLPSGPPGHTmEVSc	NP_038892	Ndrg2	-0.0281637	0.894886	S350	NDRG2_MOUSE (Q9QYG0) Protein NDRG2
sLSNGPmTQESPTGPANGLSGs*PPVPGk	NP_780495	Tprn	-0.0281158	0.907203	S274	TPRN_MOUSE (A2AI08) Taperin
eTPPGGNLs*PAPR	NP_064411	Prrc2a	-0.0278304	0.238876	S1002	PRC2A_MOUSE;BAT2_MOUSE (Q7TSC1) Protein PRRC2A
gVAPADs*PDAPRR	NP_001003909	Ankib1	-0.0277683	0.381066	S738	AKIB1_MOUSE (Q6ZPS6) Ankyrin repeat and IBR domain-containing protein 1
sTAs*PSNNVYSGGSmAR	NP_663490	Mark1	-0.0275984	0.692992	S488	MARK1_MOUSE (Q8VHJ5) Serine/threonine-protein kinase MARK1
vIEEDGTs*A	NP_067433	Fzd3	-0.0274634	0.90304	S665	FZD3_MOUSE (Q61086) Frizzled-3
nNms*PHGIPAR	NP_473422	Mta1	-0.0273844	0.794049	S432	MTA1_MOUSE (Q8K4B0) Metastasis-associated protein MTA1
s*EkSVEAAAELSAk	NP_081264	Ptms	-0.0271925	0.23806	S2	PTMS_MOUSE (Q9D0J8) Parathymosin
aTPVQLPs*PPcTSSPVVAPNPSVQQVk	NP_062799	Ncoa6	-0.02716	0.913934	S1750	NCOA6_MOUSE (Q9JL19) Nuclear receptor coactivator 6
gmQQPPAQPLSSs*QPNLR	NP_659174	Tnrc6a	-0.026641	0.950076	S1294	TNR6A_MOUSE (Q3UHK8) Trinucleotide repeat-containing gene 6A protein
tAPSs*PLTSPSDTR	NP_938034	Tex2	-0.0260647	0.844611	S265	TEX2_MOUSE (Q6ZPJ0) Testis-expressed sequence 2 protein
skEEQELHDIHs*TR	NP_705809	Gpm6a	-0.0259945	0.942942	S267	GPM6A_MOUSE (P35802) Neuronal membrane glycoprotein M6-a
aGs*LcSPLDcPAqLPSR	NP_796294	Pik3r5	-0.0258777	0.819496	S451	PI3R5_MOUSE (Q5SW28) Phosphoinositide 3-kinase regulatory subunit 5
aIt*PPQQPYk	NP_081228	Cdk12	-0.0254549	0.815957	T688	CDK12_MOUSE (Q14AX6) Cyclin-dependent kinase 12
eVms*PTGSAR	NP_032655	Msi1	-0.024738	0.779162	S191	MSI1H_MOUSE (Q61474) RNA-binding protein Musashi homolog 1
tPTEEGt*PTSEQNPFLFQEGk	NP_001029340	Ank2	-0.0245885	0.923935	T24	ANK2_MOUSE (Q8C8R3) Ankyrin-2
aAs*PSPqSVR	NP_058079	Srrm1	-0.0245652	0.106766	S756	SRRM1_MOUSE (Q52KI8) Serine/arginine repetitive matrix protein 1
aAQSPQQHSSGDPt*EEESPV	NP_033222	Slc16a1	-0.0243019	0.849985	T487	MOT1_MOUSE (P53986) Monocarboxylate transporter 1
lLLAt*DPGGSPAQR	NP_082752	Atat1	-0.023431	0.48154	T287	ATAT_MOUSE (Q8K341) Alpha-tubulin N-acetyltransferase
sIs*PSALQDLLR	NP_001020603	Crebbp	-0.0233688	0.828847	S2064	CBP_MOUSE (P45481) CREB-binding protein
sAs*ADNLILPR	NP_080760	Ccny	-0.023236	0.719934	S326	CCNY_MOUSE (Q8BGU5) Cyclin-Y
nLAPt*PR	NP_848872	Irf2bp1	-0.0221023	0.689116	T377	I2BP1_MOUSE (Q8R3Y8) Interferon regulatory factor 2-binding protein 1
sEADTLPRs*GEQER	NP_780398	Hepacam	-0.0219387	0.824821	S301	HECAM_MOUSE (Q640R3) Hepatocyte cell adhesion molecule
lEQNGs*PmGAR	NP_631885	Satb2	-0.0216982	0.830864	S39	SATB2_MOUSE (Q8VI24) DNA-binding protein SATB2
nTt*PPSLAR	NP_775273	Fam164a	-0.021397	0.798476	T243	F164A_MOUSE (Q8BJH1) Protein FAM164A
sSPATt*VTSPNSTPAk	NP_038697	Snap91	-0.0212633	0.893876	T310	AP180_MOUSE (Q61548) Clathrin coat assembly protein AP180
qPSs*PGPQPR	NP_033254	Snta1	-0.0211101	0.91352	S195	SNTA1_MOUSE (Q61234) Alpha-1-syntrophin
dLNLVQAVHcs*PEEPIPIR	NP_780298	Nek1	-0.0208129	0.524064	S953	NEK1_MOUSE (P51954) Serine/threonine-protein kinase Nek1
sATSSSPGs*PIHSLETSL	NP_001031761	Atp2b2	-0.0207839	0.722003	S1189	AT2B2_MOUSE (Q9R0K7) Plasma membrane calcium-transporting ATPase 2
ts*SDPNLNNHSQEVR	NP_573478	Mtmr4	-0.0204132	0.752273	S628	MTMR4_MOUSE (Q91XS1) Myotubularin-related protein 4
st*TPTSSPFR	NP_001074759	Prrc2c	-0.0203206	0.793781	T2633	PRC2C_MOUSE;BA2L2_MOUSE (Q3TLH4) Protein PRRC2C
eAPAGGSGDGLSs*PSPLEYSPR	NP_742120	Crocc	-0.0202295	0.96641	S1469	CROCC_MOUSE (Q8CJ40) Rootletin
gs*PHYFSPFRPY	NP_079849	Srsf9	-0.0196435	0.853179	S212	SRSF9_MOUSE (Q9D0B0) Serine/arginine-rich splicing factor 9
s*LDmTDNTNSQLVVR	NP_001106989	Arhgef7	-0.0196408	0.94394	S155	ARHG7_MOUSE (Q9ES28) Rho guanine nucleotide exchange factor 7
gGGSGGGDEs*EGEEVDED	NP_035351	Purb	-0.0196152	0.826035	S316	PURB_MOUSE (O35295) Transcriptional activator protein Pur-beta
dDTSRYDERPGPs*PLPHR	NP_033250	Snrnp70	-0.0194791	0.881744	S226	RU17_MOUSE (Q62376) U1 small nuclear ribonucleoprotein 70 kDa
aLDPAPLAQPTPLGSVQTs*PELEHR	NP_766511	AI118078	-0.0192869	0.959254	S483	CO027_MOUSE (Q8BZB3) Transmembrane protein C15orf27 homolog
lSSETGGmGSs*	NP_035172	Pcbp2	-0.0191006	0.711686	S349	PCBP2_MOUSE (Q61990) Poly(rC)-binding protein 2
lYVAQQmAPPs*PR	NP_062685	Rbms2	-0.0190205	0.968372	S33	RBMS2_MOUSE (Q8VC70) RNA-binding motif, single-stranded-interacting protein 2
s*mEVLSITDAGSGGSPVPTR	NP_001003920	Brsk1	-0.0189452	0.705135	S399	BRSK1_MOUSE (Q5RJI5) BR serine/threonine-protein kinase 1
sVATGPMt*PQAAAPPAVPPVFPEVR	NP_036144	Gprin1	-0.018928	0.92644	T795	GRIN1_MOUSE (Q3UNH4) G protein-regulated inducer of neurite outgrowth 1
ss*SLPSYGR	NP_038542	Epb4.9	-0.0189041	0.832212	S288	DEMA_MOUSE (Q9WV69) Dematin
dLs*LEEIQkk	NP_062615	Stmn1	-0.0180184	0.785526	S46	STMN1_MOUSE (P54227) Stathmin
sGYSs*PGSPGTPGSR	NP_034968	Mapt	-0.0178295	0.819535	S130	TAU_MOUSE (P10637) Microtubule-associated protein tau
sGy*Ss*PGSPGTPGSR	NP_034968	Mapt	-0.0177694	0.636042	Y128, S130	TAU_MOUSE (P10637) Microtubule-associated protein tau
rLs*QSDEDVIR	NP_663489	Wdr26	-0.0171565	0.815473	S101	WDR26_MOUSE (Q8C6G8) WD repeat-containing protein 26
mHATGLAAPAGt*PR	NP_084163	Yif1b	-0.0171461	0.828056	T12	YIF1B_MOUSE (Q9CX30) Protein YIF1B
tLs*PTPSAEGYQDVR	NP_848803	Ablim1	-0.0169323	0.651673	S475	ABLM1_MOUSE (Q8K4G5) Actin-binding LIM protein 1
nSAPASms*PDGTR	NP_766391	Dock4	-0.0168055	0.672159	S1629	DOCK4_MOUSE (P59764) Dedicator of cytokinesis protein 4
aSVASDPEs*PPGGNEPAAASGQR	NP_080716	Rnmt	-0.0164447	0.959185	S15	MCES_MOUSE (Q9D0L8) mRNA cap guanine-N7 methyltransferase
aSSSs*PLDYSFQLTPSR	NP_766446	Pak7	-0.0161605	0.815043	S226	PAK7_MOUSE (Q8C015) Serine/threonine-protein kinase PAK 7
gSNLPs*PVGNSVSR	NP_765997	Fmnl2	-0.0158723	0.83982	S183	FMNL2_MOUSE (A2APV2) Formin-like protein 2
sSLAETLDSTGs*LDPQR	NP_061294	Slc23a2	-0.0158431	0.924389	S81	S23A2_MOUSE (Q9EPR4) Solute carrier family 23 member 2
tPAAAAAmNLAs*PR	NP_780438	Srrm2	-0.0158281	0.370466	S2128	SRRM2_MOUSE (Q8BTI8) Serine/arginine repetitive matrix protein 2
yFs*PPPPAR	NP_001074578	Lmtk2	-0.0158023	0.742302	S1418	LMTK2_MOUSE (Q3TYD6) Serine/threonine-protein kinase LMTK2
nLs*SEEVARPR	NP_659155	Sgip1	-0.0157647	0.612848	S169	SGIP1_MOUSE (Q8VD37) SH3-containing GRB2-like protein 3-interacting protein 1
fcEs*PTSDLEmR	NP_786927	Zfp608	-0.0152837	0.70998	S420	ZN608_MOUSE (Q56A10) Zinc finger protein 608
sYPTNs*LTR	NP_061214	Sema6a	-0.0151261	0.861341	S925	SEM6A_MOUSE (O35464) Semaphorin-6A
tSPEPQRENAs*PAPGTTAEEAMSR	NP_476512	Bat3	-0.0149011	0.550504	S995	BAG6_MOUSE;BAT3_MOUSE (Q9Z1R2) Large proline-rich protein BAG6
sks*PASTSSVNGTPGSQLSTPR	NP_064362	Dclk1	-0.0147733	0.920492	S307	DCLK1_MOUSE (Q9JLM8) Serine/threonine-protein kinase DCLK1
tVs*FEALPImR	NP_001019775	Ankrd28	-0.014429	0.930283	S1011	ANR28_MOUSE (Q505D1) Serine/threonine-protein phosphatase 6 regulatory ankyrin repeat subunit A
gATDt*SPLTR	NP_001034561	Kif21b	-0.0143345	0.853528	T1216	KI21B_MOUSE (Q9QXL1) Kinesin-like protein KIF21B
lTEERDGs*LNQSSGYR	NP_032080	Fyn	-0.0141581	0.943148	S21	FYN_MOUSE (P39688) Tyrosine-protein kinase Fyn
lSPYPSs*PmR	NP_852065	Wdr47	-0.0139597	0.929891	S297	WDR47_MOUSE (Q8CGF6) WD repeat-containing protein 47
eAEVAPTs*PPVVPLk	NP_001074514	1700081L11Rik	-0.0135313	0.879	S1013	K1267_MOUSE (Q80TG1) MLL1/MLL complex subunit KIAA1267
rAt*PEPGPESGQAPR	NP_941016	C2cd4c	-0.0134914	0.901816	T282	C2C4C_MOUSE (Q5HZI2) C2 calcium-dependent domain-containing protein 4C
aQTLPTSVVTITSESs*PGkR	NP_787030	Spnb2	-0.0128287	0.936667	S2340	SPTB2_MOUSE (Q62261) Spectrin beta chain, brain 1
lmLPDs*PLVEEGR	NP_001074806	Sipa1l2	-0.0121803	0.813678	S1461	SI1L2_MOUSE (Q80TE4) Signal-induced proliferation-associated 1-like protein 2
sFISSSPs*SPSR	NP_766340	Sorbs2	-0.0118341	0.799789	S396	SRBS2_MOUSE (Q3UTJ2) Sorbin and SH3 domain-containing protein 2
aSGQAFELILs*PR	NP_062615	Stmn1	-0.0117555	0.930652	S25	STMN1_MOUSE (P54227) Stathmin
nENASFPRt*PELVk	NP_918940	Rtn4	-0.0113141	0.961005	T314	RTN4_MOUSE (Q99P72) Reticulon-4
tLs*GEEEAESVGVSSR	NP_082281	2310047M10Rik	-0.0111417	0.930139	S43	CQ059_MOUSE (Q9D6W8) Uncharacterized protein C17orf59 homolog
sENGmTGSTSs*LNNVTQ	NP_001182213	Fsd1l	-0.0109	0.814511	S491	FSD1L_MOUSE (Q8BYN5) FSD1-like protein
ss*PATTVTSPNSTPAk	NP_038697	Snap91	-0.0107357	0.759915	S306	AP180_MOUSE (Q61548) Clathrin coat assembly protein AP180
cAs*LEEILSQR	NP_075809	Plekho1	-0.0104476	0.905984	S270	PKHO1_MOUSE (Q9JIY0) Pleckstrin homology domain-containing family O member 1
nTt*PTGAAPPAGMTSTR	NP_032659	Mtap4	-0.0104048	0.904791	T847	MAP4_MOUSE (P27546) Microtubule-associated protein 4
tLSDFNSLISs*PR	NP_473381	Tulp4	-0.0102705	0.918167	S1378	TULP4_MOUSE (Q9JIL5) Tubby-related protein 4
sQt*PSPSTLSR	NP_001106185	Ralgapa1	-0.0102522	0.819015	T1001	RGPA1_MOUSE (Q6GYP7) Ral GTPase-activating protein subunit alpha-1
sELs*PITR	NP_031488	Apc	-0.0100212	0.890269	S2283	APC_MOUSE (Q61315) Adenomatous polyposis coli protein
aPQTSs*PPPVR	NP_058079	Srrm1	-0.00926266	0.889177	S714	SRRM1_MOUSE (Q52KI8) Serine/arginine repetitive matrix protein 1
s*DAAVDTSSEITTk	NP_032998	Ptma	-0.00773162	0.951135	S2	PTMA_MOUSE (P26350) Prothymosin alpha
sSs*NVnGGPELDR	NP_001182425	Dclk2	-0.00770013	0.940261	S376	DCLK2_MOUSE (Q6PGN3) Serine/threonine-protein kinase DCLK2
sVs*PTVNPmSTAmQNER	NP_031587	Bmpr2	-0.0076805	0.959861	S515	BMPR2_MOUSE (O35607) Bone morphogenetic protein receptor type-2
tPLENVPGNLs*PIkDPDRLLQDVDINR	NP_085098	Nbea	-0.00746614	0.905091	S1519	NBEA_MOUSE (Q9EPN1) Neurobeachin
rSs*FSMEEES	NP_766060	Tcfe3	-0.00581882	0.890646	S565	TFE3_MOUSE (Q64092) Transcription factor E3
gTENGVNGTVTSNGADs*PR	NP_082449	Tram1	-0.00567836	0.984757	S365	TRAM1_MOUSE (Q91V04) Translocating chain-associated membrane protein 1
aSGDPGAGGAs*PR	NP_780611	Rbm15b	-0.00549738	0.963892	S107	RB15B_MOUSE (Q6PHZ5) Putative RNA-binding protein 15B
sRt*SVQTEDDQLIAGQSAR	NP_663785	Ctnna2	-0.00543762	0.91525	T653	CTNA2_MOUSE (Q61301) Catenin alpha-2
aSGPEs*PLQGPR	NP_083550	Wbp7	-0.00499657	0.96037	S866	MLL4_MOUSE (O08550) Histone-lysine N-methyltransferase MLL4
aNGQENGHVRs*NGDLTPk	NP_034937	Marcksl1	-0.00470273	0.982485	S36	MRP_MOUSE (P28667) MARCKS-related protein
cPPs*PAPLSVSYk	NP_083442	Uhrf1bp1l	-0.00460453	0.986901	S1092	UH1BL_MOUSE (A2RSJ4) UHRF1-binding protein 1-like
sSPkEEVAs*EPEEAAs*PTTPk	NP_077155	Nop56	-0.00425792	0.963376	S536, S543	NOP56_MOUSE (Q9D6Z1) Nucleolar protein 56
sESGHs*QPGLYGIER	NP_082323	1500002O20Rik	-0.00406508	0.987772	S7	SMG9_MOUSE (Q9DB90) Protein SMG9
rRs*IQDLTVTGTEPGQVSSR	NP_033342	Map3k7	-0.00397023	0.964305	S439	M3K7_MOUSE (Q62073) Mitogen-activated protein kinase kinase kinase 7
dVTNLTVGGFt*PmSPR	NP_038704	Supt5h	-0.00394246	0.977842	T661	SPT5H_MOUSE (O55201) Transcription elongation factor SPT5
sQs*PAASDcSSSSSSASLPSSGR	NP_038891	Bag3	-0.003567	0.988486	S179	BAG3_MOUSE (Q9JLV1) BAG family molecular chaperone regulator 3
lAIQGPEDSPs*R	NP_663360	Mlf2	-0.00350437	0.951014	S239	MLF2_MOUSE (Q99KX1) Myeloid leukemia factor 2
dGYGGSRDs*YSSSR	NP_033059	Rbmxrt	-0.00323675	0.959246	S323	RBMXL_MOUSE (Q91VM5) Heterogeneous nuclear ribonucleoprotein G-like 1
s*ADVSPTTEGVk	NP_109631	Trim2	-0.00318964	0.985962	S424	TRIM2_MOUSE (Q9ESN6) Tripartite motif-containing protein 2
sAPTs*PTATNISSk	NP_766512	C230081A13Rik	-0.00292652	0.987318	S569	PEAK1_MOUSE (Q69Z38) Pseudopodium-enriched atypical kinase 1
vTSSVPLPSGGt*SSPSR	NP_710147	Snx17	-0.00289353	0.9885	T334	SNX17_MOUSE (Q8BVL3) Sorting nexin-17
mEDs*PTmVk	NP_082398	Slc14a1	-0.00275328	0.959612	S4	UT1_MOUSE (Q8VHL0) Urea transporter 1
lLRSs*ADSLPGPISR	NP_659141	Ncoa5	-0.00265154	0.969178	S378	NCOA5_MOUSE (Q91W39) Nuclear receptor coactivator 5
mEVPRLDHALSSPSs*PcEEIk	NP_848736	Phyhipl	-0.00227052	0.944211	S15	PHIPL_MOUSE (Q8BGT8) Phytanoyl-CoA hydroxylase-interacting protein-like
ySDEQLNs*GRQSPSQNER	NP_031488	Apc	-0.00226317	0.969781	S1036	APC_MOUSE (Q61315) Adenomatous polyposis coli protein
sSGs*PYGGGYGSGGGSGGYGSR	NP_932758	Hnrnpa3	-0.00188302	0.977378	S359	ROA3_MOUSE (Q8BG05) Heterogeneous nuclear ribonucleoprotein A3
sAs*PLAATR	NP_081162	Srrm4	-0.00188013	0.970116	S271	SRRM4_MOUSE (Q8BKA3) Serine/arginine repetitive matrix protein 4
aEVs*ELPNVVR	NP_851009	Gars	-0.00180564	0.98939	S690	SYG_MOUSE (Q9CZD3) Glycyl-tRNA synthetase
vIEPPAAScPSs*PR	NP_076111	Rgl3	-0.00152157	0.881685	S510	RGL3_MOUSE (Q3UYI5) Ral guanine nucleotide dissociation stimulator-like 3
nDAPt*PGTSTTPGLR	NP_033415	Tle3	-0.00124096	0.980152	T328	TLE3_MOUSE (Q08122) Transducin-like enhancer protein 3
gSSAAAPPSs*PPPGR	NP_067277	Stk32c	-0.00119991	0.992845	S18	ST32C_MOUSE (Q8QZV4) Serine/threonine-protein kinase 32C
t*YSDEASQLR	NP_001003955	Rab11fip5	-0.00102676	0.975818	T305	RFIP5_MOUSE (Q8R361) Rab11 family-interacting protein 5
sNs*APLIHGLSDSSPVFQAEAPSAR	NP_080796	Fam122a	-0.000260623	0.998083	S34	F122A_MOUSE (Q9DB52) Protein FAM122A
sAs*SDTSEELNSQDSPk	NP_036160	Slc9a3r1	-0.000173051	0.999077	S285	NHRF1_MOUSE (P70441) Na(+)/H(+) exchange regulatory cofactor NHE-RF1
sRs*ESETSTmAAk	NP_848785	8030462N17Rik	-0.000115504	0.999501	S145	CR025_MOUSE (Q8BH50) Uncharacterized protein C18orf25 homolog
s*ASADNLILPR	NP_080760	Ccny	0.000344129	0.997843	S324	CCNY_MOUSE (Q8BGU5) Cyclin-Y
as*GQAFELILSPR	NP_062615	Stmn1	0.000348353	0.997974	S16	STMN1_MOUSE (P54227) Stathmin
cSFs*PR	NP_081761	Med26	0.000448908	0.996502	S274	MED26_MOUSE (Q7TN02) Mediator of RNA polymerase II transcription subunit 26
sSs*TSDILEPFTVER	NP_001106185	Ralgapa1	0.000661369	0.99662	S796	RGPA1_MOUSE (Q6GYP7) Ral GTPase-activating protein subunit alpha-1
aVVYRETDPs*PEER	NP_038538	Epb4.1l1	0.00067516	0.995899	S868	E41L1_MOUSE (Q9Z2H5) Band 4.1-like protein 1
dRAs*PESLDLTR	NP_032963	Prox1	0.00075154	0.993618	S511	PROX1_MOUSE (P48437) Prospero homeobox protein 1
gmYDGPVYEVPAt*Pk	NP_031791	Crmp1	0.00105978	0.994961	T509	DPYL1_MOUSE (P97427) Dihydropyrimidinase-related protein 1
eNLPVs*PDGNLPQQAVSAPSR	NP_775554	Trp53bp2	0.00141603	0.997208	S334	ASPP2_MOUSE (Q8CG79) Apoptosis-stimulating of p53 protein 2
s*GSSSVAAmk	NP_034448	Gng5	0.00158975	0.98807	S2	GBG5_MOUSE (Q80SZ7) Guanine nucleotide-binding protein G(I)/G(S)/G(O) subunit gamma-5
mDLPGs*PSR	NP_001156336	Ttbk1	0.00161552	0.978097	S484	TTBK1_MOUSE (Q6PCN3) Tau-tubulin kinase 1
s*GGLLk	NP_080830	Ncbp2	0.00205107	0.972687	S2	NCBP2_MOUSE (Q9CQ49) Nuclear cap-binding protein subunit 2
aLs*PDPLLR	NP_034681	Il16	0.00218428	0.982921	S930	IL16_MOUSE (O54824) Pro-interleukin-16
vDNLTy*RTSPDTLRR	NP_035488	Srsf2	0.00222207	0.990628	Y23	SRSF2_MOUSE (Q62093) Serine/arginine-rich splicing factor 2
iPISTFs*PPSSAEQNSSATPR	NP_062299	Atf7ip	0.00275207	0.975315	S951	MCAF1_MOUSE (Q7TT18) Activating transcription factor 7-interacting protein 1
gLEAASs*L	NP_081463	Rnaseh2a	0.00293066	0.986218	S300	RNH2A_MOUSE (Q9CWY8) Ribonuclease H2 subunit A
tDSREDEIs*PPPPNPVVk	NP_068680	Prkar1a	0.00295979	0.987678	S83	KAP0_MOUSE (Q9DBC7) cAMP-dependent protein kinase type I-alpha regulatory subunit
tSTAPSs*PGVDSVPLQR	NP_032755	Ctnnd2	0.00309263	0.966226	S457	CTND2_MOUSE (O35927) Catenin delta-2
smMs*PmAER	NP_064357	Son	0.00326058	0.979672	S1021	SON_MOUSE (Q9QX47) Protein SON
s*STPAPPPGR	NP_666247	Pias3	0.00335117	0.970869	S574	PIAS3_MOUSE (O54714) E3 SUMO-protein ligase PIAS3
aTPTTAPGTs*PR	NP_631892	Agap3	0.00379549	0.896287	S478	AGAP3_MOUSE (Q8VHH5) Arf-GAP with GTPase, ANK repeat and PH domain-containing protein 3
lAPs*PGSGSLSR	NP_898854	Zfp516	0.00401191	0.981517	S912	ZN516_MOUSE (Q7TSH3) Zinc finger protein 516
gRDYcs*EEEDIT	NP_932107	1700025G04Rik	0.00403678	0.983018	S115	CA021_MOUSE (Q8K207) Uncharacterized protein C1orf21 homolog
iEEFs*PR	NP_038864	Tcf20	0.00405709	0.843927	S31	TCF20_MOUSE (Q9EPQ8) Transcription factor 20
sGAPLt*PGR	NP_079946	5730403B10Rik	0.00443766	0.976591	T27	LITFL_MOUSE (Q9DB75) LITAF-like protein
ySNQNLEDLIPPRPPs*PR	NP_001025159	Fat2	0.00479489	0.964962	S4260	FAT2_MOUSE (Q5F226) Protocadherin Fat 2
tISSs*PSIESLPGGR	NP_082438	Tbc1d5	0.00496424	0.97556	S563	TBCD5_MOUSE (Q80XQ2) TBC1 domain family member 5
sMms*PmADR	NP_064357	Son	0.00504695	0.970226	S1071	SON_MOUSE (Q9QX47) Protein SON
sVt*PPPPPR	NP_034820	Lats1	0.00529595	0.932465	T246	LATS1_MOUSE (Q8BYR2) Serine/threonine-protein kinase LATS1
aSs*cETYEYPAR	NP_001155949	Gab2	0.0055798	0.968447	S402	GAB2_MOUSE (Q9Z1S8) GRB2-associated-binding protein 2
aLPQt*PR	NP_780438	Srrm2	0.0064092	0.96681	T1352	SRRM2_MOUSE (Q8BTI8) Serine/arginine repetitive matrix protein 2
vDs*PmLNR	NP_001009930	Brsk2	0.00656597	0.905423	S368	BRSK2_MOUSE (Q69Z98) BR serine/threonine-protein kinase 2
vPs*mESLFR	NP_061218	Golga4	0.00659438	0.942524	S93	GOGA4_MOUSE (Q91VW5) Golgin subfamily A member 4
sTSSHGTDEMESSSYRDRs*PHR	NP_081918	Phf6	0.00676887	0.98918	S199	PHF6_MOUSE (Q9D4J7) PHD finger protein 6
s*PSAEAAAPPPGPR	NP_036144	Gprin1	0.00690584	0.982217	S691	GRIN1_MOUSE (Q3UNH4) G protein-regulated inducer of neurite outgrowth 1
s*PDTSAYcYETMEk	NP_032660	Mtap1b	0.00720068	0.95752	S2030	MAP1B_MOUSE (P14873) Microtubule-associated protein 1B
sVSt*SPSILPAYLk	NP_899006	Gprin3	0.00721939	0.761984	T326	GRIN3_MOUSE (Q8BWS5) G protein-regulated inducer of neurite outgrowth 3
tGSs*PTQGIVNk	NP_038959	Mapk8ip3	0.00751663	0.952172	S366	JIP3_MOUSE (Q9ESN9) C-Jun-amino-terminal kinase-interacting protein 3
tSPDTTFAEPt*cLSASPPNAPPR	NP_084389	Arhgap10	0.00816611	0.960222	T586	RHG10_MOUSE (Q6Y5D8) Rho GTPase-activating protein 10
s*AGGDFGNPLRk	NP_776142	Rab6b	0.00820546	0.946403	S2	RAB6A_MOUSE (P35279) Ras-related protein Rab-6A
rGs*DELTVPR	NP_061361	Srcin1	0.00822409	0.906755	S1021	SRCN1_MOUSE (Q9QWI6) SRC kinase signaling inhibitor 1
kDs*LTQAQEQGTVLS	NP_083027	Tjap1	0.00843599	0.959909	S527	TJAP1_MOUSE (Q9DCD5) Tight junction-associated protein 1
sSs*PRGEASSLnGESH	NP_077151	Yaf2	0.00844651	0.868425	S166	YAF2_MOUSE (Q99LW6) YY1-associated factor 2
sLTSs*LENIFSR	NP_001074747	Tbc1d4	0.0090661	0.856443	S577	TBCD4_MOUSE (Q8BYJ6) TBC1 domain family member 4
gVAPADs*PDAPR	NP_001003909	Ankib1	0.00912907	0.865398	S738	AKIB1_MOUSE (Q6ZPS6) Ankyrin repeat and IBR domain-containing protein 1
lSGScAPSTGFASQPSs*PR	NP_536694	Helb	0.0100186	0.927287	S946	HELB_MOUSE (Q6NVF4) DNA helicase B
ySPTSPTYs*PTSPk	NP_033115	Polr2a	0.0100387	0.926717	S1879	RPB1_MOUSE (P08775) DNA-directed RNA polymerase II subunit RPB1
gPAPs*PSAPPR	NP_001075124	Dact3	0.0102449	0.94151	S481	DACT3_MOUSE (Q0PHV7) Dapper homolog 3
sAs*cGSPLSGNTGEGTSR	NP_033085	Rgl2	0.0104647	0.830184	S619	RGL2_MOUSE (Q61193) Ral guanine nucleotide dissociation stimulator-like 2
nILVQTPEs*ESPQSR	NP_444397	Trim9	0.010718	0.927819	S44	TRIM9_MOUSE (Q8C7M3) E3 ubiquitin-protein ligase TRIM9
tIs*DGTISAAk	NP_694758	Fnbp1l	0.0110152	0.940566	S295	FBP1L_MOUSE (Q8K012) Formin-binding protein 1-like
rIs*GLIYEETR	NP_694813	Hist1h4h	0.0110359	0.731004	S48	H4_MOUSE (P62806) Histone H4
aPQTs*SPPPVR	NP_058079	Srrm1	0.0110815	0.887192	S713	SRRM1_MOUSE (Q52KI8) Serine/arginine repetitive matrix protein 1
aLs*PLPAR	NP_705765	Phldb1	0.0112536	0.932834	S472	PHLB1_MOUSE (Q6PDH0) Pleckstrin homology-like domain family B member 1
sSs*PSEQESNSTYDR	NP_072075	Ddr2	0.011323	0.949905	S461	DDR2_MOUSE (Q62371) Discoidin domain-containing receptor 2
aGEQDPVPTPAELTs*PGR	NP_033192	Sorbs1	0.011514	0.942191	S186	SRBS1_MOUSE (Q62417) Sorbin and SH3 domain-containing protein 1
eAPs*PTcPDLGTk	NP_031651	Cbx4	0.0116654	0.887826	S182	CBX4_MOUSE (O55187) E3 SUMO-protein ligase CBX4
tNSmSSSGLGs*PNR	NP_001032936	Cnot2	0.0118313	0.952893	S175	CNOT2_MOUSE (Q8C5L3) CCR4-NOT transcription complex subunit 2
aAs*PQEVTPQADEk	NP_032765	Nsd1	0.0118372	0.970249	S2472	NSD1_MOUSE (O88491) Histone-lysine N-methyltransferase, H3 lysine-36 and H4 lysine-20 specific
eRDHs*PTPSVFNSDEER	NP_077145	Fip1l1	0.012092	0.82986	S443	FIP1_MOUSE (Q9D824) Pre-mRNA 3'-end-processing factor FIP1
tGt*PPGYR	NP_031907	Atn1	0.0121149	0.967197	T654	ATN1_MOUSE (O35126) Atrophin-1
dSSSTNLESmDTs*	NP_082270	Cand1	0.0123968	0.848755	S1230	CAND1_MOUSE (Q6ZQ38) Cullin-associated NEDD8-dissociated protein 1
tTs*PATDAGHVQETSEPSLQALESR	NP_001165617	Aimp2	0.01313	0.810426	S36	AIMP2_MOUSE (Q8R010) Aminoacyl tRNA synthase complex-interacting multifunctional protein 2
nIISAASLSAs*PTELGSR	NP_766249	Prrc2b	0.0131763	0.553726	S226	PRC2B_MOUSE;BA2L1_MOUSE (Q7TPM1) Protein PRRC2B
nDSVIVADQTPt*PTR	NP_001020264	Atf2	0.0132788	0.95519	T53	ATF2_MOUSE (P16951) Cyclic AMP-dependent transcription factor ATF-2
gEPnVSy*IcSR	NP_062801	Gsk3b	0.0135465	0.754528	Y216	GSK3B_MOUSE (Q9WV60) Glycogen synthase kinase-3 beta
tGTGs*PFAGNSPAR	NP_941033	Zc3h4	0.013986	0.931828	S1221	ZC3H4_MOUSE (Q6ZPZ3) Zinc finger CCCH domain-containing protein 4
eks*PELPEPSVR	NP_058079	Srrm1	0.014105	0.939669	S220	SRRM1_MOUSE (Q52KI8) Serine/arginine repetitive matrix protein 1
s*MELIDVAVEk	NP_001091998	Kcnb2	0.0145349	0.897802	S461	KCNB2_MOUSE (A6H8H5) Potassium voltage-gated channel subfamily B member 2
s*SEmLVR	NP_032477	Klc2	0.0148027	0.757155	S553	KLC2_MOUSE (O88448) Kinesin light chain 2
kSYESSEDcPEAASs*PTR	NP_766531	Alkbh5	0.0148116	0.855713	S385	ALKB5_MOUSE (Q3TSG4) Probable alpha-ketoglutarate-dependent dioxygenase ABH5
smEVLSVTDGGs*PVPARR	NP_001009930	Brsk2	0.0149914	0.708518	S394	BRSK2_MOUSE (Q69Z98) BR serine/threonine-protein kinase 2
emDmSPEEVAPs*PR	NP_444314	Trim32	0.0150661	0.88355	S337	TRI32_MOUSE (Q8CH72) E3 ubiquitin-protein ligase TRIM32
tRs*FDNLTTTcENMVPLASR	NP_083136	Mtmr3	0.0151644	0.916692	S613	MTMR3_MOUSE (Q8K296) Myotubularin-related protein 3
aSPVPGPGt*Pt*RTPSR	NP_653105	Tbc1d10b	0.0157333	0.936823	T136, T138	TB10B_MOUSE (Q8BHL3) TBC1 domain family member 10B
vDs*PMLNR	NP_001009930	Brsk2	0.015889	0.642168	S368	BRSK2_MOUSE (Q69Z98) BR serine/threonine-protein kinase 2
gHPSAGAEEEGGs*DGs*AAEAEPR	NP_598677	Eif3b	0.0158903	0.91645	S120, S123	EIF3B_MOUSE (Q8JZQ9) Eukaryotic translation initiation factor 3 subunit B
vEmPRQNs*DPTSENPPLPTR	NP_001156481	Tnik	0.0159201	0.866697	S640	TNIK_MOUSE (P83510) Traf2 and NCK-interacting protein kinase
sGEcs*PVPmGSFPR	NP_031488	Apc	0.0161702	0.830536	S109	APC_MOUSE (Q61315) Adenomatous polyposis coli protein
aTs*PSTLVSTGPSSR	NP_032659	Mtap4	0.0162947	0.786698	S785	MAP4_MOUSE (P27546) Microtubule-associated protein 4
sEnGmTGSTSs*LNNVTQ	NP_001182213	Fsd1l	0.0164112	0.541151	S491	FSD1L_MOUSE (Q8BYN5) FSD1-like protein
ySs*REQLDLLLR	NP_536685	Celsr3	0.0168891	0.877355	S3059	CELR3_MOUSE (Q91ZI0) Cadherin EGF LAG seven-pass G-type receptor 3
sLSs*PTVTLSAPLEGAk	NP_114087	Nedd4l	0.0169696	0.88469	S329	NED4L_MOUSE (Q8CFI0) E3 ubiquitin-protein ligase NEDD4-like
s*mELIDVAVEk	NP_001091998	Kcnb2	0.0172287	0.954652	S461	KCNB2_MOUSE (A6H8H5) Potassium voltage-gated channel subfamily B member 2
gTPPETPPEALVSs*PGSVVQADR	NP_001077276	Rusc1	0.0172376	0.931362	S829	RUSC1_MOUSE (Q8BG26) RUN and SH3 domain-containing protein 1
sLDs*PTSSPGAGAR	NP_932769	Gmip	0.0174989	0.891184	S436	GMIP_MOUSE (Q6PGG2) GEM-interacting protein
st*SDTDLVTSDSR	NP_001074817	Hecw1	0.0178492	0.892547	T67	HECW1_MOUSE (Q8K4P8) E3 ubiquitin-protein ligase HECW1
gAYVPSs*PTR	NP_848485	Wipi2	0.0182989	0.579946	S395	WIPI2_MOUSE (Q80W47) WD repeat domain phosphoinositide-interacting protein 2
sLSYs*PVER	NP_780438	Srrm2	0.0186649	0.866122	S2552	SRRM2_MOUSE (Q8BTI8) Serine/arginine repetitive matrix protein 2
dLs*mSEEDQmmR	NP_067498	Huwe1	0.0188257	0.909434	S1368	HUWE1_MOUSE (Q7TMY8) E3 ubiquitin-protein ligase HUWE1
gLAs*PTSITPISSPLcSk	NP_694793	Svil	0.0189754	0.838749	S1181	SVIL_MOUSE (Q8K4L3) Supervillin
dSVs*AAEVGTGQYATTk	NP_038841	Epb4.1l3	0.0194325	0.946533	S470	E41L3_MOUSE (Q9WV92) Band 4.1-like protein 3
emTTs*ADQIAEVk	NP_808378	Ssh2	0.0195259	0.916077	S487	SSH2_MOUSE (Q5SW75) Protein phosphatase Slingshot homolog 2
gAGQQQs*QEmmEVDR	NP_075689	Ppp1r7	0.0195653	0.963388	S12	PP1R7_MOUSE (Q3UM45) Protein phosphatase 1 regulatory subunit 7
lcPSFPASs*Pk	NP_001074681	Irs2	0.0201004	0.799236	S616	IRS2_MOUSE (P81122) Insulin receptor substrate 2
sLt*PPPSSTESk	NP_038864	Tcf20	0.0207434	0.884139	T1699	TCF20_MOUSE (Q9EPQ8) Transcription factor 20
ts*TAPSSPGVDSVPLQR	NP_032755	Ctnnd2	0.0208276	0.917063	S452	CTND2_MOUSE (O35927) Catenin delta-2
nGSmGs*PVNQQPk	NP_082269	2310028H24Rik	0.0211737	0.917304	S44	CI025_MOUSE (Q9D772) Uncharacterized protein C9orf25 homolog
yFPSScLDLNSPTs*PTPTR	NP_001019795	Cdkl5	0.0214058	0.930764	S529	CDKL5_MOUSE (Q3UTQ8) Cyclin-dependent kinase-like 5
sNDTSQt*PPGETVPR	NP_033947	Cast	0.0225432	0.859669	T445	ICAL_MOUSE (P51125) Calpastatin
ts*mGGTQQQFVEGVR	NP_031640	Ctnnb1	0.0227478	0.809785	S552	CTNB1_MOUSE (Q02248) Catenin beta-1
tLEPVRPPVVPNDYVPs*PTR	NP_937760	Abi2	0.0230463	0.946205	S210	ABI2_MOUSE (P62484) Abl interactor 2
aGATcVSQcDLs*PVAE	NP_663557	Ctu1	0.0233171	0.915699	S416	CTU1_MOUSE (Q99J10) Cytoplasmic tRNA 2-thiolation protein 1
sGPTSs*PFSSPASSR	NP_683734	Pom121	0.0236289	0.640512	S409	PO121_MOUSE (Q8K3Z9) Nuclear envelope pore membrane protein POM 121
s*ASPLAATR	NP_081162	Srrm4	0.0237234	0.810187	S269	SRRM4_MOUSE (Q8BKA3) Serine/arginine repetitive matrix protein 4
sIs*PWLAR	NP_082401	Zbtb46	0.0241179	0.514071	S168	ZBT46_MOUSE (Q8BID6) Zinc finger and BTB domain-containing protein 46
aVLPAs*PEPR	NP_862902	Zfp828	0.0248956	0.626161	S532	ZN828_MOUSE (Q8K327) Zinc finger protein 828
nQs*PVLEPVGR	NP_683747	Rps6ka3	0.0255622	0.849951	S715	KS6A3_MOUSE (P18654) Ribosomal protein S6 kinase alpha-3
eYPDQs*PVLQR	NP_033094	Ripk1	0.0260027	0.0455164	S313	RIPK1_MOUSE (Q60855) Receptor-interacting serine/threonine-protein kinase 1
ts*PTVATQTGASVTSTR	NP_001032814	Fam117b	0.0260406	0.831004	S102	F117B_MOUSE (Q3U3E2) Protein FAM117B
iSDPLTSs*PGR	NP_032590	Mcm2	0.0262724	0.854732	S27	MCM2_MOUSE (P97310) DNA replication licensing factor MCM2
lSQSSQDs*SPVR	NP_001181932	Myst2	0.0265123	0.911976	S56	MYST2_MOUSE (Q5SVQ0) Histone acetyltransferase MYST2
sVSGASTGLSSs*PLSSPR	NP_001003920	Brsk1	0.026703	0.207865	S443	BRSK1_MOUSE (Q5RJI5) BR serine/threonine-protein kinase 1
s*TPPGmDLSLAPPTR	NP_067535	Bhlhe22	0.0267628	0.954045	S37	BHE22_MOUSE (Q8C6A8) Class E basic helix-loop-helix protein 22
aVGs*PATATTDLVSmTTTQGVR	NP_083613	Ep400	0.0268706	0.93303	S2577	EP400_MOUSE (Q8CHI8) E1A-binding protein p400
vcDQTSkFs*Pk	NP_033556	Atrx	0.0270524	0.647149	S315	ATRX_MOUSE (Q61687) Transcriptional regulator ATRX
sms*ENAVR	NP_083685	Mff	0.0272252	0.127737	S131	MFF_MOUSE (Q6PCP5) Mitochondrial fission factor
tmPTAQLs*PTEISAVR	NP_001127772	8430427H17Rik	0.0272318	0.557436	S643	CT112_MOUSE (Q6DIB4) Uncharacterized protein C20orf112 homolog
gTNVFGs*LER	NP_034920	Melk	0.027332	0.689729	S521	MELK_MOUSE (Q61846) Maternal embryonic leucine zipper kinase
aTIs*DEEIER	NP_081155	Chmp2b	0.0280989	0.376041	S199	CHM2B_MOUSE (Q8BJF9) Charged multivesicular body protein 2b
vVVHQEt*EISEE	NP_906273	Epb4.1	0.0282145	0.581834	T853	41_MOUSE (P48193) Protein 4.1
mEAnGs*PGTSGSANDSQHDPGk	NP_473384	Msi2	0.0282222	0.948256	S6	MSI2H_MOUSE (Q920Q6) RNA-binding protein Musashi homolog 2
tAAIPINGs*PR	NP_033055	Rb1	0.0282361	0.793398	S243	RB_MOUSE (P13405) Retinoblastoma-associated protein
lPEASQs*PLVLk	NP_473422	Mta1	0.0282803	0.555981	S505	MTA1_MOUSE (Q8K4B0) Metastasis-associated protein MTA1
s*LPTTVPESPNYR	NP_082727	Larp1	0.0287038	0.749423	S743	LARP1_MOUSE (Q6ZQ58) La-related protein 1
gIEFPmADLDALs*PIHTPQR	NP_001034181	Tom1l2	0.0290405	0.730031	S160	TM1L2_MOUSE (Q5SRX1) TOM1-like protein 2
sAVGFSnGs*LEQR	NP_001182703	Gprc5b	0.0294031	0.707503	S355	GPC5B_MOUSE (Q923Z0) G-protein coupled receptor family C group 5 member B
s*SSVGSSSSYPISSAGPR	NP_958795	Plec	0.0299295	0.640638	S4250	PLEC_MOUSE (Q9QXS1) Plectin
dAPFFREs*PVGR	NP_666174	Pphln1	0.0301149	0.72351	S147	PPHLN_MOUSE (Q8K2H1) Periphilin-1
vSnGs*PSLER	NP_034005	Cdkn1b	0.0301644	0.68663	S10	CDN1B_MOUSE (P46414) Cyclin-dependent kinase inhibitor 1B
fSFRs*QEDLNEPIkR	NP_083985	Clasp1	0.0306661	0.379058	S1118	CLAP1_MOUSE (Q80TV8) CLIP-associating protein 1
sALPPPSLQTSEELGSt*PTPVR	NP_062676	Hbs1l	0.0309578	0.861322	T229	HBS1L_MOUSE (Q69ZS7) HBS1-like protein
tVIIEQSWGs*Pk	NP_034607	Hspd1	0.0321383	0.716049	S70	CH60_MOUSE (P63038) 60 kDa heat shock protein, mitochondrial
vs*SPLPSPSAMSDAANSQAAAk	NP_647465	Gatad2b	0.0326116	0.922073	S334	P66B_MOUSE (Q8VHR5) Transcriptional repressor p66-beta
smms*PMAER	NP_064357	Son	0.0326286	0.800374	S1021	SON_MOUSE (Q9QX47) Protein SON
s*mPSLDFSGR	Q62417	Sorbs1	0.0329882	0.402716	S694	SRBS1_MOUSE (Q62417) Sorbin and SH3 domain-containing protein 1
lmTANs*PEVHG	NP_033249	Snn	0.0333144	0.803939	S83	SNN_MOUSE (P61807) Stannin
sQs*LQDQPTR	NP_001039424	Mink1	0.0335342	0.33822	S603	MINK1_MOUSE (Q9JM52) Misshapen-like kinase 1
aRGs*VSDEEMmELR	NP_032905	Lcp1	0.0335547	0.881923	S5	PLSL_MOUSE (Q61233) Plastin-2
aQGLASTSTAPSPs*R	NP_001153378	Zfand2b	0.0340274	0.76821	S165	ZFN2B_MOUSE (Q91X58) AN1-type zinc finger protein 2B
st*TPGTPSTIETTPR	NP_033952	Runx1t1	0.0343845	0.847615	T564	MTG8_MOUSE (Q61909) Protein CBFA2T1
sEs*PPPLSEPk	NP_075825	Brd3	0.0346455	0.756007	S262	BRD3_MOUSE (Q8K2F0) Bromodomain-containing protein 3
sEPPGSGs*PAPPR	NP_001152964	Gpatch8	0.0350265	0.767368	S735	GPTC8_MOUSE (A2A6A1) G patch domain-containing protein 8
qt*PRSPDSTANVR	NP_001074480	Srgap2	0.0356522	0.853913	T203	FNBP2_MOUSE (Q91Z67) SLIT-ROBO Rho GTPase-activating protein 2
iGs*LDNITHVPGGGNk	NP_034968	Mapt	0.0357842	0.853601	S287	TAU_MOUSE (P10637) Microtubule-associated protein tau
qQGVDSLs*PVASLPk	NP_659091	Zmym5	0.0361373	0.334538	S188	ZMYM5_MOUSE (Q3U2E2) Zinc finger MYM-type protein 5
eLDREDkAs*DDEMmTPESER	NP_038943	Zfp238	0.0365854	0.933009	S333	ZN238_MOUSE (Q9WUK6) Zinc finger protein 238
sRs*DNALHLASEREVIAR	NP_001074615	Prickle2	0.0367824	0.835471	S752	PRIC2_MOUSE (Q80Y24) Prickle-like protein 2
eIESs*PQYR	NP_898841	Atxn2l	0.0368219	0.728597	S304	ATX2L_MOUSE (Q7TQH0) Ataxin-2-like protein
nmAPSQqs*PVR	NP_937760	Abi2	0.0371713	0.786163	S221	ABI2_MOUSE (P62484) Abl interactor 2
tVPQTNGLLs*PQQSEEVANPPQR	NP_034266	Eomes	0.0371885	0.890713	S525	EOMES_MOUSE (O54839) Eomesodermin homolog
eAGs*EAESSSADPGPGR	NP_035055	Rrp1	0.0372671	0.813547	S434	RRP1_MOUSE (P56183) Ribosomal RNA processing protein 1 homolog A
lcs*SSSSDTSPR	NP_766323	Zc3hc1	0.03768	0.763831	S406	NIPA_MOUSE (Q80YV2) Nuclear-interacting partner of ALK
mETVSNASSSSNPs*SPGR	NP_780519	Pds5b	0.037881	0.922054	S1165	PDS5B_MOUSE (Q4VA53) Sister chromatid cohesion protein PDS5 homolog B
gGs*APEGAAYAAPR	NP_032755	Ctnnd2	0.0379979	0.630294	S281	CTND2_MOUSE (O35927) Catenin delta-2
iDIs*PSALR	NP_722482	Bclaf1	0.0380202	0.606174	S654	BCLF1_MOUSE (Q8K019) Bcl-2-associated transcription factor 1
tmPs*PQAETQDPR	NP_666234	Dennd1a	0.0382291	0.70245	S473	DEN1A_MOUSE (Q8K382) DENN domain-containing protein 1A
gSLGs*LDR	NP_258435	Arvcf	0.0383644	0.714117	S337	ARVC_MOUSE (P98203) Armadillo repeat protein deleted in velo-cardio-facial syndrome homolog
dVATSPIs*PTENNTTPPDALTR	NP_035165	Pak1	0.0388292	0.814076	S222	PAK1_MOUSE (O88643) Serine/threonine-protein kinase PAK 1
rVs*SGScFALE	NP_063933	Mtch1	0.0397205	0.303717	S381	MTCH1_MOUSE (Q791T5) Mitochondrial carrier homolog 1
cGSPs*DSSTSEMMEVAVNk	NP_031460	Akt2	0.0399402	0.852592	S128	AKT2_MOUSE (Q60823) RAC-beta serine/threonine-protein kinase
qAPQVLQSSGLPSSPs*SPR	NP_034567	Hivep2	0.040141	0.772421	S2284	ZEP2_MOUSE (Q3UHF7) Transcription factor HIVEP2
vPAs*PLPGLDR	NP_031954	Mark2	0.0401656	0.545282	S453	MARK2_MOUSE (Q05512) Serine/threonine-protein kinase MARK2
smms*PmADR	NP_064357	Son	0.0403505	0.394649	S1071	SON_MOUSE (Q9QX47) Protein SON
aDGYEPPVQEs*V	NP_058655	Rps3a	0.0403545	0.582336	S263	RS3A_MOUSE (P97351) 40S ribosomal protein S3a
aSSPs*PLTVGTAESQR	NP_598522	Dcp1a	0.0405433	0.809113	S545	DCP1A_MOUSE (Q91YD3) mRNA-decapping enzyme 1A
aAs*PYSQRPAs*PTAVRR	NP_080637	Pkp4	0.0409033	0.658391	S272, S280	PKP4_MOUSE (Q68FH0) Plakophilin-4
aRVDHGAEIITQs*PSR	NP_001035023	Mtap2	0.0409442	0.676263	S453	MAP2_MOUSE (P20357) Microtubule-associated protein 2
sSSs*SPTSPGSFR	NP_001182425	Dclk2	0.0410475	0.813726	S355	DCLK2_MOUSE (Q6PGN3) Serine/threonine-protein kinase DCLK2
kRkPs*Ps*PPPPTATESR	NP_033237	Smarcc1	0.0411257	0.834962	S327, S329	SMRC1_MOUSE (P97496) SWI/SNF complex subunit SMARCC1
aNs*DTDLVTSESR	NP_766243	Hecw2	0.0417048	0.558072	S48	HECW2_MOUSE (Q6I6G8) E3 ubiquitin-protein ligase HECW2
tQVLs*PDSLFTAk	NP_034936	Mllt4	0.0418659	0.495083	S1719	AFAD_MOUSE (Q9QZQ1) Afadin
aTt*AQQSPQPVAGk	NP_663560	Thumpd1	0.04218	0.810702	T4	THUM1_MOUSE (Q99J36) THUMP domain-containing protein 1
gADNDGs*GSESGYTTPk	NP_001019376	Nufip2	0.0422497	0.884757	S213	NUFP2_MOUSE (Q5F2E7) Nuclear fragile X mental retardation-interacting protein 2
mNSPSQSs*PGmNPGQASSVLSPR	NP_032704	Ncoa2	0.0424372	0.650587	S474	NCOA2_MOUSE (Q61026) Nuclear receptor coactivator 2
sSSGLATYs*PPmGAVSER	NP_035027	Nf1	0.0424673	0.769864	S866	NF1_MOUSE (Q04690) Neurofibromin
qSSTSAPSSSmTs*PQSSQASR	NP_001165151	Myt1	0.0429748	0.632833	S599	MYT1_MOUSE (Q8CFC2) Myelin transcription factor 1
tDVSPPs*PQmPR	NP_001108548	Camsap1	0.0440195	0.495449	S553	CAMP1_MOUSE (A2AHC3) Calmodulin-regulated spectrin-associated protein 1
fYDPs*PPR	NP_789811	Ccdc88a	0.0440902	0.635137	S1387	GRDN_MOUSE (Q5SNZ0) Girdin
aNGSQPTGPGs*PQPAL	NP_033341	Taf6	0.0443096	0.701664	S673	TAF6_MOUSE (Q62311) Transcription initiation factor TFIID subunit 6
tt*RTPEEGGYSYEISEk	NP_032660	Mtap1b	0.0450155	0.50948	T1943	MAP1B_MOUSE (P14873) Microtubule-associated protein 1B
sDDYmPms*PTSVSAPk	NP_001074681	Irs2	0.0451156	0.922097	S675	IRS2_MOUSE (P81122) Insulin receptor substrate 2
aSQAs*QEY	NP_034566	H2afx	0.0455241	0.65462	S140	H2AX_MOUSE (P27661) Histone H2A.x
sTTEPGPPGYSVSPPVPGRs*PGLPIR	NP_780398	Hepacam	0.0460119	0.898456	S352	HECAM_MOUSE (Q640R3) Hepatocyte cell adhesion molecule
lIDLEs*PTPESQk	NP_766167	Sipa1l1	0.0464123	0.667825	S1528	SI1L1_MOUSE (Q8C0T5) Signal-induced proliferation-associated 1-like protein 1
vRGWs*PPPEVR	NP_062785	Acss2	0.0471882	0.809513	S30	ACSA_MOUSE (Q9QXG4) Acetyl-coenzyme A synthetase, cytoplasmic
tTRs*PDTSAYcYETMEk	NP_032660	Mtap1b	0.04732	0.696931	S2030	MAP1B_MOUSE (P14873) Microtubule-associated protein 1B
tAs*DSDEQQWPEEk	NP_780519	Pds5b	0.0475375	0.632631	S1255	PDS5B_MOUSE (Q4VA53) Sister chromatid cohesion protein PDS5 homolog B
sy*ELPDGQVITIGNER	NP_780706	Actbl2	0.0476088	0.578623	Y241	ACTG_MOUSE (P63260) Actin, cytoplasmic 2
fcPs*PSTSSEGTR	NP_031858	Dck	0.0476175	0.763198	S11	DCK_MOUSE (P43346) Deoxycytidine kinase
t*TSISPALAR	NP_001156481	Tnik	0.0478584	0.309539	T676	TNIK_MOUSE (P83510) Traf2 and NCK-interacting protein kinase
gLPPs*mER	NP_033059	Rbmxrt	0.0478691	0.620044	S349	RBMXL_MOUSE (Q91VM5) Heterogeneous nuclear ribonucleoprotein G-like 1
rDs*PLQGGGQQNSQAGQR	NP_032722	Map4k4	0.0480805	0.894468	S630	M4K4_MOUSE (P97820) Mitogen-activated protein kinase kinase kinase kinase 4
nmAPSqQs*PVR	NP_937760	Abi2	0.0481873	0.673086	S221	ABI2_MOUSE (P62484) Abl interactor 2
tVs*ASSTGDLPk	NP_033300	Srpk2	0.0483964	0.353975	S488	SRPK2_MOUSE (O54781) Serine/threonine-protein kinase SRPK2
s*SQSPPLAAAGPSAR	NP_033467	Ttc3	0.0485481	0.886384	S1900	TTC3_MOUSE (O88196) E3 ubiquitin-protein ligase TTC3
lSSt*PPLSALGR	NP_081024	Ints1	0.0489641	0.742094	T110	INT1_MOUSE (Q6P4S8) Integrator complex subunit 1
gVNt*FSPEGR	NP_036097	Psma5	0.0489908	0.208139	T14	PSA5_MOUSE (Q9Z2U1) Proteasome subunit alpha type-5
s*YSAGEASEVSR	NP_001074817	Hecw1	0.0490956	0.651687	S1071	HECW1_MOUSE (Q8K4P8) E3 ubiquitin-protein ligase HECW1
sTDmGFt*PPs*SPPTRPR	NP_001034561	Kif21b	0.0492738	0.524415	T1239, S1242	KI21B_MOUSE (Q9QXL1) Kinesin-like protein KIF21B
tAPAAAVs*PmQR	NP_001025107	Specc1	0.0495134	0.695302	S774	CYTSB_MOUSE (Q5SXY1) Cytospin-B
aGDVLEDs*PkRPk	NP_032257	Hdgf	0.0495697	0.780538	S165	HDGF_MOUSE (P51859) Hepatoma-derived growth factor
qNs*SSSDSGGSIVR	NP_031971	Eps8	0.0496496	0.481405	S658	EPS8_MOUSE (Q08509) Epidermal growth factor receptor kinase substrate 8
vDHGAEIIt*QSPSR	NP_001035023	Mtap2	0.0497624	0.251433	T451	MAP2_MOUSE (P20357) Microtubule-associated protein 2
eSYDAPPt*PSGAR	NP_084491	Wrnip1	0.0499204	0.633104	T116	WRIP1_MOUSE (Q91XU0) ATPase WRNIP1
sEDRPSs*PQVSVAAVETk	NP_038763	Trp53bp1	0.0500968	0.24494	S268	TP53B_MOUSE (P70399) Tumor suppressor p53-binding protein 1
tTPLASPSLs*PGR	NP_080651	Ahctf1	0.0501084	0.0601001	S1218	ELYS_MOUSE (Q8CJF7) Protein ELYS
vAGSEGSSSTLVDYTSTSSTGGs*PVR	NP_035377	Rbbp6	0.0501911	0.641331	S1278	RBBP6_MOUSE (P97868) E3 ubiquitin-protein ligase RBBP6
t*GSSPNSVSSSPTNSAITQLR	NP_056568	Zeb2	0.0502361	0.898844	T350	ZEB2_MOUSE (Q9R0G7) Zinc finger E-box-binding homeobox 2
ht*GPNSPDTANDGFVR	NP_063921	Hnrnph2	0.0502841	0.115488	T100	HNRH1_MOUSE (O35737) Heterogeneous nuclear ribonucleoprotein H
qQSLGGSEs*PGPVPR	NP_950174	Fam160a2	0.0503533	0.499445	S516	F16A2_MOUSE (Q3U2I3) FTS and Hook-interacting protein
aQSNGSGnGSDs*EmDTSSLER	NP_766327	Grlf1	0.0504546	0.416927	S1136	RHG35_MOUSE;GRLF1_MOUSE (Q91YM2) Rho GTPase-activating protein 35
mETDAPQPGLAs*PDSPHDPck	NP_032655	Msi1	0.0506326	0.861164	S12	MSI1H_MOUSE (Q61474) RNA-binding protein Musashi homolog 1
aISAPTs*PTR	NP_848834	Smcr7l	0.0507512	0.65169	S59	SMC7L_MOUSE (Q8BGV8) Smith-Magenis syndrome chromosomal region candidate gene 7 protein-like
aALPSLTNPPSLs*PIR	NP_034544	Htt	0.050977	0.717066	S1160	HD_MOUSE (P42859) Huntingtin
emAPQSVs*PR	NP_032963	Prox1	0.0512225	0.695946	S199	PROX1_MOUSE (P48437) Prospero homeobox protein 1
sTt*PGTPSTIETTPR	NP_033952	Runx1t1	0.0515134	0.692382	T565	MTG8_MOUSE (Q61909) Protein CBFA2T1
lLs*PVAAASAAR	NP_932782	Dagla	0.0516457	0.618562	S744	DGLA_MOUSE (Q6WQJ1) Sn1-specific diacylglycerol lipase alpha
aESGGSSGSSQs*PERPSSLADR	NP_848886	Klhl26	0.0516581	0.948307	S13	KLH26_MOUSE (Q8BGY4) Kelch-like protein 26
sTDmGFt*PPSs*PPTRPR	NP_001034561	Kif21b	0.0517888	0.309779	T1239, S1243	KI21B_MOUSE (Q9QXL1) Kinesin-like protein KIF21B
s*FEVEEIEPPNSTPPR	NP_001106958	2012-09-09	0.0518127	0.714228	S30	SEPT9_MOUSE (Q80UG5) Septin-9
vcDqTSkFs*Pk	NP_033556	Atrx	0.0519163	0.68871	S315	ATRX_MOUSE (Q61687) Transcriptional regulator ATRX
sEGs*PVLPHEPSk	NP_001156481	Tnik	0.0520183	0.500983	S769	TNIK_MOUSE (P83510) Traf2 and NCK-interacting protein kinase
sEs*VEGFLSPSR	NP_001074829	Camsap1l1	0.0521381	0.00100676	S1302	CAMP2_MOUSE (Q8C1B1) Calmodulin-regulated spectrin-associated protein 2
s*SSPVLVEEEPER	NP_780515	Phactr4	0.0522872	0.557258	S116	PHAR4_MOUSE (Q501J7) Phosphatase and actin regulator 4
lSSSADTnGnAQPs*PLAAk	NP_033192	Sorbs1	0.0528337	0.888141	S87	SRBS1_MOUSE (Q62417) Sorbin and SH3 domain-containing protein 1
gVGTPEPTNs*AEEPEHAANGSASPAPTQSS	NP_001104786	Ptprc	0.053062	0.198802	S1271	PTPRC_MOUSE (P06800) Receptor-type tyrosine-protein phosphatase C
sLPTTVPEs*PNYR	NP_082727	Larp1	0.0532486	0.386684	S751	LARP1_MOUSE (Q6ZQ58) La-related protein 1
sVs*SPScLR	NP_001103131	Bach2	0.0533378	0.711313	S335	BACH2_MOUSE (P97303) Transcription regulator protein BACH2
qFs*PGPR	NP_085098	Nbea	0.0534099	0.396805	S1311	NBEA_MOUSE (Q9EPN1) Neurobeachin
gATDTs*PLTR	NP_001034561	Kif21b	0.0534842	0.257199	S1217	KI21B_MOUSE (Q9QXL1) Kinesin-like protein KIF21B
vGGs*IENLLmR	Q62417	Sorbs1	0.0535824	0.731647	S576	SRBS1_MOUSE (Q62417) Sorbin and SH3 domain-containing protein 1
sSPATTVTs*PNSTPAk	NP_038697	Snap91	0.0535855	0.714537	S313	AP180_MOUSE (Q61548) Clathrin coat assembly protein AP180
gMYDGPVFDLTTt*Pk	NP_033494	Dpysl3	0.0536272	0.823488	T509	DPYL3_MOUSE (Q62188) Dihydropyrimidinase-related protein 3
nTETVPSQNNSGs*SSPVFNFR	NP_081447	2310057J16Rik	0.0544896	0.848331	S349	CAMP3_MOUSE (Q80VC9) Calmodulin-regulated spectrin-associated protein 3
gQPs*PLAQVQQ	NP_057909	Mapk8	0.0547606	0.590395	S377	MK08_MOUSE (Q91Y86) Mitogen-activated protein kinase 8
qSGESVSSAALGt*PER	NP_035574	Sox5	0.0550402	0.679827	T131	SOX5_MOUSE (P35710) Transcription factor SOX-5
tDs*PDmPEDT	NP_079876	Dda1	0.055142	0.550642	S95	DDA1_MOUSE (Q9D9Z5) DET1- and DDB1-associated protein 1
iIPs*PDDSkFLLk	NP_848756	Inpp5f	0.0556761	0.779842	S123	SAC2_MOUSE (Q8CDA1) Phosphatidylinositide phosphatase SAC2
sIs*PSPSAILER	NP_835160	Etl4	0.0563982	0.592381	S361	SKT_MOUSE (A2AQ25) Sickle tail protein
lGVSVs*PSR	NP_001025164	Zc3h18	0.0564321	0.181369	S554	ZCH18_MOUSE (Q0P678) Zinc finger CCCH domain-containing protein 18
nSSs*PVSPASVPGQR	NP_665835	6430527G18Rik	0.0564649	0.499623	S638	I2BPL_MOUSE;EAP1_MOUSE (Q8K3X4) Interferon regulatory factor 2-binding protein-like
aNGqENGHVRs*NGDLTPk	NP_034937	Marcksl1	0.0568986	0.787618	S36	MRP_MOUSE (P28667) MARCKS-related protein
lSTVTPEPPs*PSQLLQNGR	NP_001025477	Fam193a	0.057058	0.527796	S1136	F193A_MOUSE (Q8CGI1) Protein FAM193A
eSSTNNSVs*PSESLR	NP_033415	Tle3	0.0575373	0.594155	S203	TLE3_MOUSE (Q08122) Transducin-like enhancer protein 3
vTGVYELSLcHVADAGs*PGMQR	NP_001103785	Kif1a	0.0576244	0.712279	S1336	KIF1A_MOUSE (P33173) Kinesin-like protein KIF1A
sELNTkt*PPAANQASDPEEk	NP_079833	Pcp4l1	0.0579298	0.8058	T8	PC4L1_MOUSE (Q6W8Q3) Purkinje cell protein 4-like protein 1
fSFYGNVs*PR	NP_001074806	Sipa1l2	0.0579998	0.121163	S1478	SI1L2_MOUSE (Q80TE4) Signal-induced proliferation-associated 1-like protein 2
ss*SSSSSGVGSPAVTPTEk	NP_536696	Srgap3	0.0580055	0.729604	S1069	SRGP2_MOUSE (Q812A2) SLIT-ROBO Rho GTPase-activating protein 3
dLs*LEEIQk	NP_062615	Stmn1	0.0583365	0.391195	S46	STMN1_MOUSE (P54227) Stathmin
sPSEGPGATTs*PR	NP_031488	Apc	0.0586344	0.678394	S2270	APC_MOUSE (Q61315) Adenomatous polyposis coli protein
aHs*ASQDRDPt*PPPSSR	NP_081162	Srrm4	0.0587742	0.649351	S93, T101	SRRM4_MOUSE (Q8BKA3) Serine/arginine repetitive matrix protein 4
tQAAGPSs*PPRPPt*Pk	NP_033558	Xrcc1	0.0591345	0.411884	S446, T452	XRCC1_MOUSE (Q60596) DNA repair protein XRCC1
ss*DIVSSVR	NP_079985	Gapvd1	0.0591617	0.266174	S882	GAPD1_MOUSE (Q6PAR5) GTPase-activating protein and VPS9 domain-containing protein 1
aAs*LNYLNQPNAAPLQVSR	NP_083367	Klc4	0.0592032	0.830594	S590	KLC4_MOUSE (Q9DBS5) Kinesin light chain 4
vLt*PELYAELR	NP_067248	Ckb	0.0594448	0.445158	T35	KCRB_MOUSE (Q04447) Creatine kinase B-type
lkLGGSPt*NGNSAAPSPPESEP	NP_067406	Nudt11	0.0597152	0.860452	T150	NUD10_MOUSE (P0C027) Diphosphoinositol polyphosphate phosphohydrolase 3-alpha
lGScPGs*PAR	NP_001075121	Nacad	0.0597255	0.550211	S1077	NACAD_MOUSE (Q5SWP3) NAC-alpha domain-containing protein 1
iDIs*PSTFR	NP_666265	Thrap3	0.0597639	0.497587	S679	TR150_MOUSE (Q569Z6) Thyroid hormone receptor-associated protein 3
lASNs*PVLPQAFAR	NP_080276	Psmd9	0.0597798	0.672474	S128	PSMD9_MOUSE (Q9CR00) 26S proteasome non-ATPase regulatory subunit 9
eYVPPTATSPPs*PGTQPk	NP_032765	Nsd1	0.0598845	0.88961	S2232	NSD1_MOUSE (O88491) Histone-lysine N-methyltransferase, H3 lysine-36 and H4 lysine-20 specific
vVEEms*E	NP_001025478	Dkc1	0.0599924	0.624207	S508	DKC1_MOUSE (Q9ESX5) H/ACA ribonucleoprotein complex subunit 4
ts*ATSPIILk	NP_663785	Ctnna2	0.0606411	0.613054	S3	CTNA2_MOUSE (Q61301) Catenin alpha-2
sISs*SNPDLAVVPGSVDDEVSR	NP_796004	Dock6	0.0607367	0.909905	S881	DOCK6_MOUSE (Q8VDR9) Dedicator of cytokinesis protein 6
gGASGPATPAPPQLs*PVQA	NP_570963	Scrt1	0.0607516	0.831201	S344	SCRT1_MOUSE (Q99M85) Transcriptional repressor scratch 1
qTs*PTPASPSLPTAPcPFTSR	NP_061360	Tmem131	0.0610303	0.830036	S1596	TM131_MOUSE (O70472) Transmembrane protein 131
tDHGAEIVYks*PVVSGDTs*PR	NP_034968	Mapt	0.0611042	0.446022	S327, S335	TAU_MOUSE (P10637) Microtubule-associated protein tau
gLPPs*MER	NP_033059	Rbmxrt	0.0612544	0.276359	S349	RBMXL_MOUSE (Q91VM5) Heterogeneous nuclear ribonucleoprotein G-like 1
s*GEGEVSGLLR	NP_035718	Trim28	0.0614291	0.373906	S473	TIF1B_MOUSE (Q62318) Transcription intermediary factor 1-beta
eFQDYIEPEEGcQGs*PQRR	NP_001013398	Dync1li2	0.0617291	0.629976	S194	DC1L2_MOUSE (Q6PDL0) Cytoplasmic dynein 1 light intermediate chain 2
ss*LPNGEGLQLk	NP_795893	Ppm1h	0.0619841	0.783345	S123	PPM1H_MOUSE (Q3UYC0) Protein phosphatase 1H
sGmNs*PLR	NP_035879	Zfp148	0.0622776	0.000685678	S665	ZN148_MOUSE (Q61624) Zinc finger protein 148
sVSTs*PSILPAYLk	NP_899006	Gprin3	0.0623561	0.733325	S327	GRIN3_MOUSE (Q8BWS5) G protein-regulated inducer of neurite outgrowth 3
s*GVSITIDDPVR	NP_062513	Acin1	0.0623702	0.787469	S282	ACINU_MOUSE (Q9JIX8) Apoptotic chromatin condensation inducer in the nucleus
aAAAPt*PPAR	NP_067378	Srrm3	0.0627845	0.524182	T352	SRRM3_MOUSE (Q80WV7) Serine/arginine repetitive matrix protein 3
lAs*ESANDDNEDS	NP_032259	Hdgfrp2	0.0628835	0.509034	S659	HDGR2_MOUSE (Q3UMU9) Hepatoma-derived growth factor-related protein 2
sALLAQNGTs*SLPR	NP_705765	Phldb1	0.0630323	0.506503	S1021	PHLB1_MOUSE (Q6PDH0) Pleckstrin homology-like domain family B member 1
aLQs*PEHHIDPIYEDR	NP_032755	Ctnnd2	0.0634633	0.296663	S411	CTND2_MOUSE (O35927) Catenin delta-2
dGTGLGLGGGs*PGASTPVLLPR	NP_950174	Fam160a2	0.063745	0.780262	S900	F16A2_MOUSE (Q3U2I3) FTS and Hook-interacting protein
tcPSLSPTs*PLSNk	NP_062637	Pias1	0.0638027	0.52099	S488	PIAS1_MOUSE (O88907) E3 SUMO-protein ligase PIAS1
dYs*YER	NP_064411	Prrc2a	0.0640365	0.134198	S1012	PRC2A_MOUSE;BAT2_MOUSE (Q7TSC1) Protein PRRC2A
sTEDLs*PQR	NP_001005868	Erbb2ip	0.064208	0.429738	S854	LAP2_MOUSE (Q80TH2) Protein LAP2
sTPLPGPPGs*PR	NP_001003920	Brsk1	0.0649733	0.124123	S508	BRSK1_MOUSE (Q5RJI5) BR serine/threonine-protein kinase 1
tmSt*SDPAEVLIk	NP_080278	Mtdh	0.0649893	0.401932	T492	LYRIC_MOUSE (Q80WJ7) Protein LYRIC
gLs*TLEMPR	NP_001074486	Unc79	0.0656283	0.551116	S1877	UNC79_MOUSE (Q0KK59) Protein unc-79 homolog
vTGVYELSLcHVADAGs*PGmQR	NP_001103785	Kif1a	0.0661601	0.866365	S1336	KIF1A_MOUSE (P33173) Kinesin-like protein KIF1A
lGGAPTGQGVSPs*PSAILER	NP_061361	Srcin1	0.0662276	0.799502	S398	SRCN1_MOUSE (Q9QWI6) SRC kinase signaling inhibitor 1
lGASNs*PGQPNSVkR	NP_081625	Rbm25	0.0662348	0.486066	S672	RBM25_MOUSE (B2RY56) RNA-binding protein 25
tPGTPGt*PSYPR	NP_001035023	Mtap2	0.0667614	0.429557	T262	MAP2_MOUSE (P20357) Microtubule-associated protein 2
t*ASGSSVTSLEGTR	NP_032707	Ndrg1	0.0668015	0.0696407	T328	NDRG1_MOUSE (Q62433) Protein NDRG1
wQs*PVTk	NP_058079	Srrm1	0.0668484	0.278417	S550	SRRM1_MOUSE (Q52KI8) Serine/arginine repetitive matrix protein 1
vVNs*PPcTTVVSR	NP_035515	Ski	0.0668557	0.27526	S431	SKI_MOUSE (Q60698) Ski oncogene
dSEAGSSt*PTTSTR	NP_035547	Smarca4	0.0668939	0.415937	T1390	SMCA4_MOUSE (Q3TKT4) Transcription activator BRG1
nmAPGAGcs*PGEPR	NP_001074729	Tnks1bp1	0.0669511	0.312028	S1290	TB182_MOUSE (P58871) 182 kDa tankyrase-1-binding protein
mEPDNs*PRk	NP_067366	Ppp1r1a	0.0670759	0.194143	S6	PPR1A_MOUSE (Q9ERT9) Protein phosphatase 1 regulatory subunit 1A
sGVALPGAAGVPADSEAGLLEAARAt*PR	NP_001108135	Plcl1	0.0672778	0.549958	T73	PLCL1_MOUSE (Q3USB7) Inactive phospholipase C-like protein 1
yRs*DPNLAR	NP_444501	Rims2	0.0675646	0.00174446	S375	RIMS2_MOUSE (Q9EQZ7) Regulating synaptic membrane exocytosis protein 2
acTLTVFPPEENPGs*PSR	NP_766459	Klhl9	0.0679129	0.856984	S603	KLHL9_MOUSE (Q6ZPT1) Kelch-like protein 9
dLFSLDSEGPSPTs*PPLR	NP_084516	2900092E17Rik	0.0683602	0.345632	S236	PA1_MOUSE (Q99L02) PAXIP1-associated protein 1
sGs*PmVPSYETSVSPQANR	NP_035216	Pikfyve	0.0684376	0.832894	S329	FYV1_MOUSE (Q9Z1T6) 1-phosphatidylinositol-3-phosphate 5-kinase
dQTGALGPAPGASILSSs*PPPPSTLYR	NP_766437	9430031J16Rik	0.0687482	0.0600437	S442	K1486_MOUSE (Q8BM65) Uncharacterized protein KIAA1486
ks*EGSPPPEEPEVTEcPR	NP_001074806	Sipa1l2	0.0689218	0.840827	S1403	SI1L2_MOUSE (Q80TE4) Signal-induced proliferation-associated 1-like protein 2
kGs*PcAEEELPSAATAAATAR	NP_034266	Eomes	0.0691516	0.660537	S117	EOMES_MOUSE (O54839) Eomesodermin homolog
vQTt*PPPTIQGQk	NP_808430	Aak1	0.0697663	0.165009	T523	AAK1_MOUSE (Q3UHJ0) AP2-associated protein kinase 1
fAQSAPGs*PLSSQPVLITVQR	NP_001074401	Foxk2	0.0698565	0.306508	S419	FOXK2_MOUSE (Q3UCQ1) Forkhead box protein K2
iEQNLQs*PTQQQTAR	NP_033495	Ulk1	0.0698808	0.581898	S450	ULK1_MOUSE (O70405) Serine/threonine-protein kinase ULK1
aIs*SDmFFGR	NP_001159496	Arfgap2	0.0706948	0.532741	S445	ARFG2_MOUSE (Q99K28) ADP-ribosylation factor GTPase-activating protein 2
tAPs*SPLTSPSDTR	NP_938034	Tex2	0.0710172	0.747583	S264	TEX2_MOUSE (Q6ZPJ0) Testis-expressed sequence 2 protein
tEANLESVVmPSATcTVt*PPPk	NP_080415	Armcx2	0.0713184	0.781749	T140	ARMX2_MOUSE (Q6A058) Armadillo repeat-containing X-linked protein 2
dNPGPPs*PR	NP_613045	Triobp	0.0715026	0.548978	S555	TARA_MOUSE (Q99KW3) TRIO and F-actin-binding protein
rGs*GSVDETLFALPAASEPVIPSSAEk	NP_918943	Rtn4	0.0715032	0.733339	S165	RTN4_MOUSE (Q99P72) Reticulon-4
sGYSSPGs*PGTPGSR	NP_034968	Mapt	0.072262	0.372376	S133	TAU_MOUSE (P10637) Microtubule-associated protein tau
aELGmNDs*PSQSPPVk	NP_062785	Acss2	0.0723629	0.818847	S263	ACSA_MOUSE (Q9QXG4) Acetyl-coenzyme A synthetase, cytoplasmic
gGt*PAGSTRGs*PTRPNPPVR	NP_033494	Dpysl3	0.0729556	0.546346	T514, S522	DPYL3_MOUSE (Q62188) Dihydropyrimidinase-related protein 3
gSDDAPy*SPTAR	NP_035208	Phf2	0.073011	0.360836	Y898	PHF2_MOUSE (Q9WTU0) Lysine-specific demethylase PHF2
tNs*SSSSPVVLk	NP_758484	2210018M11Rik	0.0731832	0.780896	S173	EMSY_MOUSE (Q8BMB0) Protein EMSY
t*ISDGTISAAk	NP_694758	Fnbp1l	0.0735286	0.527831	T293	FBP1L_MOUSE (Q8K012) Formin-binding protein 1-like
sRs*SDIVSSVR	NP_079985	Gapvd1	0.0735326	0.384325	S881	GAPD1_MOUSE (Q6PAR5) GTPase-activating protein and VPS9 domain-containing protein 1
sPs*PISNQPSPR	NP_080005	Tab3	0.0735606	0.430202	S389	TAB3_MOUSE (Q571K4) TGF-beta-activated kinase 1 and MAP3K7-binding protein 3
gAkEEHGGLIRs*PR	NP_598432	U2af2	0.073573	0.446267	S79	U2AF2_MOUSE (P26369) Splicing factor U2AF 65 kDa subunit
tATSASAs*PTLR	NP_940804	Dnajc6	0.0738002	0.557555	S557	AUXI_MOUSE (Q80TZ3) Putative tyrosine-protein phosphatase auxilin
sSSSNLGADDGy*mPmTPGAALR	NP_001074681	Irs2	0.073874	0.743224	Y649	IRS2_MOUSE (P81122) Insulin receptor substrate 2
aPs*PPmSQVFR	NP_076232	Eif4enif1	0.0738859	0.536291	S563	4ET_MOUSE (Q9EST3) Eukaryotic translation initiation factor 4E transporter
sAs*TDLGTADVVLGR	NP_001161764	R3hdm2	0.0743662	0.653371	S923	R3HD2_MOUSE (Q80TM6) R3H domain-containing protein 2
tPQVs*PMPR	NP_663467	Zfp521	0.0748556	0.265569	S1179	ZN521_MOUSE (Q6KAS7) Zinc finger protein 521
tLPms*PSSER	NP_775575	Zbtb5	0.0749552	0.00624109	S127	ZBTB5_MOUSE (Q7TQG0) Zinc finger and BTB domain-containing protein 5
sAYPPPPQAYALs*SPR	NP_001074288	Arid1a	0.0749999	0.526109	S233	ARI1A_MOUSE (A2BH40) AT-rich interactive domain-containing protein 1A
tPSnGAEGLt*PR	NP_690023	Cdc5l	0.0750561	0.477822	T424	CDC5L_MOUSE (Q6A068) Cell division cycle 5-related protein
sTSAPQmSPGSs*DNQSSSPQPAQQk	NP_001159455	Ubap2l	0.0751875	0.742328	S496	UBP2L_MOUSE (Q80X50) Ubiquitin-associated protein 2-like
mADt*GSPGMQR	NP_997565	Kif1b	0.075475	0.0366314	T1406	KIF1B_MOUSE (Q60575) Kinesin-like protein KIF1B
aTTAQQs*PQPVAGk	NP_663560	Thumpd1	0.075793	0.66878	S8	THUM1_MOUSE (Q99J36) THUMP domain-containing protein 1
sGAQASSTPLs*PTR	NP_001002011	Lmna	0.076104	0.153479	S22	LMNA_MOUSE (P48678) Prelamin-A/C
sTSAPQms*PGSSDNQSSSPQPAQQk	NP_001159455	Ubap2l	0.0766625	0.856568	S492	UBP2L_MOUSE (Q80X50) Ubiquitin-associated protein 2-like
sGDPAPPDs*PSWEAk	NP_001008422	Scaf1	0.0771494	0.32993	S518	SFR19_MOUSE (Q5U4C3) Splicing factor, arginine/serine-rich 19
tFPAGSSLEEASLSs*Pk	NP_663407	Heatr6	0.0774358	0.783351	S646	HEAT6_MOUSE (Q6P1G0) HEAT repeat-containing protein 6
qmSSGLASGAEAPAs*PPPSPR	NP_742119	Zc3h3	0.0777586	0.774795	S851	ZC3H3_MOUSE (Q8CHP0) Zinc finger CCCH domain-containing protein 3
rGGGs*GGGDESEGEEVDED	NP_035351	Purb	0.0779814	0.885638	S310	PURB_MOUSE (O35295) Transcriptional activator protein Pur-beta
gIEFPMADLDALs*PIHTPQR	NP_001034181	Tom1l2	0.0781881	0.400831	S160	TM1L2_MOUSE (Q5SRX1) TOM1-like protein 2
lQPSSs*PETGLDPFPSR	NP_898841	Atxn2l	0.0782383	0.0347453	S562	ATX2L_MOUSE (Q7TQH0) Ataxin-2-like protein
gGTPAGSTRGs*PTRPNPPVR	NP_033494	Dpysl3	0.0783355	0.651351	S522	DPYL3_MOUSE (Q62188) Dihydropyrimidinase-related protein 3
nSAPASMs*PDGTR	NP_766391	Dock4	0.0784108	0.560508	S1629	DOCK4_MOUSE (P59764) Dedicator of cytokinesis protein 4
sFSLASSGNs*PISQR	NP_789810	Osbpl11	0.0786815	0.00564159	S192	OSB11_MOUSE (Q8CI95) Oxysterol-binding protein-related protein 11
kPs*DEEFAVR	NP_059098	Arhgef7	0.0789433	0.188477	S516	ARHG7_MOUSE (Q9ES28) Rho guanine nucleotide exchange factor 7
aQGPSGQEAEs*PRR	NP_031593	Bsn	0.0790932	0.668381	S121	BSN_MOUSE (O88737) Protein bassoon
vSNGs*PSLER	NP_034005	Cdkn1b	0.0790994	0.138196	S10	CDN1B_MOUSE (P46414) Cyclin-dependent kinase inhibitor 1B
tLEPVkPPTVPNDYmTs*PAR	NP_031406	Abi1	0.0797433	0.326799	S211	ABI1_MOUSE (Q8CBW3) Abl interactor 1
sAt*VSPQQPQAQQR	NP_033192	Sorbs1	0.0798994	0.479475	T601	SRBS1_MOUSE (Q62417) Sorbin and SH3 domain-containing protein 1
vs*PSTSYTPSR	NP_666067	Mcmbp	0.0799334	0.633177	S154	MCMBP_MOUSE;CJ119_MOUSE (Q8R3C0) Mini-chromosome maintenance complex-binding protein
iQAs*FR	NP_071312	Nrgn	0.0801908	0.485516	S36	NEUM_MOUSE (P06837) Neuromodulin
sGGDTHs*PPRGLGPSIDTPPR	NP_536696	Srgap3	0.0802555	0.633336	S874	SRGP2_MOUSE (Q812A2) SLIT-ROBO Rho GTPase-activating protein 3
tLs*DESVcSNR	NP_001074806	Sipa1l2	0.0803834	0.13592	S1488	SI1L2_MOUSE (Q80TE4) Signal-induced proliferation-associated 1-like protein 2
vDGPRs*PSYGR	NP_775550	Srsf1	0.0804547	0.527911	S199	SRSF1_MOUSE (Q6PDM2) Serine/arginine-rich splicing factor 1
sks*PADSGNDQDANGTSSSQLSt*Pk	NP_001103692	Dcx	0.0805837	0.806544	S306, T326	DCX_MOUSE (O88809) Neuronal migration protein doublecortin
sAs*EPSLNR	NP_647455	Braf	0.0808539	0.473544	S766	BRAF_MOUSE (P28028) Serine/threonine-protein kinase B-raf
aSAAEGSEAs*PPSLR	NP_083392	Kbtbd11	0.0809046	0.599492	S70	KBTBB_MOUSE (Q8BNW9) Kelch repeat and BTB domain-containing protein 11
eLDREDkAs*DDEMMTPESER	NP_038943	Zfp238	0.0810372	0.624703	S333	ZN238_MOUSE (Q9WUK6) Zinc finger protein 238
rLs*LPADIR	NP_035179	Cdk16	0.0812336	0.769047	S119	CDK17_MOUSE (Q8K0D0) Cyclin-dependent kinase 17
sALGEAPPGt*PPcR	NP_666295	Zfp428	0.081337	0.467136	T96	ZN428_MOUSE (Q8C1M2) Zinc finger protein 428
iTs*PLMEPSSIEk	NP_036097	Psma5	0.0817925	0.249471	S56	PSA5_MOUSE (Q9Z2U1) Proteasome subunit alpha type-5
nIPs*PGQLDPDTRIPVINLEDGTR	NP_001074886	Chd7	0.0818462	0.810125	S2548	CHD7_MOUSE (A2AJK6) Chromodomain-helicase-DNA-binding protein 7
eSNQPPEDSs*PPASSESSSTR	NP_067498	Huwe1	0.0820695	0.714809	S2919	HUWE1_MOUSE (Q7TMY8) E3 ubiquitin-protein ligase HUWE1
aGGANYDAQs*E	NP_082347	Cotl1	0.0821576	2.29699e-05	S141	COTL1_MOUSE (Q9CQI6) Coactosin-like protein
mDPQPPPPAQGs*PPHR	NP_081017	Zfp579	0.0828442	0.349519	S12	ZN579_MOUSE (Q80VM4) Zinc finger protein 579
lAIQGPEDs*PSR	NP_663360	Mlf2	0.0829482	0.108681	S237	MLF2_MOUSE (Q99KX1) Myeloid leukemia factor 2
qSEEs*PADDGELRR	NP_033556	Atrx	0.083054	0.724093	S1290	ATRX_MOUSE (Q61687) Transcriptional regulator ATRX
iLIVTQt*PPYmR	NP_082727	Larp1	0.0831007	0.229806	T626	LARP1_MOUSE (Q6ZQ58) La-related protein 1
sPGLTAs*PTSSPSR	NP_950174	Fam160a2	0.0831553	0.602201	S529	F16A2_MOUSE (Q3U2I3) FTS and Hook-interacting protein
lGGs*PTNGNSAAPSPPESEP	NP_067406	Nudt11	0.0832251	0.537859	S148	NUD10_MOUSE (P0C027) Diphosphoinositol polyphosphate phosphohydrolase 3-alpha
rSs*FSmEEES	NP_766060	Tcfe3	0.0846368	0.571289	S565	TFE3_MOUSE (Q64092) Transcription factor E3
aVQQPSs*PQQPVAGSQR	NP_036075	Map3k1	0.0847097	0.687372	S518	M3K1_MOUSE (P53349) Mitogen-activated protein kinase kinase kinase 1
sYPs*SELR	NP_036059	Clcn6	0.0848718	0.516622	S684	CLCN6_MOUSE (O35454) Chloride transport protein 6
kPASVSPTt*Pt*SPTEGEAS	NP_666341	Dync1li1	0.085325	0.545156	T513, T515	DC1L1_MOUSE (Q8R1Q8) Cytoplasmic dynein 1 light intermediate chain 1
fSASEASFLEGEAs*PPLGAR	NP_064329	Mast1	0.0853523	0.075694	S791	MAST1_MOUSE (Q9R1L5) Microtubule-associated serine/threonine-protein kinase 1
sYs*PSFQR	NP_067468	Arhgap23	0.085423	0.0243876	S215	RHG23_MOUSE (Q69ZH9) Rho GTPase-activating protein 23
iVQmSGNs*LPR	NP_080613	Sltm	0.0854362	0.423343	S993	SLTM_MOUSE (Q8CH25) SAFB-like transcription modulator
qTPt*SPcQQLmR	NP_940812	Arhgap39	0.0854892	0.657559	T363	RHG39_MOUSE (P59281) Rho GTPase-activating protein 39
qPt*PPFFGR	NP_063922	Rbm14	0.0856229	0.515829	T206	RBM14_MOUSE (Q8C2Q3) RNA-binding protein 14
nGs*PTPAGALAGGAVGPPGGPGSR	NP_001032814	Fam117b	0.0859713	0.149842	S10	F117B_MOUSE (Q3U3E2) Protein FAM117B
aAVQELSGs*ILTSEDPEER	NP_032969	Psen1	0.0860611	0.752408	S367	PSN1_MOUSE (P49769) Presenilin-1
eALs*PcPSTISTk	NP_001074829	Camsap1l1	0.0862871	0.0826333	S664	CAMP2_MOUSE (Q8C1B1) Calmodulin-regulated spectrin-associated protein 2
eTPAASEAPSs*AAk	NP_081671	Basp1	0.0865523	0.805753	S192	BASP1_MOUSE (Q91XV3) Brain acid soluble protein 1
ls*NGSFSAPSLTNSR	NP_083515	Prkd3	0.0870946	0.6445	S41	KPCD3_MOUSE (Q8K1Y2) Serine/threonine-protein kinase D3
eSLkEEDEs*DDDNm	NP_035314	Psma3	0.0872884	0.54974	S250	PSA3_MOUSE (O70435) Proteasome subunit alpha type-3
eGPIGGEs*DSEEVR	NP_080414	6330407J23Rik	0.0875546	0.458862	S779	CF174_MOUSE (Q6NZL0) Uncharacterized protein C6orf174 homolog
s*YIETETESR	NP_001029340	Ank2	0.087877	0.0249435	S336	ANK2_MOUSE (Q8C8R3) Ankyrin-2
nQQSQPSGQs*PQGmR	NP_808489	Ep300	0.0879339	0.868133	S500	EP300_MOUSE (B2RWS6) Histone acetyltransferase p300
mETEPVSVQkVPAPPGs*PcR	NP_032910	Pml	0.0880283	0.714379	S17	PML_MOUSE (Q60953) Protein PML
aVt*PVSQGSNSSSADPk	NP_084209	Bcl9	0.0881233	0.774036	T315	BCL9_MOUSE (Q9D219) B-cell CLL/lymphoma 9 protein
qASt*DAGTAGALTPQHVR	NP_001164618	Yap1	0.0882442	0.0949974	T95	YAP1_MOUSE (P46938) Yorkie homolog
sGSVLt*SP	NP_789806	Fam76b	0.0882793	0.389186	T337	FA76B_MOUSE (Q80XP8) Protein FAM76B
gSPSs*PVGSTPAIPk	NP_997138	Zfp532	0.0883714	0.793859	S349	ZN532_MOUSE (Q6NXK2) Zinc finger protein 532
aTVTAATTTTGSAs*PGEmEPSk	NP_758466	Kdm1b	0.0887292	0.774436	S253	KDM1B_MOUSE (Q8CIG3) Lysine-specific histone demethylase 1B
gLGs*PEPGTTAPYLGR	NP_659136	Zdhhc5	0.0887601	0.618963	S621	ZDHC5_MOUSE (Q8VDZ4) Probable palmitoyltransferase ZDHHC5
aFYGs*EEDEAkGPGSEEAATAALPAR	NP_067467	Ap3b2	0.0888088	0.666268	S272	AP3B2_MOUSE (Q9JME5) AP-3 complex subunit beta-2
tIs*NPEVVMk	NP_034936	Mllt4	0.088975	0.469929	S216	AFAD_MOUSE (Q9QZQ1) Afadin
mLPELFQDDEkAIs*PTSATSSGR	NP_034994	Myo5a	0.0889876	0.00718197	S600	MYO5A_MOUSE (Q99104) Myosin-Va
lQTTDNLLPmSPEEFDEms*R	NP_033309	Stat1	0.0901241	0.886609	S735	STAT1_MOUSE (P42225) Signal transducer and activator of transcription 1
aAAt*PESQEPQAk	NP_034937	Marcksl1	0.0902731	0.0270769	T148	MRP_MOUSE (P28667) MARCKS-related protein
gDVs*EDEPSLGR	NP_080716	Rnmt	0.0909676	0.324866	S100	MCES_MOUSE (Q9D0L8) mRNA cap guanine-N7 methyltransferase
scmLTGt*PESVQSAk	NP_476513	Fubp1	0.0913523	0.687654	T148	FUBP1_MOUSE (Q91WJ8) Far upstream element-binding protein 1
lQISs*PPFDQPmSR	NP_666351	Cdk17	0.0916633	0.0373929	S165	CDK17_MOUSE (Q8K0D0) Cyclin-dependent kinase 17
aQPAPPELNSESEDYs*PSSSETVR	NP_064362	Dclk1	0.0920549	0.793724	S742	DCLK1_MOUSE (Q9JLM8) Serine/threonine-protein kinase DCLK1
mQs*PELPAPER	NP_598850	Scrib	0.0923789	0.633162	S1485	SCRIB_MOUSE (Q80U72) Protein scribble homolog
nQTVPs*PTVNNSGQYSR	NP_001074886	Chd7	0.0926889	0.645883	S295	CHD7_MOUSE (A2AJK6) Chromodomain-helicase-DNA-binding protein 7
rLs*VELTSSLFR	NP_031640	Ctnnb1	0.0929843	0.0627796	S675	CTNB1_MOUSE (Q02248) Catenin beta-1
sLAPAs*PVR	NP_780495	Tprn	0.0932832	0.659608	S184	TPRN_MOUSE (A2AI08) Taperin
tNPTmGPAAPSQGPTDkSct*m	NP_001074506	Srgap1	0.0933122	0.46863	T1084	SRGP1_MOUSE (Q91Z69) SLIT-ROBO Rho GTPase-activating protein 1
sTSTPTs*PGPR	NP_898841	Atxn2l	0.0940649	0.319309	S687	ATX2L_MOUSE (Q7TQH0) Ataxin-2-like protein
t*GSYGALAEISASk	NP_082168	Ppp1r12a	0.0943095	0.561924	T443	MYPT1_MOUSE (Q9DBR7) Protein phosphatase 1 regulatory subunit 12A
t*QTPPLGQTPQLGLk	NP_038535	Eif4g2	0.0943545	0.665383	T505	IF4G2_MOUSE (Q62448) Eukaryotic translation initiation factor 4 gamma 2
rQs*ILFSTEV	NP_001074881	Bcr	0.0944975	0.536235	S1263	BCR_MOUSE (Q6PAJ1) Breakpoint cluster region protein
nmAPSQQs*PVR	NP_937760	Abi2	0.0948162	0.703488	S221	ABI2_MOUSE (P62484) Abl interactor 2
lGGAPt*GQGVSPSPSAILER	NP_061361	Srcin1	0.0949387	0.00158888	T391	SRCN1_MOUSE (Q9QWI6) SRC kinase signaling inhibitor 1
sVs*PQTLEAYIR	NP_058658	Spast	0.0953066	0.424065	S594	SPAST_MOUSE (Q9QYY8) Spastin
sEQSSMSIEFGQEs*PEHSLAMDFSR	NP_032660	Mtap1b	0.0955067	0.115596	S1649	MAP1B_MOUSE (P14873) Microtubule-associated protein 1B
ns*TSSIEPR	NP_032722	Map4k4	0.0957928	0.740989	S647	M4K4_MOUSE (P97820) Mitogen-activated protein kinase kinase kinase kinase 4
vEEEQEADEEDVs*EEEAEDREGASk	NP_082615	Tmx1	0.0959594	0.0610694	S245	TMX1_MOUSE (Q8VBT0) Thioredoxin-related transmembrane protein 1
qTPs*PDVVLR	NP_001001980	Limch1	0.096132	0.288425	S217	LIMC1_MOUSE (Q3UH68) LIM and calponin homology domains-containing protein 1
fEGMs*PLQR	NP_081251	Bola1	0.0962723	0.361904	S81	BOLA1_MOUSE (Q9D8S9) BolA-like protein 1
lGDSELALVcSQRPASLSQs*PR	NP_001013384	Wdr91	0.0963413	0.10395	S257	WDR91_MOUSE (Q7TMQ7) WD repeat-containing protein 91
mELs*PLQPVNENmLmNk	NP_035753	Top2a	0.0965266	0.791683	S4	TOP2A_MOUSE (Q01320) DNA topoisomerase 2-alpha
aAVGVTGNDITt*PPNkEPPPs*PEkk	NP_032659	Mtap4	0.096655	0.882494	T658, S667	MAP4_MOUSE (P27546) Microtubule-associated protein 4
sPAAPGQs*PTGSVcYER	NP_659150	Csde1	0.0967303	0.356297	S123	CSDE1_MOUSE (Q91W50) Cold shock domain-containing protein E1
sIQTs*PTEEGR	NP_062318	Fmn2	0.0968772	0.111569	S724	FMN2_MOUSE (Q9JL04) Formin-2
lFAPPs*PETGEAkR	NP_084223	Prdm8	0.0969494	0.289441	S372	PRDM8_MOUSE (Q8BZ97) PR domain zinc finger protein 8
dASGs*PASTASSGSSSSLk	NP_035729	Tle1	0.0975413	0.117644	S284	TLE1_MOUSE (Q62440) Transducin-like enhancer protein 1
vAmYkEPs*LHDLTEFSR	NP_034330	Fgf13	0.0976835	0.797801	S208	FGF13_MOUSE (P70377) Fibroblast growth factor 13
tSFSVGs*DDELGPIR	NP_766327	Grlf1	0.0990526	0.491356	S1179	RHG35_MOUSE;GRLF1_MOUSE (Q91YM2) Rho GTPase-activating protein 35
s*mEVLSVTDGGSPVPAR	NP_001009930	Brsk2	0.0991228	0.185422	S383	BRSK2_MOUSE (Q69Z98) BR serine/threonine-protein kinase 2
tLEPVRPPVVPNDYVPSPt*R	NP_937760	Abi2	0.0993581	0.385185	T212	ABI2_MOUSE (P62484) Abl interactor 2
nt*TPPSLAR	NP_775273	Fam164a	0.100221	0.200716	T242	F164A_MOUSE (Q8BJH1) Protein FAM164A
dRNs*WGGFSEk	NP_848743	Atl1	0.100281	0.528419	S10	ATLA1_MOUSE (Q8BH66) Atlastin-1
sRs*DIDVNAAAGAk	NP_001107819	Clasp2	0.100318	0.356072	S603	CLAP2_MOUSE (Q8BRT1) CLIP-associating protein 2
s*kSPASTSSVNGTPGSQLSTPR	NP_064362	Dclk1	0.100819	0.515229	S305	DCLK1_MOUSE (Q9JLM8) Serine/threonine-protein kinase DCLK1
gGs*PAPAcEScNcADQk	NP_652762	Dph1	0.101036	0.662052	S418	DPH1_MOUSE (Q5NCQ5) Diphthamide biosynthesis protein 1
gPLPAAPPTAPERQPs*WER	NP_918941	Rtn4	0.101042	0.160235	S105	RTN4_MOUSE (Q99P72) Reticulon-4
sLs*SPTVTLSAPLEGAk	NP_114087	Nedd4l	0.10152	0.616573	S328	NED4L_MOUSE (Q8CFI0) E3 ubiquitin-protein ligase NEDD4-like
gEPNVSy*IcSR	NP_062801	Gsk3b	0.101656	0.0158523	Y216	GSK3B_MOUSE (Q9WV60) Glycogen synthase kinase-3 beta
lFSVcSt*PTmSR	NP_001074580	Tmf1	0.1018	0.571337	T927	TMF1_MOUSE (B9EKI3) TATA element modulatory factor
vQGTGVt*PPPTPLGTR	NP_001034622	Pdxdc1	0.101855	0.4032	T687	PDXD1_MOUSE (Q99K01) Pyridoxal-dependent decarboxylase domain-containing protein 1
s*ASGASEPPLR	Q3U6N9	n/a	0.101886	0.284861	S31	CH033_MOUSE (Q3U6N9) UPF0488 protein C8orf33 homolog
aDGIPNDSs*DSEmEDR	NP_001156485	Ythdc2	0.101925	0.784643	S1105	YTDC2_MOUSE (B2RR83) Probable ATP-dependent RNA helicase YTHDC2
vSTSQASPQSAAs*PR	NP_033956	Rb1cc1	0.102168	0.457974	S652	RBCC1_MOUSE (Q9ESK9) RB1-inducible coiled-coil protein 1
t*PEEGGYSYEISEk	NP_032660	Mtap1b	0.102897	0.319633	T1945	MAP1B_MOUSE (P14873) Microtubule-associated protein 1B
eFQDYIEPEEGcQGs*PQR	NP_001013398	Dync1li2	0.102942	0.643408	S194	DC1L2_MOUSE (Q6PDL0) Cytoplasmic dynein 1 light intermediate chain 2
qcEGITs*PEGSk	NP_082568	Ppme1	0.102951	0.247163	S243	PPME1_MOUSE (Q8BVQ5) Protein phosphatase methylesterase 1
aQSnGSGNGs*DSEmDTSSLER	NP_766327	Grlf1	0.103139	0.183763	S1134	RHG35_MOUSE;GRLF1_MOUSE (Q91YM2) Rho GTPase-activating protein 35
eNPPSPPt*s*PAAPQPR	NP_080653	6330577E15Rik	0.103285	0.172046	T70, S71	SFR1_MOUSE;CJ078_MOUSE (Q8BP27) Swi5-dependent recombination DNA repair protein 1 homolog
gGASt*PTPPTPTPSSNSTSR	NP_001127772	8430427H17Rik	0.104281	0.609822	T620	CT112_MOUSE (Q6DIB4) Uncharacterized protein C20orf112 homolog
s*GGGVIRGPAGnNDcR	NP_775550	Srsf1	0.104285	0.522366	S2	SRSF1_MOUSE (Q6PDM2) Serine/arginine-rich splicing factor 1
gGFs*PFGNTQGPSR	NP_001157226	Rab3gap2	0.104313	0.624043	S449	RBGPR_MOUSE (Q8BMG7) Rab3 GTPase-activating protein non-catalytic subunit
gVQAGNs*DTEGGQPGR	NP_062513	Acin1	0.104366	0.488114	S134	ACINU_MOUSE (Q9JIX8) Apoptotic chromatin condensation inducer in the nucleus
eAPs*PTLR	NP_031488	Apc	0.10461	0.0969135	S2449	APC_MOUSE (Q61315) Adenomatous polyposis coli protein
tPVDYIDLPYSSs*PSR	NP_033192	Sorbs1	0.105268	0.577671	S595	SRBS1_MOUSE (Q62417) Sorbin and SH3 domain-containing protein 1
aLDQt*PGSSMDNLDSSVTGk	NP_780758	Robo2	0.105816	0.54151	T1281	ROBO2_MOUSE (Q7TPD3) Roundabout homolog 2
nDAPTPGTSTt*PGLR	NP_033415	Tle3	0.106445	0.623685	T334	TLE3_MOUSE (Q08122) Transducin-like enhancer protein 3
gINGGPSRMs*Pk	NP_898841	Atxn2l	0.106562	0.487771	S407	ATX2L_MOUSE (Q7TQH0) Ataxin-2-like protein
qGPSt*PPPVSSQE	NP_766194	2012-03-06	0.107122	0.319235	T901	MARH6_MOUSE (Q6ZQ89) E3 ubiquitin-protein ligase MARCH6
s*QGPPPGESSEPEAk	NP_839977	Smg5	0.107165	0.261003	S2	SMG5_MOUSE (Q6ZPY2) Protein SMG5
sks*PASTSSVnGTPGSQLSTPR	NP_064362	Dclk1	0.107377	0.3808	S307	DCLK1_MOUSE (Q9JLM8) Serine/threonine-protein kinase DCLK1
gSEGYLAAt*YPAVGQTSPR	NP_035027	Nf1	0.107385	0.00872953	T2509	NF1_MOUSE (Q04690) Neurofibromin
gTSQVSs*PSQPPEk	XP_003084717	LOC100505050	0.108325	0.658902	S282	MICA3_MOUSE (Q8CJ19) Protein MICAL-3
sDIs*PLTPR	NP_032660	Mtap1b	0.108339	0.0979555	S1781	MAP1B_MOUSE (P14873) Microtubule-associated protein 1B
lLDTSFAs*SER	NP_031593	Bsn	0.108771	0.60591	S2822	BSN_MOUSE (O88737) Protein bassoon
aDLNQGIGEPQs*PSR	NP_080270	Efhd2	0.1096	0.0123022	S74	EFHD2_MOUSE (Q9D8Y0) EF-hand domain-containing protein D2
aSs*PSPLTVGTAESQR	NP_598522	Dcp1a	0.109839	0.454877	S543	DCP1A_MOUSE (Q91YD3) mRNA-decapping enzyme 1A
aPTAALs*PEPQDSk	NP_001156772	Safb	0.10992	0.333981	S366	SAFB1_MOUSE (D3YXK2) Scaffold attachment factor B1
ySDVEVPASVTGHSFASDGDSGTcs*PLR	NP_038485	Add1	0.110009	0.705137	S431	ADDA_MOUSE (Q9QYC0) Alpha-adducin
nDAPTPGt*STTPGLR	NP_033415	Tle3	0.11009	0.679827	T331	TLE3_MOUSE (Q08122) Transducin-like enhancer protein 3
sLSNSNPDIs*GTPTSPDDEVR	NP_080358	Dock7	0.110277	0.72969	S905	DOCK7_MOUSE (Q8R1A4) Dedicator of cytokinesis protein 7
sPs*PAIGcVAGADANR	NP_444320	Fam126a	0.110292	0.397594	S467	HYCCI_MOUSE (Q6P9N1) Hyccin
vEVESGGSAAAt*PPLSR	NP_076399	Tsc22d4	0.110433	0.697906	T223	T22D4_MOUSE (Q9EQN3) TSC22 domain family protein 4
aGs*PDVLR	Q6NZQ6	Znf740	0.11102	0.395269	S19	ZN740_MOUSE (Q6NZQ6) Zinc finger protein 740
sSIPs*PIGGSLGR	NP_001020731	Sox6	0.111377	0.472355	S424	SOX6_MOUSE (P40645) Transcription factor SOX-6
qAPQVLQSSGLPSs*PSSPR	NP_034567	Hivep2	0.112319	0.67431	S2282	ZEP2_MOUSE (Q3UHF7) Transcription factor HIVEP2
lPENt*PPcQQVDQPk	NP_080716	Rnmt	0.112585	0.243645	T34	MCES_MOUSE (Q9D0L8) mRNA cap guanine-N7 methyltransferase
lPs*PTAAPQQSASQATPVTQGQGR	NP_038708	Syn1	0.113311	0.840201	S510	SYN1_MOUSE (O88935) Synapsin-1
aVGs*PATATTDLVSMTTTQGVR	NP_083613	Ep400	0.113413	0.621142	S2577	EP400_MOUSE (Q8CHI8) E1A-binding protein p400
tNSMSSSGLGs*PNR	NP_001032936	Cnot2	0.113611	0.531428	S175	CNOT2_MOUSE (Q8C5L3) CCR4-NOT transcription complex subunit 2
lGIAVIHGEAQDAESDLVDGRHs*PPMVR	NP_001157715	Prpsap2	0.113709	0.86209	S141	KPRB_MOUSE (Q8R574) Phosphoribosyl pyrophosphate synthase-associated protein 2
mEGt*PPGAAPSSALAAVLk	NP_001034603	Dhps	0.113763	0.303945	T4	DHYS_MOUSE (Q3TXU5) Deoxyhypusine synthase
nLTSs*PAmNGDLAk	NP_001074729	Tnks1bp1	0.114417	0.13217	S247	TB182_MOUSE (P58871) 182 kDa tankyrase-1-binding protein
aASSPSNPAALPVASDSs*PmGSk	NP_001032853	Rai1	0.11465	0.19824	S1105	RAI1_MOUSE (Q61818) Retinoic acid-induced protein 1
sy*IETETESR	NP_001029340	Ank2	0.115309	0.099643	Y337	ANK2_MOUSE (Q8C8R3) Ankyrin-2
sQFLDEGmGGAVPHLs*PERVTVm	NP_083010	Steap2	0.115436	0.678333	S482	STEA2_MOUSE (Q8BWB6) Metalloreductase STEAP2
sEt*APAETAAPAPVEk	NP_064418	Hist1h1b	0.115688	0.581372	T4	H15_MOUSE (P43276) Histone H1.5
sPSPSPTs*PGSLRk	NP_064362	Dclk1	0.115846	0.519116	S337	DCLK1_MOUSE (Q9JLM8) Serine/threonine-protein kinase DCLK1
ss*TPLPTVSSSAENTR	NP_001073599	Tmpo	0.115847	0.115842	S158	LAP2A_MOUSE (Q61033) Lamina-associated polypeptide 2, isoforms alpha/zeta
mDLPGSPs*R	NP_001156336	Ttbk1	0.116398	0.0317736	S486	TTBK1_MOUSE (Q6PCN3) Tau-tubulin kinase 1
t*ISNPEVVmk	NP_034936	Mllt4	0.116759	0.144949	T214	AFAD_MOUSE (Q9QZQ1) Afadin
eLDDISLt*PDPEPTHEDPNYLmANER	NP_081806	Rufy3	0.116765	0.463394	T51	RUFY3_MOUSE (Q9D394) Protein RUFY3
iDDRDs*EEEGPSNQR	NP_082317	Ddx54	0.117386	0.469184	S774	DDX54_MOUSE (Q8K4L0) ATP-dependent RNA helicase DDX54
aGs*FTGPSDSETAPAR	NP_001019773	AW555464	0.117482	0.398988	S1166	K0284_MOUSE (Q80U49) Protein KIAA0284
nSmt*PNPGYQPSmNTSDMmGR	NP_001074288	Arid1a	0.118075	0.777877	T1207	ARI1A_MOUSE (A2BH40) AT-rich interactive domain-containing protein 1A
tIs*NPEVVmk	NP_034936	Mllt4	0.118237	0.229498	S216	AFAD_MOUSE (Q9QZQ1) Afadin
scSIDTSPGTSSLAs*PASQR	NP_034847	Limk1	0.1183	0.393925	S310	LIMK1_MOUSE (P53668) LIM domain kinase 1
yTAGSAs*PTPTFk	NP_766267	4932438A13Rik	0.118582	0.0376075	S2603	K1109_MOUSE (A2AAE1) Uncharacterized protein KIAA1109
ySPTSPTYSPTt*Pk	NP_033115	Polr2a	0.120035	0.316348	T1847	RPB1_MOUSE (P08775) DNA-directed RNA polymerase II subunit RPB1
vASPSQGQVGSs*SPk	NP_080637	Pkp4	0.120439	0.574977	S335	PKP4_MOUSE (Q68FH0) Plakophilin-4
aDPSLLGFSVNASs*ER	NP_666224	Gigyf2	0.120655	0.579815	S1277	PERQ2_MOUSE (Q6Y7W8) PERQ amino acid-rich with GYF domain-containing protein 2
aGMTSs*PDATTGQTFG	NP_035879	Zfp148	0.120673	0.461311	S784	ZN148_MOUSE (Q61624) Zinc finger protein 148
sPGs*PQLSR	NP_038750	Syn3	0.120685	0.511971	S483	SYN3_MOUSE (Q8JZP2) Synapsin-3
hDLs*PYR	NP_666167	2610301G19Rik	0.120783	0.511069	S222	K1967_MOUSE (Q8VDP4) Protein KIAA1967 homolog
aTGAALt*PTEER	NP_056557	Myo9b	0.120906	0.419292	T1317	MYO9B_MOUSE (Q9QY06) Myosin-IXb
s*TELVLSPDmPR	NP_033956	Rb1cc1	0.121465	0.541967	S237	RBCC1_MOUSE (Q9ESK9) RB1-inducible coiled-coil protein 1
aSTVPIIGs*PSSk	NP_705802	Fam13a	0.121867	0.138499	S526	FA13A_MOUSE (Q8BGI4) Protein FAM13A
anGQENGHVRs*NGDLTPk	NP_034937	Marcksl1	0.121923	0.0640859	S36	MRP_MOUSE (P28667) MARCKS-related protein
tQAQHSs*PGEmASSPQGLDNPALLR	NP_001017966	Ddi2	0.122331	0.478884	S121	DDI2_MOUSE (A2ADY9) Protein DDI1 homolog 2
sPSDSSTASt*PIAEQIER	NP_062787	Dbn1	0.123138	0.223203	T348	DREB_MOUSE (Q9QXS6) Drebrin
nGGs*PALNNNPR	NP_542122	Ppap2b	0.123176	0.376608	S19	LPP3_MOUSE (Q99JY8) Lipid phosphate phosphohydrolase 3
lEASQQNs*EEm	NP_084126	Bcl7a	0.123292	0.0781897	S207	BCL7A_MOUSE (Q9CXE2) B-cell CLL/lymphoma 7 protein family member A
gPQYGs*LER	NP_848142	Pacsin1	0.123546	0.443211	S76	PACN1_MOUSE (Q61644) Protein kinase C and casein kinase substrate in neurons protein 1
gIAPAs*PmLGNAGNPNk	NP_067491	Mark3	0.123688	0.707622	S469	MARK3_MOUSE (Q03141) MAP/microtubule affinity-regulating kinase 3
sQGGGDSVs*PTPPEGLAPGVEAGk	NP_942597	Abr	0.12378	0.587802	S26	ABR_MOUSE (Q5SSL4) Active breakpoint cluster region-related protein
nDs*WGSFDLR	NP_001019376	Nufip2	0.124046	0.167141	S649	NUFP2_MOUSE (Q5F2E7) Nuclear fragile X mental retardation-interacting protein 2
at*SPQkSPLVPk	NP_065631	Parva	0.124278	0.177276	T3	PARVA_MOUSE (Q9EPC1) Alpha-parvin
gSPTGSSPNNAs*ELSLASLTEk	NP_001025107	Specc1	0.124319	0.607953	S285	CYTSB_MOUSE (Q5SXY1) Cytospin-B
nVPGLAAPs*SPTQk	NP_081089	Ppp6r2	0.124382	0.694426	S669	PP6R2_MOUSE (Q8R3Q2) Serine/threonine-protein phosphatase 6 regulatory subunit 2
lGGDVs*PTQIDVSQFGSFkEDTk	NP_032660	Mtap1b	0.124628	0.618478	S1497	MAP1B_MOUSE (P14873) Microtubule-associated protein 1B
ns*PmTISR	NP_033379	Terf2	0.124885	0.565181	S398	TERF2_MOUSE (O35144) Telomeric repeat-binding factor 2
sNISSPVTPTAASSSSTt*PTR	NP_038763	Trp53bp1	0.124917	0.737086	T1645	TP53B_MOUSE (P70399) Tumor suppressor p53-binding protein 1
gSEs*PNSFLDQEYR	NP_808419	Cnksr2	0.125806	0.177836	S390	CNKR2_MOUSE (Q80YA9) Connector enhancer of kinase suppressor of ras 2
vQGVDPGcms*PDVk	NP_034847	Limk1	0.125867	0.0966896	S210	LIMK1_MOUSE (P53668) LIM domain kinase 1
yFSRt*ATEIVVqmAAAnGIGR	NP_778178	Pgm5	0.125893	0.412	T74	PGM5_MOUSE (Q8BZF8) Phosphoglucomutase-like protein 5
qSs*PEGQDEGGFmAQGk	NP_598676	Pxn	0.125943	0.171772	S303	PAXI_MOUSE (Q8VI36) Paxillin
cVGLPSATDTs*	NP_082615	Tmx1	0.126013	0.273732	S278	TMX1_MOUSE (Q8VBT0) Thioredoxin-related transmembrane protein 1
qVDTEEAGmVTAATASNVkAs*Pk	NP_598709	Psip1	0.126324	0.291514	S176	PSIP1_MOUSE (Q99JF8) PC4 and SFRS1-interacting protein
lcy*VALDFEQEMATAASSSSLEk	NP_031419	Actb	0.126363	0.292981	Y218	ACTG_MOUSE (P63260) Actin, cytoplasmic 2
sLSs*PTDNLELSAR	NP_001004144	Git1	0.127716	0.258975	S371	GIT1_MOUSE (Q68FF6) ARF GTPase-activating protein GIT1
cETs*PPPTPR	NP_796347	Ppfia2	0.127846	0.502056	S774	LIPA2_MOUSE (Q8BSS9) Liprin-alpha-2
s*ITSPPSTSSTk	NP_035036	Nfix	0.12821	0.027284	S265	NFIX_MOUSE (P70257) Nuclear factor 1 X-type
eQGVESPGAQPASs*PR	NP_001005506	Txlna	0.129469	0.701722	S523	TXLNA_MOUSE (Q6PAM1) Alpha-taxilin
eQGVESPGAQPAs*SPR	NP_001005506	Txlna	0.130035	0.625619	S522	TXLNA_MOUSE (Q6PAM1) Alpha-taxilin
rLETEDTSGs*PSR	NP_034852	Lmnb2	0.130935	0.387279	S427	LMNB2_MOUSE (P21619) Lamin-B2
ss*ASFSTTAVSAR	NP_033321	Stxbp1	0.131067	0.555312	S507	STXB1_MOUSE (O08599) Syntaxin-binding protein 1
aADPPAEnSs*APEAEQGGAE	NP_035862	Ybx1	0.131148	0.560961	S312	YBOX1_MOUSE (P62960) Nuclease-sensitive element-binding protein 1
lSLPGLLSQVs*PR	NP_001153420	Als2	0.13154	0.568999	S486	ALS2_MOUSE (Q920R0) Alsin
vAIIRt*PPkSPAt*Pk	NP_001035023	Mtap2	0.132123	0.311009	T289, T296	MAP2_MOUSE (P20357) Microtubule-associated protein 2
sATLs*STESTASGmQDEVR	NP_112462	Akap12	0.132303	0.123483	S630	AKA12_MOUSE (Q9WTQ5) A-kinase anchor protein 12
sETGSTISmSs*LER	NP_783573	Bai3	0.132787	0.0296913	S1411	BAI3_MOUSE (Q80ZF8) Brain-specific angiogenesis inhibitor 3
iPs*DNLEEPVPk	NP_033758	Adnp	0.132822	0.330941	S904	ADNP_MOUSE (Q9Z103) Activity-dependent neuroprotector homeobox protein
s*AEALGPGALVSPR	NP_067468	Arhgap23	0.132869	0.432355	S155	RHG23_MOUSE (Q69ZH9) Rho GTPase-activating protein 23
aVs*AEcLGPPLDSSTk	NP_001034561	Kif21b	0.133755	0.13499	S1150	KI21B_MOUSE (Q9QXL1) Kinesin-like protein KIF21B
mEs*PTkEIEEFESNSLk	NP_001153427	Pde1c	0.134666	0.417211	S3	PDE1C_MOUSE (Q64338) Calcium/calmodulin-dependent 3',5'-cyclic nucleotide phosphodiesterase 1C
sDs*LDTDSSmDTTLILk	NP_001093107	Cep170	0.134751	0.682209	S872	CE170_MOUSE (Q6A065) Centrosomal protein of 170 kDa
s*mPVDERDLQAALAPGSLATTAAGTR	NP_062636	Rrad	0.135092	0.527156	S38	RAD_MOUSE (O88667) GTP-binding protein RAD
sYSs*PDITQALQEEEk	NP_062703	Usp8	0.135619	0.623006	S681	UBP8_MOUSE (Q80U87) Ubiquitin carboxyl-terminal hydrolase 8
tLQPPEs*PR	NP_705765	Phldb1	0.135645	0.0990892	S445	PHLB1_MOUSE (Q6PDH0) Pleckstrin homology-like domain family B member 1
cLs*PEGVnGNR	NP_001182425	Dclk2	0.135944	0.388523	S389	DCLK2_MOUSE (Q6PGN3) Serine/threonine-protein kinase DCLK2
qSPISTPTs*PGSLRk	NP_001103692	Dcx	0.136606	0.299767	S339	DCX_MOUSE (O88809) Neuronal migration protein doublecortin
sSs*PLSk	NP_033483	Uba1	0.137211	0.366282	S4	UBA1_MOUSE (Q02053) Ubiquitin-like modifier-activating enzyme 1
sQSAAVt*PSSSTSSAR	NP_062796	Adrm1	0.137319	0.120522	T217	ADRM1_MOUSE (Q9JKV1) Proteasomal ubiquitin receptor ADRM1
tPQVs*PmPR	NP_663467	Zfp521	0.137366	0.123181	S1179	ZN521_MOUSE (Q6KAS7) Zinc finger protein 521
tPSNGAEGLt*PR	NP_690023	Cdc5l	0.137372	0.0557784	T424	CDC5L_MOUSE (Q6A068) Cell division cycle 5-related protein
lGASNs*PGQPNSVk	NP_081625	Rbm25	0.138057	0.0555531	S672	RBM25_MOUSE (B2RY56) RNA-binding protein 25
ms*PPVFPEDQLAk	NP_034266	Eomes	0.138231	0.56143	S617	EOMES_MOUSE (O54839) Eomesodermin homolog
sVSt*DELGPPGR	NP_859009	BC005764	0.138515	0.583965	T321	LPPR3_MOUSE (Q7TPB0) Lipid phosphate phosphatase-related protein type 3
qTPRs*PDSTANVR	NP_001074480	Srgap2	0.139493	0.423976	S206	FNBP2_MOUSE (Q91Z67) SLIT-ROBO Rho GTPase-activating protein 2
sESVEGFLs*PSR	NP_001074829	Camsap1l1	0.139558	0.0800008	S1308	CAMP2_MOUSE (Q8C1B1) Calmodulin-regulated spectrin-associated protein 2
eFGGVGAPPs*PGVAR	NP_001038980	Synj1	0.139777	0.495804	S1147	SYNJ1_MOUSE (Q8CHC4) Synaptojanin-1
tAs*PVSk	NP_808366	Psd3	0.139858	0.405015	S283	PSD3_MOUSE (Q2PFD7) PH and SEC7 domain-containing protein 3
sVSTPSEAGs*QDSGDGAVGSR	NP_001185801	Dync1i2	0.139864	0.582088	S118	DC1I2_MOUSE (O88487) Cytoplasmic dynein 1 intermediate chain 2
sAs*FNTDPYVR	NP_694818	Eif2c2	0.141509	0.0967613	S388	AGO2_MOUSE (Q8CJG0) Protein argonaute-2
nLSLTcFAGEEPSs*PER	NP_851993	Prune2	0.141761	0.566298	S594	PRUN2_MOUSE (Q52KR3) Protein prune homolog 2
dAPSFSs*PPR	NP_613045	Triobp	0.14193	0.157499	S841	TARA_MOUSE (Q99KW3) TRIO and F-actin-binding protein
tPQEAImDGTEIAVs*PR	NP_033092	Ring1	0.143085	0.534446	S38	RING1_MOUSE (O35730) E3 ubiquitin-protein ligase RING1
dGs*LNQSSGYR	NP_032080	Fyn	0.143549	0.531249	S21	FYN_MOUSE (P39688) Tyrosine-protein kinase Fyn
iQAAAs*PPANATAASDTNAGDR	NP_062801	Gsk3b	0.144047	0.158298	S389	GSK3B_MOUSE (Q9WV60) Glycogen synthase kinase-3 beta
mAEESs*SSSSSSSPTAATSQQQQQQQLk	NP_082564	Cul4b	0.144285	0.794859	S193	CUL4B_MOUSE (A2A432) Cullin-4B
sQs*VVEAGTLk	NP_083216	Clvs1	0.144345	0.210971	S329	CLVS1_MOUSE (Q9D4C9) Clavesin-1
gTPSQs*PVVGR	NP_034602	Agfg1	0.144427	0.228041	S181	AGFG1_MOUSE (Q8K2K6) Arf-GAP domain and FG repeats-containing protein 1
iVDEQGDmDFQIs*PDRk	Q8C8R3	Ank2	0.144846	0.0241021	S2090	ANK2_MOUSE (Q8C8R3) Ankyrin-2
aAETPAVAScWSGPQVs*PEHk	NP_780438	Srrm2	0.145201	0.455507	S1173	SRRM2_MOUSE (Q8BTI8) Serine/arginine repetitive matrix protein 2
vSPLNLSSVt*P	NP_848124	Cdc23	0.145375	0.255109	T596	CDC23_MOUSE (Q8BGZ4) Cell division cycle protein 23 homolog
gLGESDALDSEPAVs*PLLPR	NP_033724	Abl1	0.145947	0.264041	S569	ABL1_MOUSE (P00520) Tyrosine-protein kinase ABL1
eNGSDNLPPs*PGSGDQTLPDHAPF	NP_079758	Tpd52l2	0.146499	0.610823	S206	TPD54_MOUSE (Q9CYZ2) Tumor protein D54
rNs*SPQPQTQAP	NP_032816	Pcp2	0.146856	0.544735	S90	PCP2_MOUSE (P12660) Purkinje cell protein 2
gPPQAs*PEAAR	NP_766464	Gpatch3	0.147218	0.490781	S61	GPTC3_MOUSE (Q8BIY1) G patch domain-containing protein 3
enGFSs*PPR	NP_033434	Top1	0.14728	0.427112	S114	TOP1_MOUSE (Q04750) DNA topoisomerase 1
nMAPSQQs*PVR	NP_937760	Abi2	0.147296	0.418982	S221	ABI2_MOUSE (P62484) Abl interactor 2
kPASVSPTt*PTs*PTEGEAS	NP_666341	Dync1li1	0.147501	0.178479	T513, S516	DC1L1_MOUSE (Q8R1Q8) Cytoplasmic dynein 1 light intermediate chain 1
tGSs*PNSVSSSPTNSAITQLR	NP_056568	Zeb2	0.148191	0.369935	S353	ZEB2_MOUSE (Q9R0G7) Zinc finger E-box-binding homeobox 2
s*SSDALSASFNGDVLGNR	NP_001182561	Arhgap32	0.148763	0.294994	S730	RHG32_MOUSE (Q811P8) Rho GTPase-activating protein 32
qSPISTPt*SPGSLR	NP_001103692	Dcx	0.148867	0.534911	T338	DCX_MOUSE (O88809) Neuronal migration protein doublecortin
eLs*APAR	NP_079802	Iscu	0.149193	0.544412	S30	ISCU_MOUSE (Q9D7P6) Iron-sulfur cluster assembly enzyme ISCU, mitochondrial
aGMTs*SPDATTGQTFG	NP_035879	Zfp148	0.149786	0.0912396	S783	ZN148_MOUSE (Q61624) Zinc finger protein 148
sAPSSDSs*PSFVR	NP_666137	Samd14	0.150162	0.622726	S151	SAM14_MOUSE (Q8K070) Sterile alpha motif domain-containing protein 14
sPSDSSTAs*TPIAEQIER	NP_062787	Dbn1	0.150689	0.00297084	S347	DREB_MOUSE (Q9QXS6) Drebrin
smEVLSVTDGGs*PVPAR	NP_001009930	Brsk2	0.151298	0.157478	S394	BRSK2_MOUSE (Q69Z98) BR serine/threonine-protein kinase 2
s*PGTATLALSQQQSLQER	NP_081657	2510012J08Rik	0.151424	0.724491	S148	CS029_MOUSE (Q9CS00) Uncharacterized protein C19orf29 homolog
sYs*AGEASEVSR	NP_001074817	Hecw1	0.151514	0.022502	S1073	HECW1_MOUSE (Q8K4P8) E3 ubiquitin-protein ligase HECW1
vcLQQPSAs*PQGGSSFESR	NP_848890	Rps6kc1	0.151593	0.571172	S448	KS6C1_MOUSE (Q8BLK9) Ribosomal protein S6 kinase delta-1
t*VSPEGYSER	NP_035048	Nktr	0.151622	0.0113481	T253	NKTR_MOUSE (P30415) NK-tumor recognition protein
aSAPATPLs*PTR	NP_034851	Lmnb1	0.151769	0.0439866	S24	LMNB1_MOUSE (P14733) Lamin-B1
qATPGVPAQQs*PSm	NP_598633	Kdm1a	0.151864	0.0515948	S850	KDM1A_MOUSE (Q6ZQ88) Lysine-specific histone demethylase 1A
lAs*PELER	NP_034721	Jun	0.153636	4.96545e-05	S73	JUN_MOUSE (P05627) Transcription factor AP-1
sVATGPmt*PQAAAPPAVPPVFPEVR	NP_036144	Gprin1	0.154	0.243754	T795	GRIN1_MOUSE (Q3UNH4) G protein-regulated inducer of neurite outgrowth 1
tNATs*PGVNSSASPQATDk	NP_001074480	Srgap2	0.154045	0.570487	S1053	FNBP2_MOUSE (Q91Z67) SLIT-ROBO Rho GTPase-activating protein 2
acSAGEDPNGs*DSSDSAFQNAR	NP_001074615	Prickle2	0.154484	0.202515	S375	PRIC2_MOUSE (Q80Y24) Prickle-like protein 2
mEDIDQSSLVSSSADs*PPRPPPAFk	NP_918941	Rtn4	0.154851	0.194854	S16	RTN4_MOUSE (Q99P72) Reticulon-4
sDs*GGSSSEPFER	NP_064411	Prrc2a	0.15497	0.284371	S761	PRC2A_MOUSE;BAT2_MOUSE (Q7TSC1) Protein PRRC2A
sQt*PPGVATPPIPk	NP_001073587	Med1	0.155416	0.388233	T1051	MED1_MOUSE (Q925J9) Mediator of RNA polymerase II transcription subunit 1
t*SPTVATQTGASVTSTR	NP_001032814	Fam117b	0.156421	0.731229	T101	F117B_MOUSE (Q3U3E2) Protein FAM117B
vEPSSQSPGRs*PR	NP_444434	Erc1	0.156673	0.599	S21	RB6I2_MOUSE (Q99MI1) ELKS/Rab6-interacting/CAST family member 1
sSs*cESLGAQLPAAR	NP_076347	Mtmr2	0.157614	0.0856039	S6	MTMR2_MOUSE (Q9Z2D1) Myotubularin-related protein 2
rGs*ATSSSNTSLT	NP_899001	Fsd1	0.158587	0.564937	S486	FSD1_MOUSE (Q7TPM6) Fibronectin type III and SPRY domain-containing protein 1
aASSPNLs*NGETESVk	NP_032722	Map4k4	0.159296	0.176043	S800	M4K4_MOUSE (P97820) Mitogen-activated protein kinase kinase kinase kinase 4
ss*SPVTELTAR	NP_780438	Srrm2	0.15939	0.121381	S971	SRRM2_MOUSE (Q8BTI8) Serine/arginine repetitive matrix protein 2
aPQs*PTLAPAk	NP_034118	Cxadr	0.159604	0.562051	S332	CXAR_MOUSE (P97792) Coxsackievirus and adenovirus receptor homolog
lSGDTs*PPTTPSFPR	NP_766375	L3mbtl3	0.160693	0.537206	S605	LMBL3_MOUSE (Q8BLB7) Lethal(3)malignant brain tumor-like protein 3
qVQNGPs*PEEmDIQR	NP_031991	Evl	0.160772	0.178459	S130	EVL_MOUSE (P70429) Ena/VASP-like protein
aAs*EDmTSDEER	NP_001103601	Cic	0.161222	0.655509	S431	CIC_MOUSE (Q924A2) Protein capicua homolog
sATSSs*PGSPIHSLETSL	NP_001031761	Atp2b2	0.161397	0.0486232	S1186	AT2B2_MOUSE (Q9R0K7) Plasma membrane calcium-transporting ATPase 2
aTs*PQkSPLVPk	NP_065631	Parva	0.161441	0.183269	S4	PARVA_MOUSE (Q9EPC1) Alpha-parvin
iALNLEGcALs*PTSQEPR	NP_113550	Ogfr	0.162846	0.0338881	S403	OGFR_MOUSE (Q99PG2) Opioid growth factor receptor
aELGMNDSPSQs*PPVk	NP_062785	Acss2	0.162962	0.542144	S267	ACSA_MOUSE (Q9QXG4) Acetyl-coenzyme A synthetase, cytoplasmic
eNYEDQEPLVGHEs*PITLAAR	NP_001074729	Tnks1bp1	0.163826	0.202201	S602	TB182_MOUSE (P58871) 182 kDa tankyrase-1-binding protein
tPPAAAVs*PmQR	NP_700455	Specc1l	0.164394	0.10589	S882	CYTSA_MOUSE (Q2KN98) Cytospin-A
s*GGGVIRGPAGNNDcR	NP_775550	Srsf1	0.165284	0.420639	S2	SRSF1_MOUSE (Q6PDM2) Serine/arginine-rich splicing factor 1
s*GccDDSALAR	NP_081447	2310057J16Rik	0.165408	0.137811	S1023	CAMP3_MOUSE (Q80VC9) Calmodulin-regulated spectrin-associated protein 3
as*PLLLSSAPATDPTDAITR	NP_001074724	Lrch3	0.16544	0.63653	S625	LRCH3_MOUSE (Q8BVU0) Leucine-rich repeat and calponin homology domain-containing protein 3
mEPDNs*PR	NP_067366	Ppp1r1a	0.165502	0.205382	S6	PPR1A_MOUSE (Q9ERT9) Protein phosphatase 1 regulatory subunit 1A
dSGTmGs*DSDESVIQTk	NP_082111	Ifih1	0.166502	0.555745	S289	IFIH1_MOUSE (Q8R5F7) Interferon-induced helicase C domain-containing protein 1
s*IEVENDFLPVEk	NP_067364	Sh3kbp1	0.16749	0.271945	S193	SH3K1_MOUSE (Q8R550) SH3 domain-containing kinase-binding protein 1
aQSPs*YVTSTGVSPSR	NP_080637	Pkp4	0.167596	0.101981	S222	PKP4_MOUSE (Q68FH0) Plakophilin-4
aAs*DPNPAEPAR	NP_666359	BC024814	0.16788	0.368515	S120	MET22_MOUSE;CP068_MOUSE (Q8R1C6) Methyltransferase-like protein 22
gSs*PPSAmmSSR	NP_032705	Ncoa3	0.167927	0.178811	S1309	NCOA3_MOUSE (O09000) Nuclear receptor coactivator 3
vSt*PSLDDPAR	NP_859009	BC005764	0.168069	0.0314757	T380	LPPR3_MOUSE (Q7TPB0) Lipid phosphate phosphatase-related protein type 3
eSITSAVVSLPGs*PAPSPR	NP_062318	Fmn2	0.168962	0.45774	S377	FMN2_MOUSE (Q9JL04) Formin-2
sATLSs*TESTASGmQDEVR	NP_112462	Akap12	0.169164	0.59554	S631	AKA12_MOUSE (Q9WTQ5) A-kinase anchor protein 12
sAFTPATATGSSPs*PVLGQGEk	NP_001103745	Itsn1	0.169228	0.787269	S897	ITSN1_MOUSE (Q9Z0R4) Intersectin-1
nGs*mGSPVNQQPk	NP_082269	2310028H24Rik	0.169512	0.200295	S41	CI025_MOUSE (Q9D772) Uncharacterized protein C9orf25 homolog
dSFSQESSPSs*PSDLAk	NP_001104266	Pclo	0.169535	0.239505	S1341	PCLO_MOUSE (Q9QYX7) Protein piccolo
gGVGAPGs*PSTPPTR	NP_795893	Ppm1h	0.169784	0.0429305	S220	PPM1H_MOUSE (Q3UYC0) Protein phosphatase 1H
mGmENEESmms*YEGDGGDASR	NP_001074477	Taf1	0.169904	0.0795405	S1813	TAF1_MOUSE (Q80UV9) Transcription initiation factor TFIID subunit 1
lETEDTSGs*PSR	NP_034852	Lmnb2	0.170142	0.00910294	S427	LMNB2_MOUSE (P21619) Lamin-B2
lSQSSYQDSESLs*PPR	NP_035735	Tmpo	0.171038	0.534013	S422	LAP2A_MOUSE (Q61033) Lamina-associated polypeptide 2, isoforms alpha/zeta
aEDGAAPs*PSSETPk	NP_032564	Marcks	0.17181	0.45312	S138	MARCS_MOUSE (P26645) Myristoylated alanine-rich C-kinase substrate
dGDSGSLGs*PSASR	NP_067466	Smpd3	0.171815	0.21157	S292	NSMA2_MOUSE (Q9JJY3) Sphingomyelin phosphodiesterase 3
mt*PPPGPQYGVGSVLR	NP_001104266	Pclo	0.17219	0.29961	T2998	PCLO_MOUSE (Q9QYX7) Protein piccolo
iDs*TEVIYQPR	NP_035622	Stk11	0.173569	0.48341	S31	STK11_MOUSE (Q9WTK7) Serine/threonine-protein kinase 11
sLs*ESSVVmDR	NP_035873	Zfp106	0.174114	0.188415	S878	ZF106_MOUSE (O88466) Zinc finger protein 106
sEs*PFEGk	NP_032660	Mtap1b	0.175785	0.376005	S1422	MAP1B_MOUSE (P14873) Microtubule-associated protein 1B
gLs*PSYLGGPR	NP_780760	Dido1	0.176256	0.0830644	S1840	DIDO1_MOUSE (Q8C9B9) Death-inducer obliterator 1
aSQEPFs*PAEDVMETDLLEGLAANQDRPSk	NP_038763	Trp53bp1	0.17655	0.59479	S1115	TP53B_MOUSE (P70399) Tumor suppressor p53-binding protein 1
eSPRPPAAAEAPAGs*DGEDGGRR	NP_082727	Larp1	0.176726	0.262273	S81	LARP1_MOUSE (Q6ZQ58) La-related protein 1
gTEETSWs*GEER	NP_001008422	Scaf1	0.177136	0.121147	S912	SFR19_MOUSE (Q5U4C3) Splicing factor, arginine/serine-rich 19
eGPEPPEEVPPPTt*PPAPk	NP_064411	Prrc2a	0.177311	0.644535	T609	PRC2A_MOUSE;BAT2_MOUSE (Q7TSC1) Protein PRRC2A
tLs*QSSESGTLPSGPPGHTMEVSc	NP_038892	Ndrg2	0.17741	0.116026	S350	NDRG2_MOUSE (Q9QYG0) Protein NDRG2
sFISSs*PSSPSR	NP_766340	Sorbs2	0.177833	0.171382	S394	SRBS2_MOUSE (Q3UTJ2) Sorbin and SH3 domain-containing protein 2
sSTPSDINs*PR	NP_653114	9030409G11Rik	0.178481	0.407721	S343	KAZRN_MOUSE (Q69ZS8) Kazrin
nLATSADt*PPSTIPGTGk	NP_001026984	Smg1	0.178497	0.335869	T3570	SMG1_MOUSE (Q8BKX6) Serine/threonine-protein kinase SMG1
qITTs*PITVR	NP_034820	Lats1	0.178792	0.20182	S612	LATS1_MOUSE (Q8BYR2) Serine/threonine-protein kinase LATS1
aFGPGLQGGNAGs*PAR	NP_034357	Flna	0.178801	0.231866	S1084	FLNA_MOUSE (Q8BTM8) Filamin-A
aLVNGEPms*PEAGEk	NP_001005511	Lmtk3	0.179755	0.352768	S962	LMTK3_MOUSE (Q5XJV6) Serine/threonine-protein kinase LMTK3
tSmGGt*QQQFVEGVR	NP_031640	Ctnnb1	0.180701	0.455064	T556	CTNB1_MOUSE (Q02248) Catenin beta-1
aAPPPPPPPPPLESs*PR	NP_001153791	Ubr4	0.180704	0.228609	S620	UBR4_MOUSE (A2AN08) E3 ubiquitin-protein ligase UBR4
mNSPs*QSSPGmNPGQASSVLSPR	NP_032704	Ncoa2	0.180742	0.367213	S471	NCOA2_MOUSE (Q61026) Nuclear receptor coactivator 2
iVSGs*PISTPSPSPLPR	NP_001139402	Yeats2	0.181028	0.254559	S464	YETS2_MOUSE (Q3TUF7) YEATS domain-containing protein 2
sAs*QDcIETTPGAQEGk	NP_031487	Apba2	0.182633	0.253363	S481	APBA2_MOUSE (P98084) Amyloid beta A4 precursor protein-binding family A member 2
gSAt*SSSNTSLT	NP_899001	Fsd1	0.183858	0.0229899	T488	FSD1_MOUSE (Q7TPM6) Fibronectin type III and SPRY domain-containing protein 1
sTSSs*PAPTQTLPNSITQR	NP_035682	Tcof1	0.184436	0.499878	S1128	TCOF_MOUSE (O08784) Treacle protein
sPs*PPPDGSPAATPEIR	NP_033798	Bin1	0.184674	0.518973	S298	BIN1_MOUSE (O08539) Myc box-dependent-interacting protein 1
sVNFSLt*PNEIk	NP_032660	Mtap1b	0.185341	0.527694	T1277	MAP1B_MOUSE (P14873) Microtubule-associated protein 1B
sLs*PGVSR	NP_075679	Acin1	0.185875	0.204623	S657	ACINU_MOUSE (Q9JIX8) Apoptotic chromatin condensation inducer in the nucleus
rSEs*PFEGk	NP_032660	Mtap1b	0.186107	0.363934	S1422	MAP1B_MOUSE (P14873) Microtubule-associated protein 1B
sLLnQPRPFNLPTy*cPLR	NP_084055	Ccdc116	0.186396	0.357176	Y291	CC116_MOUSE (Q80X53) Coiled-coil domain-containing protein 116
aAs*PSPQSVR	NP_058079	Srrm1	0.186722	0.172089	S756	SRRM1_MOUSE (Q52KI8) Serine/arginine repetitive matrix protein 1
aSPVPGPGt*PTR	NP_653105	Tbc1d10b	0.186837	0.222695	T136	TB10B_MOUSE (Q8BHL3) TBC1 domain family member 10B
gDVTAEEAAGAs*PAkANGQENGHVR	NP_034937	Marcksl1	0.186952	0.150568	S22	MRP_MOUSE (P28667) MARCKS-related protein
gcVAs*PVEGGR	NP_536699	Synpo2	0.187963	0.469529	S300	SYNP2_MOUSE (Q91YE8) Synaptopodin-2
gSs*QPNLSTSYSEQEYGk	NP_034278	Epn2	0.188072	0.252543	S173	EPN2_MOUSE (Q8CHU3) Epsin-2
aSEPLLs*PPPFGESR	NP_001028448	Mll2	0.188554	0.00465461	S2231	MLL2_MOUSE (Q6PDK2) Histone-lysine N-methyltransferase MLL2
s*PTSPVPVPVm	NP_035232	Prkcc	0.189452	0.342259	S687	KPCG_MOUSE (P63318) Protein kinase C gamma type
t*PTPEPAEVETR	NP_671734	Nrbp1	0.190635	0.263744	T431	NRBP_MOUSE (Q99J45) Nuclear receptor-binding protein
aVTcDIs*EDEED	NP_001156632	Pcyt1a	0.19174	0.222493	S362	PCY1A_MOUSE (P49586) Choline-phosphate cytidylyltransferase A
tGLEELVLSEmNs*PSR	NP_997553	Gripap1	0.191967	0.634094	S620	GRAP1_MOUSE (Q8VD04) GRIP1-associated protein 1
aSVSDLs*PR	NP_666265	Thrap3	0.192419	0.320723	S243	TR150_MOUSE (Q569Z6) Thyroid hormone receptor-associated protein 3
nGs*PPPGAPASR	NP_076399	Tsc22d4	0.192848	0.246556	S62	T22D4_MOUSE (Q9EQN3) TSC22 domain family protein 4
gPVSGs*PDSmNVSR	NP_034676	Ikbkb	0.193079	0.399905	S672	IKKB_MOUSE (O88351) Inhibitor of nuclear factor kappa-B kinase subunit beta
eQAGQMPETAAGEPTPEPPRTSs*PTSLPPLAR	NP_766291	Eif4g3	0.193782	0.473283	S285	IF4G3_MOUSE (Q80XI3) Eukaryotic translation initiation factor 4 gamma 3
sLSNs*NPDISGTPTSPDDEVR	NP_080358	Dock7	0.194101	0.0296196	S900	DOCK7_MOUSE (Q8R1A4) Dedicator of cytokinesis protein 7
vLt*PPQAAGDSILATGANQR	NP_777277	Phf12	0.194132	0.207999	T670	PHF12_MOUSE (Q5SPL2) PHD finger protein 12
aRGs*VSDEEmmELR	NP_032905	Lcp1	0.194302	0.599657	S5	PLSL_MOUSE (Q61233) Plastin-2
hTDDEmTGy*VATR	NP_036081	Mapk14	0.194351	0.0866006	Y182	MK14_MOUSE (P47811) Mitogen-activated protein kinase 14
gTDDs*PkNSQEDLQDR	NP_079631	Tceal6	0.194741	0.143267	S120	TCAL3_MOUSE (Q8R0A5) Transcription elongation factor A protein-like 3
dLTGQVPt*PPVk	NP_032660	Mtap1b	0.194747	0.169216	T527	MAP1B_MOUSE (P14873) Microtubule-associated protein 1B
tSSTcs*NESLNAGGTPVTPR	NP_001074747	Tbc1d4	0.194896	0.00843352	S698	TBCD4_MOUSE (Q8BYJ6) TBC1 domain family member 4
qPGmGPGs*PVSDVDQEEPR	NP_859009	BC005764	0.196219	0.772644	S641	LPPR3_MOUSE (Q7TPB0) Lipid phosphate phosphatase-related protein type 3
aQmcADVLPs*PR	NP_035753	Top2a	0.196817	0.0634873	S1211	TOP2A_MOUSE (Q01320) DNA topoisomerase 2-alpha
sSs*SEILGGNDPTSk	NP_035415	Rpgr	0.197508	0.0781229	S659	RPGR_MOUSE (Q9R0X5) X-linked retinitis pigmentosa GTPase regulator
gs*PPPSPcQTQD	NP_001139819	Fam57b	0.197888	0.0164859	S215	FA57B_MOUSE (Q7TNV1) Protein FAM57B
aDLAPPs*PQPPmLAPFAk	NP_082024	Taf3	0.198028	0.307647	S243	TAF3_MOUSE (Q5HZG4) Transcription initiation factor TFIID subunit 3
aGDVLEDs*Pk	NP_032257	Hdgf	0.198835	0.43349	S165	HDGF_MOUSE (P51859) Hepatoma-derived growth factor
nSs*PSISPNTSFASDGSPSPLGGIk	NP_036047	Xrn2	0.199042	0.266521	S471	XRN2_MOUSE (Q9DBR1) 5'-3' exoribonuclease 2
aEs*PETSAVESTQSTPQk	NP_780519	Pds5b	0.199377	0.0153541	S1356	PDS5B_MOUSE (Q4VA53) Sister chromatid cohesion protein PDS5 homolog B
yLLGNAPVs*PSSQk	NP_065609	Terf2ip	0.199663	0.19132	S200	TE2IP_MOUSE (Q91VL8) Telomeric repeat-binding factor 2-interacting protein 1
lDHALSSPSs*PcEEIkNLSLEAIQLcDR	NP_848736	Phyhipl	0.200452	0.22182	S15	PHIPL_MOUSE (Q8BGT8) Phytanoyl-CoA hydroxylase-interacting protein-like
gSTSSSPYVAAs*HTPPINGSDSILGTR	NP_035674	Tcf12	0.200869	0.293938	S311	HTF4_MOUSE (Q61286) Transcription factor 12
aADPPAENSs*APEAEQGGAE	NP_035862	Ybx1	0.201646	0.333058	S312	YBOX1_MOUSE (P62960) Nuclease-sensitive element-binding protein 1
aVPPVs*PELR	NP_862902	Zfp828	0.20226	0.205021	S405	ZN828_MOUSE (Q8K327) Zinc finger protein 828
mEIQVPPs*PTDVAk	NP_001121556	Arhgap21	0.202397	0.0417515	S259	RHG21_MOUSE (Q6DFV3) Rho GTPase-activating protein 21
nVPGLAAPSs*PTQk	NP_081089	Ppp6r2	0.202492	0.465132	S670	PP6R2_MOUSE (Q8R3Q2) Serine/threonine-protein phosphatase 6 regulatory subunit 2
aVLs*PIR	NP_001139495	Fam98c	0.203021	0.417276	S252	MICA3_MOUSE (Q8CJ19) Protein MICAL-3
sDPDLSs*SPR	NP_001003920	Brsk1	0.205045	0.314026	S757	BRSK1_MOUSE (Q5RJI5) BR serine/threonine-protein kinase 1
sSs*PVNVk	NP_058085	Hnrnpu	0.205447	0.0372976	S4	HNRPU_MOUSE (Q8VEK3) Heterogeneous nuclear ribonucleoprotein U
aETVs*PGEVDAMTLGk	NP_036144	Gprin1	0.205547	0.510637	S495	GRIN1_MOUSE (Q3UNH4) G protein-regulated inducer of neurite outgrowth 1
nVPGLAAPSSPt*Qk	NP_081089	Ppp6r2	0.20594	0.470985	T672	PP6R2_MOUSE (Q8R3Q2) Serine/threonine-protein phosphatase 6 regulatory subunit 2
tPQSSs*PmDQMGk	NP_001074288	Arid1a	0.206483	0.00039238	S384	ARI1A_MOUSE (A2BH40) AT-rich interactive domain-containing protein 1A
skQs*PISTPTs*PGSLRk	NP_001103692	Dcx	0.207211	0.231929	S332, S339	DCX_MOUSE (O88809) Neuronal migration protein doublecortin
vGVSTPSSGAAs*PR	NP_705795	Slain2	0.20726	0.0207237	S63	SLAI2_MOUSE (Q8CI08) SLAIN motif-containing protein 2
scSIDTs*PGTSSLASPASQR	NP_034847	Limk1	0.208179	0.592332	S302	LIMK1_MOUSE (P53668) LIM domain kinase 1
gNVVPs*PLPTR	NP_080097	Carhsp1	0.208384	0.431917	S42	CHSP1_MOUSE (Q9CR86) Calcium-regulated heat stable protein 1
eLPPLs*PSLSR	NP_705765	Phldb1	0.208854	0.181318	S463	PHLB1_MOUSE (Q6PDH0) Pleckstrin homology-like domain family B member 1
eNPPs*PPTs*PAAPQPR	NP_080653	6330577E15Rik	0.208918	0.483855	S67, S71	SFR1_MOUSE;CJ078_MOUSE (Q8BP27) Swi5-dependent recombination DNA repair protein 1 homolog
sFNYs*PSSSTSEVSSTSASk	NP_001074762	Rprd2	0.209179	0.468971	S612	RPRD2_MOUSE (Q6NXI6) Regulation of nuclear pre-mRNA domain-containing protein 2
vQNs*PPVGR	NP_001004468	Tacc2	0.210026	0.162443	S2122	TACC2_MOUSE (Q9JJG0) Transforming acidic coiled-coil-containing protein 2
tLDFDPLLSPAs*Pk	NP_001007590	Akirin2	0.210072	0.0229056	S21	AKIR2_MOUSE (B1AXD8) Akirin-2
eSPPt*PDQGAASR	NP_766446	Pak7	0.210278	0.0346145	T107	PAK7_MOUSE (Q8C015) Serine/threonine-protein kinase PAK 7
sDPDLs*SSPR	NP_001003920	Brsk1	0.210527	0.0749806	S756	BRSK1_MOUSE (Q5RJI5) BR serine/threonine-protein kinase 1
aQcEt*LSPDGLPEEQPQTTk	NP_067498	Huwe1	0.210559	0.00483742	T3662	HUWE1_MOUSE (Q7TMY8) E3 ubiquitin-protein ligase HUWE1
gTmDDISQEEGs*SQGEESVSGSQR	NP_062684	Smc1a	0.211303	0.709702	S956	SMC1A_MOUSE (Q9CU62) Structural maintenance of chromosomes protein 1A
sQs*ADTPGPTER	NP_036114	Homer3	0.211875	0.294209	S159	HOME3_MOUSE (Q99JP6) Homer protein homolog 3
tAs*FSESR	NP_598798	Acly	0.212459	0.554218	S455	ACLY_MOUSE (Q91V92) ATP-citrate synthase
iHSEEQs*EEED	NP_033580	Zfp37	0.212495	0.13227	S586	ZFP37_MOUSE (P17141) Zinc finger protein 37
sGLs*LEELR	NP_997565	Kif1b	0.21271	0.4	S1011	KIF1B_MOUSE (Q60575) Kinesin-like protein KIF1B
sFISSSPSs*PSR	NP_766340	Sorbs2	0.212732	0.412608	S397	SRBS2_MOUSE (Q3UTJ2) Sorbin and SH3 domain-containing protein 2
qPPGVPNGPSs*PTNESAPELPQR	NP_922922	Wipf2	0.213596	0.660891	S267	WIPF2_MOUSE (Q6PEV3) WAS/WASL-interacting protein family member 2
sLGGms*PSEER	NP_766606	Myo9a	0.213752	0.0767872	S1300	MYO9A_MOUSE (Q8C170) Myosin-IXa
sEs*LIDASEDSQLEAAIR	NP_808301	Ubxn7	0.213789	0.102889	S280	UBXN7_MOUSE (Q6P5G6) UBX domain-containing protein 7
ms*ADmSEIEAR	NP_033342	Map3k7	0.213924	0.00175409	S389	M3K7_MOUSE (Q62073) Mitogen-activated protein kinase kinase kinase 7
dLt*PETSGPR	NP_201584	Zfp423	0.215103	0.147592	T1155	ZN423_MOUSE (Q80TS5) Zinc finger protein 423
vSs*PVLETVQQR	NP_780438	Srrm2	0.215487	0.309722	S1264	SRRM2_MOUSE (Q8BTI8) Serine/arginine repetitive matrix protein 2
sDISPLt*PR	NP_032660	Mtap1b	0.215981	0.223015	T1784	MAP1B_MOUSE (P14873) Microtubule-associated protein 1B
ts*PAkQQAPPVR	NP_034085	Dpysl2	0.216812	0.386516	S522	DPYL2_MOUSE (O08553) Dihydropyrimidinase-related protein 2
eNGFSs*PPR	NP_033434	Top1	0.217704	0.244948	S114	TOP1_MOUSE (Q04750) DNA topoisomerase 1
eTAPTSTYSs*PAR	NP_780408	Hspa12a	0.218015	0.373903	S24	HS12A_MOUSE (Q8K0U4) Heat shock 70 kDa protein 12A
eAENTANQAGNEs*PVQELR	NP_780389	Wdr44	0.218289	0.358664	S50	WDR44_MOUSE (Q6NVE8) WD repeat-containing protein 44
gTGLQPGEEELPDIAPPLVt*PDEPk	NP_038728	Usp5	0.21938	0.718981	T623	UBP5_MOUSE (P56399) Ubiquitin carboxyl-terminal hydrolase 5
sms*ADEDLQEPSR	NP_001039328	Rdbp	0.219847	0.525567	S115	NELFE_MOUSE (P19426) Negative elongation factor E
gYmTPTs*PAGSER	NP_031593	Bsn	0.220138	0.235688	S1407	BSN_MOUSE (O88737) Protein bassoon
ns*PGLLVSPGNLNk	NP_001164008	Mef2c	0.220691	0.0285354	S222	MEF2C_MOUSE (Q8CFN5) Myocyte-specific enhancer factor 2C
vLNDSLt*PEIEADR	NP_031852	Dach1	0.220705	0.00740266	T720	DACH1_MOUSE (Q9QYB2) Dachshund homolog 1
sTETSDFENIEs*PLNER	NP_598519	Usp47	0.221449	0.261201	S891	UBP47_MOUSE (Q8BY87) Ubiquitin carboxyl-terminal hydrolase 47
qGs*PTQSPPADTSFGSR	NP_001012642	Rims1	0.221664	0.00548171	S910	RIMS1_MOUSE (Q99NE5) Regulating synaptic membrane exocytosis protein 1
hIs*PVQALSEFk	NP_663785	Ctnna2	0.22231	0.0138384	S891	CTNA2_MOUSE (Q61301) Catenin alpha-2
eLASPLALt*PR	NP_061285	Nup210	0.22256	0.00544953	T1844	PO210_MOUSE (Q9QY81) Nuclear pore membrane glycoprotein 210
tPTVPDs*PGYVGPTR	NP_941027	Mtss1l	0.222596	0.342504	S564	MTSSL_MOUSE (Q6P9S0) MTSS1-like protein
cVLTFPAs*PTSSIPDTSTk	NP_766065	Dennd2a	0.223043	0.0150858	S397	DEN2A_MOUSE (Q8C4S8) DENN domain-containing protein 2A
mAPTPIPTRs*PSDSSTASTPIAEQIER	NP_062787	Dbn1	0.223225	0.603446	S339	DREB_MOUSE (Q9QXS6) Drebrin
s*GEDVPHRAESSEAR	NP_080276	Psmd9	0.225676	0.317219	S2	PSMD9_MOUSE (Q9CR00) 26S proteasome non-ATPase regulatory subunit 9
at*SPLVSLYPALEcR	NP_613070	Otud5	0.226199	0.631217	T502	OTUD5_MOUSE (Q3U2S4) OTU domain-containing protein 5
gVSmSLPSs*PLLPR	NP_938036	Tanc1	0.226496	0.0320981	S64	TANC1_MOUSE (Q0VGY8) Protein TANC1
qQPPPAPPALs*PASSR	NP_033260	Sox11	0.226658	0.413321	S289	SOX11_MOUSE (Q7M6Y2) Transcription factor SOX-11
gDVTAEEAAGAs*PAkANGQEnGHVR	NP_034937	Marcksl1	0.226733	0.435972	S22	MRP_MOUSE (P28667) MARCKS-related protein
ekEnGFs*SPPR	NP_033434	Top1	0.226855	0.299585	S113	TOP1_MOUSE (Q04750) DNA topoisomerase 1
aNFt*PQETR	NP_084091	Bcas1	0.227794	2.98827e-05	T375	BCAS1_MOUSE (Q80YN3) Breast carcinoma-amplified sequence 1 homolog
aTAPQTQHVs*PmR	NP_083939	Eef1d	0.228343	0.0117067	S512	EF1D_MOUSE (P57776) Elongation factor 1-delta
aSGs*ENEGDYNPGR	NP_033435	Top2b	0.228997	0.37714	S1539	TOP2B_MOUSE (Q64511) DNA topoisomerase 2-beta
sFs*PEER	NP_035727	Tjp2	0.22904	0.319704	S395	ZO2_MOUSE (Q9Z0U1) Tight junction protein ZO-2
lGIAVIHGEAQDAESDLVDGRHs*PPmVR	NP_001157715	Prpsap2	0.229045	0.340892	S141	KPRB_MOUSE (Q8R574) Phosphoribosyl pyrophosphate synthase-associated protein 2
sTSTPt*SPGPR	NP_898841	Atxn2l	0.229968	0.0838939	T686	ATX2L_MOUSE (Q7TQH0) Ataxin-2-like protein
tSGs*DDPGLSSSTDSAQALASLGk	NP_694718	Ehbp1	0.232242	0.756974	S651	EHBP1_MOUSE (Q69ZW3) EH domain-binding protein 1
qTNVQDQmDSASSmcGs*PLIR	NP_083344	Snx16	0.232953	0.209565	S70	SNX16_MOUSE (Q8C080) Sorting nexin-16
eNScLs*PR	NP_766391	Dock4	0.233544	0.0574196	S1726	DOCK4_MOUSE (P59764) Dedicator of cytokinesis protein 4
eEHGGLIRs*PR	NP_598432	U2af2	0.235964	0.584316	S79	U2AF2_MOUSE (P26369) Splicing factor U2AF 65 kDa subunit
vSs*PVLETVQQRt*PSR	NP_780438	Srrm2	0.236315	0.352236	S1264, T1274	SRRM2_MOUSE (Q8BTI8) Serine/arginine repetitive matrix protein 2
sSILPFt*PPVVk	NP_034884	Smad2	0.236426	0.147467	T8	SMAD2_MOUSE (Q62432) Mothers against decapentaplegic homolog 2
nEGs*ESAPEGQAQQR	NP_035862	Ybx1	0.236609	0.00317939	S172	YBOX1_MOUSE (P62960) Nuclease-sensitive element-binding protein 1
aITSLLGGGs*Pk	NP_081983	Nipbl	0.238477	0.0495248	S2652	NIPBL_MOUSE (Q6KCD5) Nipped-B-like protein
sAAs*PVVISIPER	NP_064357	Son	0.240142	0.36359	S1794	SON_MOUSE (Q9QX47) Protein SON
gATVYs*PSR	NP_082661	Setd5	0.241154	0.0943645	S1232	SETD5_MOUSE (Q5XJV7) SET domain-containing protein 5
eSSPLYs*PGFSDSTSAAk	NP_032660	Mtap1b	0.242801	0.1477	S1793	MAP1B_MOUSE (P14873) Microtubule-associated protein 1B
aPDRt*PPSEEDSAEAER	NP_078775	Sgta	0.24342	0.405296	T82	SGTA_MOUSE (Q8BJU0) Small glutamine-rich tetratricopeptide repeat-containing protein alpha
eASLYs*PPSTLPR	NP_954709	Sema6d	0.243854	0.123297	S888	SEM6D_MOUSE (Q76KF0) Semaphorin-6D
vDHGAEIITQs*PSR	NP_001035023	Mtap2	0.243972	0.15985	S453	MAP2_MOUSE (P20357) Microtubule-associated protein 2
qADLSFSs*PVEmk	NP_001164452	Hnrnpc	0.244306	0.55064	S219	HNRPC_MOUSE (Q9Z204) Heterogeneous nuclear ribonucleoproteins C1/C2
t*SPSSSPASLSR	NP_001156632	Pcyt1a	0.244801	0.23144	T342	PCY1A_MOUSE (P49586) Choline-phosphate cytidylyltransferase A
cLs*PGSAPSLGPDGGGGGs*GLRASPGPGELGk	NP_035567	Sox10	0.244871	0.404335	S24, S40	SOX10_MOUSE (Q04888) Transcription factor SOX-10
lAIQEmVSLTs*PSAPPTSR	NP_796347	Ppfia2	0.244961	0.0282654	S965	LIPA2_MOUSE (Q8BSS9) Liprin-alpha-2
vMTIPYQPMPASs*PVIcAGGQDR	NP_035995	Pcbp1	0.244979	0.364191	S190	PCBP1_MOUSE (P60335) Poly(rC)-binding protein 1
sIGSASPGPGQPPLSSPt*R	NP_659136	Zdhhc5	0.245445	0.335647	T696	ZDHC5_MOUSE (Q8VDZ4) Probable palmitoyltransferase ZDHHC5
mNt*APSRPSPTR	NP_659141	Ncoa5	0.245502	0.440382	T3	NCOA5_MOUSE (Q91W39) Nuclear receptor coactivator 5
sFs*mQDLTTIR	NP_848723	Reep1	0.245952	0.457768	S152	REEP1_MOUSE (Q8BGH4) Receptor expression-enhancing protein 1
nSPNNISGISNPPGt*PR	NP_076161	Ssbp3	0.246094	0.490233	T360	SSBP3_MOUSE (Q9D032) Single-stranded DNA-binding protein 3
aLVnGEPms*PEAGEk	NP_001005511	Lmtk3	0.24616	0.24295	S962	LMTK3_MOUSE (Q5XJV6) Serine/threonine-protein kinase LMTK3
mGSDGESDQASGTSSDEVQs*PTGVcLR	NP_666351	Cdk17	0.246264	0.202393	S122	CDK17_MOUSE (Q8K0D0) Cyclin-dependent kinase 17
vSSSSGSPAFSSAAALPPGSYAs*LGR	NP_083985	Clasp1	0.246409	0.7621	S636	CLAP1_MOUSE (Q80TV8) CLIP-associating protein 1
sDPDLSSs*PR	NP_001003920	Brsk1	0.246823	0.218897	S758	BRSK1_MOUSE (Q5RJI5) BR serine/threonine-protein kinase 1
sPVVSGDTs*PR	NP_034968	Mapt	0.246877	0.376297	S335	TAU_MOUSE (P10637) Microtubule-associated protein tau
s*VIEPLPVTPTR	NP_035165	Pak1	0.247197	0.59515	S203	PAK1_MOUSE (O88643) Serine/threonine-protein kinase PAK 1
gPPs*PPAPVMHs*PSRk	NP_079783	Snw1	0.247462	0.137077	S224, S232	SNW1_MOUSE (Q9CSN1) SNW domain-containing protein 1
gDVTAEEAAGAs*PAk	NP_034937	Marcksl1	0.248155	0.39246	S22	MRP_MOUSE (P28667) MARCKS-related protein
tDRGTDDs*PkNSQEDLQDR	NP_079631	Tceal6	0.248352	0.0951095	S120	TCAL3_MOUSE (Q8R0A5) Transcription elongation factor A protein-like 3
rVs*VEDLR	NP_945195	Rbm12b	0.248364	0.149102	S681	R12BB_MOUSE (Q66JV4) RNA-binding protein 12B-B
aEDGAAPSPSSEt*Pk	NP_032564	Marcks	0.249073	0.479439	T143	MARCS_MOUSE (P26645) Myristoylated alanine-rich C-kinase substrate
st*PPGmDLSLAPPTR	NP_067535	Bhlhe22	0.249393	0.520702	T38	BHE22_MOUSE (Q8C6A8) Class E basic helix-loop-helix protein 22
smEVLSITDAGSGGs*PVPTR	NP_001003920	Brsk1	0.249641	0.0239562	S413	BRSK1_MOUSE (Q5RJI5) BR serine/threonine-protein kinase 1
cGs*PSDSSTSEmmEVAVNk	NP_031460	Akt2	0.250226	0.433827	S126	AKT2_MOUSE (Q60823) RAC-beta serine/threonine-protein kinase
lQPQEIs*PPPTANLDR	NP_032008	Ptk2	0.251391	0.179455	S910	FAK1_MOUSE (P34152) Focal adhesion kinase 1
ss*PPPLSGASEVDAGELGSER	NP_766508	Dpy19l1	0.251963	0.0964776	S23	D19L1_MOUSE (A6X919) Protein dpy-19 homolog 1
sEs*PkEPEQLR	NP_001159443	Hnrnpa1	0.253974	0.336373	S6	ROA1_MOUSE (P49312) Heterogeneous nuclear ribonucleoprotein A1
iPVEGPLs*PSR	NP_084209	Bcl9	0.254498	0.390454	S686	BCL9_MOUSE (Q9D219) B-cell CLL/lymphoma 9 protein
mDSASQDINLNs*PNk	NP_079758	Tpd52l2	0.254885	0.0685627	S12	TPD54_MOUSE (Q9CYZ2) Tumor protein D54
cs*PPVPSPLASEk	NP_033488	Usp10	0.254998	0.544038	S360	UBP10_MOUSE (P52479) Ubiquitin carboxyl-terminal hydrolase 10
qADVPAAVTDAAATt*PAAEDAATk	NP_032109	Gap43	0.255162	0.159359	T172	NEUM_MOUSE (P06837) Neuromodulin
aTVTAATTTTGSAs*PGEMEPSk	NP_758466	Kdm1b	0.255189	0.0575916	S253	KDM1B_MOUSE (Q8CIG3) Lysine-specific histone demethylase 1B
hTGPNs*PDTANDGFVR	NP_063921	Hnrnph2	0.255492	0.262788	S104	HNRH1_MOUSE (O35737) Heterogeneous nuclear ribonucleoprotein H
rNt*TPTGAAPPAGmTSTR	NP_032659	Mtap4	0.256112	0.121976	T846	MAP4_MOUSE (P27546) Microtubule-associated protein 4
rAs*GQAFELILSPR	NP_062615	Stmn1	0.256182	0.337824	S16	STMN1_MOUSE (P54227) Stathmin
lGADEs*EEEGR	NP_666262	Nrd1	0.256295	0.314324	S85	NRDC_MOUSE (Q8BHG1) Nardilysin
aNGQEnGHVRs*NGDLTPk	NP_034937	Marcksl1	0.256429	0.261563	S36	MRP_MOUSE (P28667) MARCKS-related protein
qAs*EQLNs*R	NP_031894	Dmd	0.256592	0.0279475	S807, S812	DMD_MOUSE (P11531) Dystrophin
cLs*PEGVNGNR	NP_001182425	Dclk2	0.25734	0.435502	S389	DCLK2_MOUSE (Q6PGN3) Serine/threonine-protein kinase DCLK2
nPQmPQYTs*PQPGSALSPR	NP_001074288	Arid1a	0.257956	0.769623	S765	ARI1A_MOUSE (A2BH40) AT-rich interactive domain-containing protein 1A
s*IQDLTVTGTEPGQVSSR	NP_033342	Map3k7	0.260012	0.218615	S439	M3K7_MOUSE (Q62073) Mitogen-activated protein kinase kinase kinase 7
dSs*STNLESmDTS	NP_082270	Cand1	0.262057	0.415181	S1220	CAND1_MOUSE (Q6ZQ38) Cullin-associated NEDD8-dissociated protein 1
eLAs*PLALTPR	NP_061285	Nup210	0.262064	0.094677	S1839	PO210_MOUSE (Q9QY81) Nuclear pore membrane glycoprotein 210
qAs*PTEVVER	NP_109648	Pum2	0.26209	0.136975	S181	PUM2_MOUSE (Q80U58) Pumilio homolog 2
qPs*EEEIIk	NP_035193	Pea15a	0.26243	0.550241	S116	PEA15_MOUSE (Q62048) Astrocytic phosphoprotein PEA-15
gWs*PPPEVR	NP_062785	Acss2	0.262669	0.0949783	S30	ACSA_MOUSE (Q9QXG4) Acetyl-coenzyme A synthetase, cytoplasmic
t*SPQAPGLVASIR	NP_001108548	Camsap1	0.262734	0.244574	T559	CAMP1_MOUSE (A2AHC3) Calmodulin-regulated spectrin-associated protein 1
sIGSASPGPGQPPLSs*PTR	NP_659136	Zdhhc5	0.263364	0.302963	S694	ZDHC5_MOUSE (Q8VDZ4) Probable palmitoyltransferase ZDHHC5
scTSs*PSPLNLcSAR	NP_035676	Zeb1	0.264391	0.198841	S682	ZEB1_MOUSE (Q64318) Zinc finger E-box-binding homeobox 1
vQSLEGEkLs*Pk	NP_032660	Mtap1b	0.26513	0.306646	S1775	MAP1B_MOUSE (P14873) Microtubule-associated protein 1B
sLs*PLSGTTDTk	NP_075679	Acin1	0.267456	0.388972	S479	ACINU_MOUSE (Q9JIX8) Apoptotic chromatin condensation inducer in the nucleus
s*EGESQTVVSSGSDPk	NP_671734	Nrbp1	0.267469	0.358994	S2	NRBP_MOUSE (Q99J45) Nuclear receptor-binding protein
mESLGs*PR	NP_038763	Trp53bp1	0.267646	0.413583	S533	TP53B_MOUSE (P70399) Tumor suppressor p53-binding protein 1
iPSEmSs*PNFGk	NP_780537	Slc6a15	0.269298	0.128088	S687	S6A15_MOUSE (Q8BG16) Sodium-dependent neutral amino acid transporter B(0)AT2
s*VSEESANSLVSVGVEAk	NP_001074852	Mll3	0.27128	0.184139	S111	MLL3_MOUSE (Q8BRH4) Histone-lysine N-methyltransferase MLL3
vDs*PTVTTTLk	NP_001020531	Klc1	0.271808	0.201063	S460	KLC1_MOUSE (O88447) Kinesin light chain 1
ts*PLmLDR	NP_780438	Srrm2	0.273894	0.336394	S2255	SRRM2_MOUSE (Q8BTI8) Serine/arginine repetitive matrix protein 2
aETVs*PGEVDAmTLGk	NP_036144	Gprin1	0.274784	0.0992945	S495	GRIN1_MOUSE (Q3UNH4) G protein-regulated inducer of neurite outgrowth 1
vDHGAEIITQSPs*R	NP_001035023	Mtap2	0.27669	0.283315	S455	MAP2_MOUSE (P20357) Microtubule-associated protein 2
sISGASSGLSTs*PLSSPR	NP_001009930	Brsk2	0.277149	0.0023781	S424	BRSK2_MOUSE (Q69Z98) BR serine/threonine-protein kinase 2
tPLPTIIGs*PTk	NP_038909	Ulk2	0.277814	0.104682	S600	ULK2_MOUSE (Q9QY01) Serine/threonine-protein kinase ULK2
eLDREDkAs*DDEmMTPESER	NP_038943	Zfp238	0.27783	0.386431	S333	ZN238_MOUSE (Q9WUK6) Zinc finger protein 238
iINLGPVHPGPLs*PEPQPmGVR	NP_001028443	Tmem55b	0.278063	0.200393	S169	TM55B_MOUSE (Q3TWL2) Transmembrane protein 55B
lLs*PIASNR	NP_082187	Raver1	0.278144	0.466583	S576	RAVR1_MOUSE (Q9CW46) Ribonucleoprotein PTB-binding 1
aAPALt*PPDR	NP_035232	Prkcc	0.278502	0.231106	T655	KPCG_MOUSE (P63318) Protein kinase C gamma type
eFGSLPTt*PSEQR	NP_058077	Stx7	0.278918	0.306738	T79	STX7_MOUSE (O70439) Syntaxin-7
sIFREEs*PLR	NP_722482	Bclaf1	0.280051	0.235228	S527	BCLF1_MOUSE (Q8K019) Bcl-2-associated transcription factor 1
aAs*PPASASDLIEQQQk	NP_705791	Fam40a	0.280135	0.0264242	S335	FA40A_MOUSE (Q8C079) Protein FAM40A
eLSGt*IkEILGTAQSVGcNVDGR	NP_033102	Rpl12	0.280757	0.0201472	T128	RL12_MOUSE (P35979) 60S ribosomal protein L12
mEs*PTk	NP_001153427	Pde1c	0.281758	0.342825	S3	PDE1C_MOUSE (Q64338) Calcium/calmodulin-dependent 3',5'-cyclic nucleotide phosphodiesterase 1C
lSAs*YEAVSAcLSAAk	NP_001074866	Myo16	0.282752	0.00342209	S1303	MYO16_MOUSE (Q5DU14) Myosin-XVI
vAPGPSSGcTPGQVPGSSALSs*PR	NP_775613	Nav1	0.283045	0.0978149	S1380	NAV1_MOUSE (Q8CH77) Neuron navigator 1
qADLSFSs*PVEMk	NP_001164452	Hnrnpc	0.283145	0.409913	S219	HNRPC_MOUSE (Q9Z204) Heterogeneous nuclear ribonucleoproteins C1/C2
sGFGGmSs*PVIR	NP_598771	Nup107	0.283793	0.306247	S11	NU107_MOUSE (Q8BH74) Nuclear pore complex protein Nup107
sSSs*cNDLYATVk	NP_444412	Pag1	0.284179	0.0950517	S351	PAG1_MOUSE (Q3U1F9) Phosphoprotein associated with glycosphingolipid-enriched microdomains 1
sVs*TDELGPPGR	NP_859009	BC005764	0.286623	0.296162	S320	LPPR3_MOUSE (Q7TPB0) Lipid phosphate phosphatase-related protein type 3
at*PEASGSGEk	NP_079834	Cyb5b	0.288076	0.0897426	T3	CYB5B_MOUSE (Q9CQX2) Cytochrome b5 type B
tPASSs*ETARPSNSPPLPPSLPLTGTAEEESR	NP_955760	Eml4	0.289603	0.377929	S788	EMAL4_MOUSE (Q3UMY5) Echinoderm microtubule-associated protein-like 4
lRs*FSMQDLTLIRDEDALPLQGPDGR	NP_659114	Reep2	0.29117	0.263306	S150	REEP2_MOUSE (Q8VCD6) Receptor expression-enhancing protein 2
gVGTPEPTNSAEEPEHAANGSAs*PAPTQSS	NP_001104786	Ptprc	0.291907	0.271741	S1284	PTPRC_MOUSE (P06800) Receptor-type tyrosine-protein phosphatase C
aLEEGDGSVSGs*SPR	NP_061298	Fnbp4	0.292009	0.216024	S485	FNBP4_MOUSE (Q6ZQ03) Formin-binding protein 4
lSPQGQQPVs*PQSGSPQQQR	NP_038750	Syn3	0.292647	0.172757	S469	SYN3_MOUSE (Q8JZP2) Synapsin-3
lEEQDs*GGSNTPEQDDTSEGR	NP_064329	Mast1	0.293242	0.238413	S346	MAST1_MOUSE (Q9R1L5) Microtubule-associated serine/threonine-protein kinase 1
dVmSDETNNEETEs*PSQEFVNITk	NP_032660	Mtap1b	0.293286	0.0504186	S1151	MAP1B_MOUSE (P14873) Microtubule-associated protein 1B
ts*PQELSEEVSR	NP_114087	Nedd4l	0.293858	0.236429	S183	NED4L_MOUSE (Q8CFI0) E3 ubiquitin-protein ligase NEDD4-like
dVATs*PISPTENNTTPPDALTR	NP_035165	Pak1	0.294488	0.475368	S219	PAK1_MOUSE (O88643) Serine/threonine-protein kinase PAK 1
tVSASs*LPSLEEYEPR	NP_938040	Helz	0.29467	0.327214	S1764	HELZ_MOUSE (Q6DFV5) Probable helicase with zinc finger domain
nLs*PPSVSSQMITk	NP_848824	Rnf214	0.297033	0.0816137	S48	RN214_MOUSE (Q8BFU3) RING finger protein 214
qISGSSTGcLSs*PNASmQSPk	NP_001034601	Ivns1abp	0.298375	0.17337	S235	NS1BP_MOUSE (Q920Q8) Influenza virus NS1A-binding protein homolog
aSIGNIALs*PSPVR	NP_659155	Sgip1	0.298611	0.331764	S149	SGIP1_MOUSE (Q8VD37) SH3-containing GRB2-like protein 3-interacting protein 1
lLGSENDTGs*PDFYTPR	NP_766063	Frmd4a	0.299881	0.144521	S723	FRM4A_MOUSE (Q8BIE6) FERM domain-containing protein 4A
qPs*IELPSMAVASTk	NP_062264	Lsp1	0.301194	0.29357	S241	LSP1_MOUSE (P19973) Lymphocyte-specific protein 1
as*PNPVAmETR	NP_766553	Sap130	0.301676	0.289368	S439	SP130_MOUSE (Q8BIH0) Histone deacetylase complex subunit SAP130
iSLPGQmTGt*PITPLk	NP_081628	Gorasp2	0.302642	0.0993866	T222	GORS2_MOUSE (Q99JX3) Golgi reassembly-stacking protein 2
aASs*PNLSNGETESVk	NP_032722	Map4k4	0.303409	0.0741812	S796	M4K4_MOUSE (P97820) Mitogen-activated protein kinase kinase kinase kinase 4
sVDIs*PTR	NP_766063	Frmd4a	0.306297	0.252811	S690	FRM4A_MOUSE (Q8BIE6) FERM domain-containing protein 4A
tSDVNDTQPPQs*E	NP_780469	Myh10	0.306715	0.533166	S1975	MYH10_MOUSE (Q61879) Myosin-10
sQs*PSPPPLPEDLEk	NP_075679	Acin1	0.307036	0.597909	S389	ACINU_MOUSE (Q9JIX8) Apoptotic chromatin condensation inducer in the nucleus
sFEVEEIEPPNSt*PPR	NP_001106958	2012-09-09	0.307169	0.571089	T42	SEPT9_MOUSE (Q80UG5) Septin-9
skAPGs*PVSSLSADQASSSTLLPLNSGEFSR	NP_937866	Aspscr1	0.307777	0.0106268	S116	ASPC1_MOUSE (Q8VBT9) Tether containing UBX domain for GLUT4
hPPVLt*PPDQEVIR	NP_032881	Prkcb	0.307927	0.130373	T641	KPCB_MOUSE (P68404) Protein kinase C beta type
aAGPGNLVLPGSLTAs*LEcVkEEPPR	NP_082389	Fam123a	0.307994	0.00772243	S190	F123A_MOUSE (Q8CCJ4) Protein FAM123A
tAQVPs*PPR	NP_062513	Acin1	0.308573	0.467763	S299	ACINU_MOUSE (Q9JIX8) Apoptotic chromatin condensation inducer in the nucleus
qMNms*PPPGNAGPVImSLEEk	NP_062275	Pabpn1	0.311184	0.042893	S146	PABP2_MOUSE (Q8CCS6) Polyadenylate-binding protein 2
sQEYDs*GNDTSSPPSTQTSSAR	NP_081162	Srrm4	0.311966	0.274862	S285	SRRM4_MOUSE (Q8BKA3) Serine/arginine repetitive matrix protein 4
qGADREEs*PmTGVcVQQSPVASS	NP_031916	Dyrk1a	0.312673	0.608518	S748	DYR1A_MOUSE (Q61214) Dual specificity tyrosine-phosphorylation-regulated kinase 1A
tTLLPDSs*PSR	NP_775566	Nhsl1	0.313462	0.117668	S1176	NHSL1_MOUSE (Q8CAF4) NHS-like protein 1
tNs*mGSATGPLPGTk	NP_766124	Zfp609	0.313781	0.225251	S467	ZN609_MOUSE (Q8BZ47) Zinc finger protein 609
vQIs*PDSGGLPER	NP_034743	Khsrp	0.313795	0.073472	S182	FUBP2_MOUSE (Q3U0V1) Far upstream element-binding protein 2
akPAAQSEEETAt*s*PAASPTPQSAER	NP_598677	Eif3b	0.313841	0.0913007	T74, S75	EIF3B_MOUSE (Q8JZQ9) Eukaryotic translation initiation factor 3 subunit B
qLSVPAs*DEEDEVPAPIPR	NP_038882	Abcf1	0.314596	0.133901	S107	ABCF1_MOUSE (Q6P542) ATP-binding cassette sub-family F member 1
dTVDSAGTSPTAVLAAGEDAGAGRPGAGt*PLR	NP_080664	Tprgl	0.315569	0.491271	T34	TPRGL_MOUSE (Q9DBS2) Tumor protein p63-regulated gene 1-like protein
gVLSSPSLAFt*TPIR	NP_081367	Nup35	0.315799	0.279588	T264	NUP53_MOUSE (Q8R4R6) Nucleoporin NUP53
eDGIDAVEVAADRPGs*PR	NP_666055	BC031781	0.316085	0.255844	S269	CA055_MOUSE (Q8K1J5) UPF0667 protein C1orf55 homolog
tSs*PTSLPPLAR	NP_766291	Eif4g3	0.316365	0.338131	S285	IF4G3_MOUSE (Q80XI3) Eukaryotic translation initiation factor 4 gamma 3
lPLcSLPGDPGDGPQTELQRs*PPEFQ	NP_001028646	Atxn7l3b	0.317083	0.31331	S92	A7L3B_MOUSE (Q3UD01) Putative ataxin-7-like protein 3B
lAPPs*PAR	NP_084017	Ppfia3	0.317508	0.39138	S683	LIPA3_MOUSE (P60469) Liprin-alpha-3
aQSNGSGNGs*DSEmDTSSLER	NP_766327	Grlf1	0.317968	0.141153	S1134	RHG35_MOUSE;GRLF1_MOUSE (Q91YM2) Rho GTPase-activating protein 35
sSLAEt*LDSTGSLDPQR	NP_061294	Slc23a2	0.319087	0.193925	T75	S23A2_MOUSE (Q9EPR4) Solute carrier family 23 member 2
sLLGESAPALHLNkGt*PSQs*PVVGR	NP_034602	Agfg1	0.31959	0.409543	T177, S181	AGFG1_MOUSE (Q8K2K6) Arf-GAP domain and FG repeats-containing protein 1
dVYLs*PR	NP_033059	Rbmxrt	0.321474	0.354465	S205	RBMXL_MOUSE (Q91VM5) Heterogeneous nuclear ribonucleoprotein G-like 1
st*SPAPADVAPAQEDLR	NP_038744	G3bp1	0.322368	0.0606237	T230	G3BP1_MOUSE (P97855) Ras GTPase-activating protein-binding protein 1
s*DSGEQNy*GER	NP_033212	Tra2b	0.322793	0.186824	S2, Y9	TRA2B_MOUSE (P62996) Transformer-2 protein homolog beta
eGVLGQVPLAPPQPGAPPs*PAPAR	NP_064411	Prrc2a	0.323137	0.167757	S1145	PRC2A_MOUSE;BAT2_MOUSE (Q7TSC1) Protein PRRC2A
eQmmNSSmSSGs*GSLR	NP_058027	Dlg3	0.324159	0.523098	S511	DLG3_MOUSE (P70175) Disks large homolog 3
tIt*PQNAPR	NP_722482	Bclaf1	0.325238	0.357874	T303	BCLF1_MOUSE (Q8K019) Bcl-2-associated transcription factor 1
gVLSs*PSLAFTTPIR	NP_081367	Nup35	0.32531	0.0836434	S258	NUP53_MOUSE (Q8R4R6) Nucleoporin NUP53
eNGSDNLPPSPGSGDQt*LPDHAPF	NP_079758	Tpd52l2	0.32579	0.566818	T213	TPD54_MOUSE (Q9CYZ2) Tumor protein D54
tSFSQEQScDs*AGEGSER	NP_001034781	Arhgap12	0.325796	0.369656	S199	RHG12_MOUSE (Q8C0D4) Rho GTPase-activating protein 12
vSSPLs*PLSPGIk	NP_001156805	Cttnbp2nl	0.32593	0.0768564	S559	CT2NL_MOUSE (Q99LJ0) CTTNBP2 N-terminal-like protein
vTSFSTPPt*PER	NP_001028445	5031439G07Rik	0.325932	0.311099	T336	K0930_MOUSE;CV009_MOUSE (Q3UE31) Uncharacterized protein KIAA0930 homolog
sVSTSSPAGAAIASTSGASNNSSs*N	NP_001106176	Tlk2	0.327794	0.264356	S749	TLK2_MOUSE (O55047) Serine/threonine-protein kinase tousled-like 2
s*TSPAPADVAPAQEDLR	NP_038744	G3bp1	0.328027	0.104427	S229	G3BP1_MOUSE (P97855) Ras GTPase-activating protein-binding protein 1
sTcs*cPDLQPNGQDLGESGR	NP_666262	Nrd1	0.330194	0.18645	S60	NRDC_MOUSE (Q8BHG1) Nardilysin
vPAPPGs*PcR	NP_032910	Pml	0.330319	0.436506	S17	PML_MOUSE (Q60953) Protein PML
sEQSSmSIEFGQEs*PEHSLAMDFSR	NP_032660	Mtap1b	0.330329	0.00771409	S1649	MAP1B_MOUSE (P14873) Microtubule-associated protein 1B
aELGmNDSPSQs*PPVk	NP_062785	Acss2	0.330469	0.366223	S267	ACSA_MOUSE (Q9QXG4) Acetyl-coenzyme A synthetase, cytoplasmic
nAGFTSALLEs*PQR	NP_001074578	Lmtk2	0.332099	0.465521	S742	LMTK2_MOUSE (Q3TYD6) Serine/threonine-protein kinase LMTK2
dLDLLAs*VPSPSSVSR	NP_598477	Smap2	0.333201	0.446548	S216	SMAP2_MOUSE (Q7TN29) Stromal membrane-associated protein 2
qPs*WER	NP_918941	Rtn4	0.333707	0.406342	S105	RTN4_MOUSE (Q99P72) Reticulon-4
gs*VQELSTIQIR	NP_062671	Kcnd2	0.333952	0.107752	S552	KCND2_MOUSE (Q9Z0V2) Potassium voltage-gated channel subfamily D member 2
as*LSPmDEPVPDSESPVEk	NP_032660	Mtap1b	0.334651	0.511242	S1371	MAP1B_MOUSE (P14873) Microtubule-associated protein 1B
aTSSSSSSs*GVGmSVGQGR	NP_034852	Lmnb2	0.33518	0.181292	S403	LMNB2_MOUSE (P21619) Lamin-B2
gLLs*PPmGQSGLR	NP_084532	Bcl9l	0.33652	0.221179	S747	BCL9L_MOUSE (Q67FY2) B-cell CLL/lymphoma 9-like protein
nPPEAATAPAs*Pk	NP_001106675	Ncam1	0.337956	0.208586	S1005	NCAM1_MOUSE (P13595) Neural cell adhesion molecule 1
tPGPPSSQGs*PVDTQPAAQk	NP_001038980	Synj1	0.338101	0.00347832	S1084	SYNJ1_MOUSE (Q8CHC4) Synaptojanin-1
gmYDGPVFDLTTt*Pk	NP_033494	Dpysl3	0.339275	0.150105	T509	DPYL3_MOUSE (Q62188) Dihydropyrimidinase-related protein 3
sGs*GmSVISSSSVDQR	NP_001103745	Itsn1	0.340674	0.248614	S315	ITSN1_MOUSE (Q9Z0R4) Intersectin-1
sQSADt*PGPTER	NP_036114	Homer3	0.341303	0.0582627	T162	HOME3_MOUSE (Q99JP6) Homer protein homolog 3
sQSs*DSEPDGPGGQS	NP_659081	BC017643	0.342359	0.171831	S176	CQ062_MOUSE (Q3TYS2) Uncharacterized protein C17orf62 homolog
aSLs*PMDEPVPDSESPVEk	NP_032660	Mtap1b	0.342553	0.576882	S1373	MAP1B_MOUSE (P14873) Microtubule-associated protein 1B
kPASVSPTTPTs*PTEGEAS	NP_666341	Dync1li1	0.343357	0.313069	S516	DC1L1_MOUSE (Q8R1Q8) Cytoplasmic dynein 1 light intermediate chain 1
sNs*ISQIPSLEEmQQLR	NP_619608	Tab2	0.343505	0.0356182	S582	TAB2_MOUSE (Q99K90) TGF-beta-activated kinase 1 and MAP3K7-binding protein 2
qNs*DPTSENPPLPTR	NP_001156481	Tnik	0.344619	0.225835	S640	TNIK_MOUSE (P83510) Traf2 and NCK-interacting protein kinase
vAEFNNVTPLs*EEEVTSVk	NP_032659	Mtap4	0.345828	0.371819	S506	MAP4_MOUSE (P27546) Microtubule-associated protein 4
tPAGGPQt*PTSTPAPGSATR	NP_071853	Dgcr14	0.345868	0.0233686	T441	DGC14_MOUSE (O70279) Protein DGCR14
vESTSVGSIs*PGGAk	NP_038841	Epb4.1l3	0.346825	0.219288	S804	E41L3_MOUSE (Q9WV92) Band 4.1-like protein 3
eGs*TPEDDFPSSSGNGNk	NP_001107005	Wtap	0.352104	0.192993	S297	FL2D_MOUSE (Q9ER69) Pre-mRNA-splicing regulator WTAP
sPVVSGDt*SPR	NP_034968	Mapt	0.353144	0.203647	T334	TAU_MOUSE (P10637) Microtubule-associated protein tau
gDVTAEEAAGAs*PAkANGqENGHVR	NP_034937	Marcksl1	0.353671	0.374578	S22	MRP_MOUSE (P28667) MARCKS-related protein
iEs*PLETLSAQNHSASmTEVT	NP_848871	E130309F12Rik	0.354275	0.149331	S307	LPPR1_MOUSE (Q8BFZ2) Lipid phosphate phosphatase-related protein type 1
gHPSAGAEEEGGs*DGSAAEAEPR	NP_598677	Eif3b	0.359136	0.27323	S120	EIF3B_MOUSE (Q8JZQ9) Eukaryotic translation initiation factor 3 subunit B
eGs*QGELTPANSQSR	NP_663345	Gps1	0.360056	0.447546	S509	CSN1_MOUSE (Q99LD4) COP9 signalosome complex subunit 1
sEPTs*PPPSAFk	NP_775558	2810046L04Rik	0.360669	0.187425	S596	CM023_MOUSE (Q5PRE5) Uncharacterized protein C13orf23 homolog
aGQTQPNPGILPIQPALt*PR	NP_808430	Aak1	0.362813	0.439876	T389	AAK1_MOUSE (Q3UHJ0) AP2-associated protein kinase 1
vPEIEVTVEGPNNSs*PQTSAVR	NP_034495	Gtf2i	0.362846	0.266749	S676	GTF2I_MOUSE (Q9ESZ8) General transcription factor II-I
aSQSs*PGPPDPcLcPPPQk	NP_001075121	Nacad	0.364079	0.161356	S1158	NACAD_MOUSE (Q5SWP3) NAC-alpha domain-containing protein 1
vSs*PLPSPSAmSDAANSQAAAk	NP_647465	Gatad2b	0.364211	0.0148569	S335	P66B_MOUSE (Q8VHR5) Transcriptional repressor p66-beta
ns*PGcQVASNPR	NP_036047	Xrn2	0.365213	0.301791	S448	XRN2_MOUSE (Q9DBR1) 5'-3' exoribonuclease 2
s*PPPmNLGmNNR	NP_001164008	Mef2c	0.365564	0.194322	S240	MEF2C_MOUSE (Q8CFN5) Myocyte-specific enhancer factor 2C
aEEDEILNRs*PR	NP_031623	Canx	0.366372	0.19666	S582	CALX_MOUSE (P35564) Calnexin
s*LDGAAAAESTDR	NP_906273	Epb4.1	0.366573	0.327147	S543	41_MOUSE (P48193) Protein 4.1
yTEDmTPTEQt*PR	NP_001074615	Prickle2	0.36824	0.0201482	T596	PRIC2_MOUSE (Q80Y24) Prickle-like protein 2
sVIEPLPVt*PTR	NP_035165	Pak1	0.369781	0.247952	T211	PAK1_MOUSE (O88643) Serine/threonine-protein kinase PAK 1
sAs*AcQILINNPVNAcELSPk	NP_892040	6330503K22Rik	0.372211	0.201594	S382	CP110_MOUSE (Q7TSH4) Centriolar coiled-coil protein of 110 kDa
lSQSSQDSs*PVR	NP_001181932	Myst2	0.375246	0.259992	S57	MYST2_MOUSE (Q5SVQ0) Histone acetyltransferase MYST2
sASSYSDIEEIATPDSSAPSs*Pk	NP_775613	Nav1	0.375896	0.354607	S1251	NAV1_MOUSE (Q8CH77) Neuron navigator 1
aELGmNDSPs*QSPPVk	NP_062785	Acss2	0.375988	0.0182326	S265	ACSA_MOUSE (Q9QXG4) Acetyl-coenzyme A synthetase, cytoplasmic
qTESNPAmSNs*DEESNGTMk	NP_033556	Atrx	0.376122	0.278394	S665	ATRX_MOUSE (Q61687) Transcriptional regulator ATRX
aGs*PQLDDIR	NP_758469	Eif2b5	0.37626	0.0659751	S540	EI2BE_MOUSE (Q8CHW4) Translation initiation factor eIF-2B subunit epsilon
dmPPmGs*PVIPTDLPLR	NP_061214	Sema6a	0.376352	0.365224	S796	SEM6A_MOUSE (O35464) Semaphorin-6A
iDPNPVDSQSt*PSE	NP_663488	Tiprl	0.377139	0.0402173	T268	TIPRL_MOUSE (Q8BH58) TIP41-like protein
nSGPVSEVNTGFs*PEVk	NP_780438	Srrm2	0.380928	0.332192	S1209	SRRM2_MOUSE (Q8BTI8) Serine/arginine repetitive matrix protein 2
mDEEmRHs*LEcIQANQIFPR	NP_083136	Mtmr3	0.381793	0.0424497	S8	MTMR3_MOUSE (Q8K296) Myotubularin-related protein 3
emDms*PEEVAPSPR	NP_444314	Trim32	0.383095	0.0816003	S330	TRI32_MOUSE (Q8CH72) E3 ubiquitin-protein ligase TRIM32
aQSNGSGNGSDSEmDTSs*LER	NP_766327	Grlf1	0.385217	0.0772213	S1142	RHG35_MOUSE;GRLF1_MOUSE (Q91YM2) Rho GTPase-activating protein 35
lSSPAAFLPAcSs*PSR	NP_083357	5730419I09Rik	0.386442	0.290909	S260	K0528_MOUSE (Q7TPS5) Uncharacterized protein KIAA0528
sGTs*QEELR	NP_001103785	Kif1a	0.386903	0.239103	S937	KIF1A_MOUSE (P33173) Kinesin-like protein KIF1A
dms*PSAETEAPLAk	NP_032659	Mtap4	0.387543	0.288487	S517	MAP4_MOUSE (P27546) Microtubule-associated protein 4
eQGVEs*PGAQPASSPR	NP_001005506	Txlna	0.388398	0.258786	S515	TXLNA_MOUSE (Q6PAM1) Alpha-taxilin
lPAPQEDTAs*EAGTPQGEVQTR	NP_001132984	Raly	0.388844	0.516343	S254	RALY_MOUSE (Q64012) RNA-binding protein Raly
dIIRQPs*EEEIIk	NP_035193	Pea15a	0.389734	0.271823	S116	PEA15_MOUSE (Q62048) Astrocytic phosphoprotein PEA-15
sPSLSPSPPs*PIEk	NP_032660	Mtap1b	0.390611	0.371786	S1260	MAP1B_MOUSE (P14873) Microtubule-associated protein 1B
eTTGLs*PQAAQEk	NP_598667	Zkscan1	0.392063	0.122609	S13	ZKSC1_MOUSE (Q8BGS3) Zinc finger protein with KRAB and SCAN domains 1
lQEEVPs*EEQmPQEk	NP_081583	Golm1	0.3928	0.140957	S213	GOLM1_MOUSE (Q91XA2) Golgi membrane protein 1
as*PTSTEEEQVmLR	NP_766559	Inpp4a	0.394182	0.52796	S223	INP4A_MOUSE (Q9EPW0) Type I inositol-3,4-bisphosphate 4-phosphatase
fGs*PVLGTPk	NP_663467	Zfp521	0.399673	0.365181	S546	ZN521_MOUSE (Q6KAS7) Zinc finger protein 521
rVs*PLNLSSVTP	NP_848124	Cdc23	0.399822	0.111539	S588	CDC23_MOUSE (Q8BGZ4) Cell division cycle protein 23 homolog
sGTSTPTTPGSTAITPGt*PPSYSSR	NP_001035023	Mtap2	0.399829	0.429756	T248	MAP2_MOUSE (P20357) Microtubule-associated protein 2
sPSPSPt*SPGSLR	NP_064362	Dclk1	0.400419	0.363769	T336	DCLK1_MOUSE (Q9JLM8) Serine/threonine-protein kinase DCLK1
qYTs*PEEIDAQLQAEk	NP_001028485	Pdap1	0.402063	0.12608	S19	HAP28_MOUSE (Q3UHX2) 28 kDa heat- and acid-stable phosphoprotein
s*EAAPAAPAAAPPAEk	NP_056601	Hist1h1c	0.403306	0.0861354	S2	H12_MOUSE (P15864) Histone H1.2
aEDGAAPSPSs*ETPk	NP_032564	Marcks	0.404897	0.44394	S141	MARCS_MOUSE (P26645) Myristoylated alanine-rich C-kinase substrate
sks*PADSGNDQDANGTSSSQLSTPk	NP_001103692	Dcx	0.404906	0.0468683	S306	DCX_MOUSE (O88809) Neuronal migration protein doublecortin
sAs*PERmD	NP_666195	Srsf7	0.405147	0.38347	S233	SRSF7_MOUSE (Q8BL97) Serine/arginine-rich splicing factor 7
mGLEESs*EGEAEGSVR	NP_766334	Hirip3	0.406861	0.0467765	S153	HIRP3_MOUSE (Q8BLH7) HIRA-interacting protein 3
dLPSFLVPGLPs*PQk	NP_001157265	C530008M17Rik	0.409164	0.0130475	S867	K1211_MOUSE (Q5PR69) Uncharacterized protein KIAA1211
gPs*PSPVGSPASVAQSR	NP_001074288	Arid1a	0.410044	0.236207	S697	ARI1A_MOUSE (A2BH40) AT-rich interactive domain-containing protein 1A
eAAGGNDSSGATs*PINPAVALE	NP_032504	L1cam	0.410211	0.0959867	S1250	L1CAM_MOUSE (P11627) Neural cell adhesion molecule L1
eQGSSGLGSGs*SGGGGSSSGLGSGYIGR	NP_808430	Aak1	0.411762	0.133697	S20	AAK1_MOUSE (Q3UHJ0) AP2-associated protein kinase 1
gEGVSQVGPGt*PPAPESPR	NP_001074729	Tnks1bp1	0.41266	0.276947	T533	TB182_MOUSE (P58871) 182 kDa tankyrase-1-binding protein
vTSFSt*PPTPER	NP_001028445	5031439G07Rik	0.414203	0.191335	T333	K0930_MOUSE;CV009_MOUSE (Q3UE31) Uncharacterized protein KIAA0930 homolog
sEGs*PPPEEPEVTEcPR	NP_001074806	Sipa1l2	0.415838	0.457742	S1406	SI1L2_MOUSE (Q80TE4) Signal-induced proliferation-associated 1-like protein 2
sVs*EESANSLVSVGVEAk	NP_001074852	Mll3	0.41655	0.0874432	S113	MLL3_MOUSE (Q8BRH4) Histone-lysine N-methyltransferase MLL3
nIPs*PGQLDPDTR	NP_001074886	Chd7	0.417759	0.191456	S2548	CHD7_MOUSE (A2AJK6) Chromodomain-helicase-DNA-binding protein 7
eGs*PAPLEPEPGASQPk	NP_001074401	Foxk2	0.420204	0.0744622	S389	FOXK2_MOUSE (Q3UCQ1) Forkhead box protein K2
aGs*EEcVFYTDEVASPLAPDLAk	NP_941027	Mtss1l	0.420696	0.0336304	S575	MTSSL_MOUSE (Q6P9S0) MTSS1-like protein
dEILPt*TPISEQk	NP_036182	Rps3	0.421168	0.296458	T220	RS3_MOUSE (P62908) 40S ribosomal protein S3
s*RSPVDSPVPASmFAPEPSs*PGAAR	NP_038846	Gtpbp1	0.421443	0.170782	S6, S25	GTPB1_MOUSE (O08582) GTP-binding protein 1
aSVGQs*PVLPSTTFk	NP_001074762	Rprd2	0.421991	0.127521	S633	RPRD2_MOUSE (Q6NXI6) Regulation of nuclear pre-mRNA domain-containing protein 2
gQSTVPPcTAs*PEPVk	NP_032659	Mtap4	0.423636	0.192686	S598	MAP4_MOUSE (P27546) Microtubule-associated protein 4
vs*SPVLETVQQR	NP_780438	Srrm2	0.424022	0.123697	S1263	SRRM2_MOUSE (Q8BTI8) Serine/arginine repetitive matrix protein 2
lQAALDNEAGGRPAMEPGNGs*LDLGGDAAGR	NP_058085	Hnrnpu	0.42813	0.194866	S58	HNRPU_MOUSE (Q8VEK3) Heterogeneous nuclear ribonucleoprotein U
sNDcLAs*PTTELTSPGLTPS	NP_941022	Rundc3b	0.429257	0.0335247	S395	RUN3B_MOUSE (Q6PDC0) RUN domain-containing protein 3B
tPs*QEGcQDLTQEQR	NP_082053	Pex1	0.43007	0.00824434	S1142	PEX1_MOUSE (Q5BL07) Peroxisome biogenesis factor 1
tGs*ESSQTGASATSGR	NP_663600	Eif4b	0.430512	0.231777	S422	IF4B_MOUSE (Q8BGD9) Eukaryotic translation initiation factor 4B
sPPDQSAVPNt*PPSTPVk	NP_038485	Add1	0.431389	0.176173	T610	ADDA_MOUSE (Q9QYC0) Alpha-adducin
aASs*PSNPAALPVASDSSPmGSk	NP_001032853	Rai1	0.435346	0.0991873	S1091	RAI1_MOUSE (Q61818) Retinoic acid-induced protein 1
eTDPs*PEER	NP_038538	Epb4.1l1	0.437254	0.359755	S868	E41L1_MOUSE (Q9Z2H5) Band 4.1-like protein 1
s*PSGGAAGPLLTPSQSLDGSR	NP_808383	Kctd12	0.44017	0.0729981	S187	KCD12_MOUSE (Q6WVG3) BTB/POZ domain-containing protein KCTD12
tQt*PPLGQTPQLGLk	NP_038535	Eif4g2	0.440725	0.178949	T507	IF4G2_MOUSE (Q62448) Eukaryotic translation initiation factor 4 gamma 2
aTs*PVANGGVLAAVSk	NP_083847	Kti12	0.441116	0.290081	S157	KTI12_MOUSE (Q9D1R2) Protein KTI12 homolog
sPADSGNDQDANGTSSSQLSt*Pk	NP_001103692	Dcx	0.443819	0.225133	T326	DCX_MOUSE (O88809) Neuronal migration protein doublecortin
tNAt*SPGVNSSASPQATDk	NP_001074480	Srgap2	0.449357	0.0447676	T1052	FNBP2_MOUSE (Q91Z67) SLIT-ROBO Rho GTPase-activating protein 2
vDs*PTVNTTLR	NP_032477	Klc2	0.450099	0.0366847	S445	KLC2_MOUSE (O88448) Kinesin light chain 2
sTPFIVPSs*PTEQGGR	NP_038763	Trp53bp1	0.454083	0.217094	S382	TP53B_MOUSE (P70399) Tumor suppressor p53-binding protein 1
s*PGGPGPLTLk	NP_035907	Zyx	0.456375	0.356472	S336	ZYX_MOUSE (Q62523) Zyxin
gPTYSms*PNR	NP_758479	Trafd1	0.460947	0.387077	S450	TRAD1_MOUSE (Q3UDK1) TRAF-type zinc finger domain-containing protein 1
as*PVAVGSSGAGADPSFQPVLPSR	NP_666267	Ahdc1	0.46108	0.0384216	S892	AHDC1_MOUSE (Q6PAL7) AT-hook DNA-binding motif-containing protein 1
sPSLSPs*PPSPIEk	NP_032660	Mtap1b	0.46133	0.265287	S1257	MAP1B_MOUSE (P14873) Microtubule-associated protein 1B
tPAALAALSLTGSGt*PPTAANYPSSSR	NP_780438	Srrm2	0.462325	0.194134	T2172	SRRM2_MOUSE (Q8BTI8) Serine/arginine repetitive matrix protein 2
s*ALTPPTDmPTPTTDk	NP_081806	Rufy3	0.463193	0.179024	S2	RUFY3_MOUSE (Q9D394) Protein RUFY3
vDIVs*PGGDNAGSLR	NP_036144	Gprin1	0.465395	0.125508	S182	GRIN1_MOUSE (Q3UNH4) G protein-regulated inducer of neurite outgrowth 1
aHs*PVQSGLPGmQNLk	NP_663440	Stk24	0.469389	0.369214	S4	STK24_MOUSE (Q99KH8) Serine/threonine-protein kinase 24
eVDGLLTSDPmGs*PVSSk	NP_898841	Atxn2l	0.470975	0.30903	S597	ATX2L_MOUSE (Q7TQH0) Ataxin-2-like protein
mEDSmDmDms*PLRPQNYLFGcELk	NP_032748	Npm1	0.471004	0.112246	S10	NPM_MOUSE (Q61937) Nucleophosmin
qmNMs*PPPGNAGPVImSLEEk	NP_062275	Pabpn1	0.477382	0.188632	S146	PABP2_MOUSE (Q8CCS6) Polyadenylate-binding protein 2
iDASkNEEDEGHSNSs*PR	NP_031542	Hnrnpd	0.478892	0.398928	S83	HNRPD_MOUSE (Q60668) Heterogeneous nuclear ribonucleoprotein D0
[truncated: 65 more rows]

## Sheet: Sheet2
Pep group	Accession Number	gene symbol	Log2(Ratio1)	Log2(Ratio1)	Log2(Ratio1)	Mean log2 (CSPG/control)	p-value	Phosphosite	Protein Name
nEEDEGHSNSs*PR	NP_031542	Hnrnpd	-2.94204	-4.40777	-2.59717	-3.31566	0.0039459	S83	HNRPD_MOUSE (Q60668) Heterogeneous nuclear ribonucleoprotein D0			Mean	0.0182929
gDs*DDEYDRR	NP_113582	Srrt	-0.741233	-1.70921	-0.813901	-1.08811	0.024989	S4	SRRT_MOUSE (Q99MR6) Serrate RNA effector molecule homolog			SD	0.243749
iESPLEt*LSAQNHSASmTEVT	NP_848871	E130309F12Rik	-0.705062	-1.19188	-0.940672	-0.945872	0.00254013	T311	LPPR1_MOUSE (Q8BFZ2) Lipid phosphate phosphatase-related protein type 1			Mean+SD	0.262042
as*PVADASRR	NP_892041	Zfp692-ps		-0.698053	-1.09613	-0.897093	0.0458669	S3	ZN692_MOUSE (Q3U381) Zinc finger protein 692			Mean-SD	-0.225456
nRHs*PDHPGmGSSqASSSSSLR	NP_080161	Med19	-1.19587	-0.605955	-0.785861	-0.862561	0.00780889	S226	MED19_MOUSE (Q8C1S0) Mediator of RNA polymerase II transcription subunit 19
as*GVAVSDGVIkVFnDmk	NP_031713	Cfl1	-0.206448	0.0563066	-2.33802	-0.829387	0.335413	S3	COF1_MOUSE (P18760) Cofilin-1
scs*PPPPPPEPTSEGR	NP_084091	Bcas1	-1.84908	-0.887577	0.422685	-0.771322	0.306396	S390	BCAS1_MOUSE (Q80YN3) Breast carcinoma-amplified sequence 1 homolog
smPNLGDEmLs*PITLEPPQNGLcPk	NP_766340	Sorbs2		-0.397519	-1.13533	-0.766424	0.173345	S627	SRBS2_MOUSE (Q3UTJ2) Sorbin and SH3 domain-containing protein 2
sLGGs*ATSLcLLPSEETSGEESR	NP_001135393	Lrfn1	-0.818897	-0.182425	-1.28372	-0.76168	0.0754778	S641	LRFN1_MOUSE (Q2WF71) Leucine-rich repeat and fibronectin type III domain-containing protein 1
rAs*DGGANIQLHAQQLLk	NP_081774	Sik3	-0.238103	-0.930962	-1.10401	-0.757692	0.0457428	S551	SIK3_MOUSE (Q6P4S6) Serine/threonine-protein kinase SIK3
vAPGPSSGcTPGQVPGSs*ALSSPR	NP_775613	Nav1	-0.949077	-0.543274		-0.746175	0.0666356	S1376	NAV1_MOUSE (Q8CH77) Neuron navigator 1
nmAPSQQs*PVRTASVNQR	NP_937760	Abi2	-0.290451	-0.135528	-1.76256	-0.729513	0.232147	S221	ABI2_MOUSE (P62484) Abl interactor 2
cRAVTcDIs*EDEED	NP_001156632	Pcyt1a	0.178862	-0.196218	-2.16748	-0.728278	0.37356	S362	PCY1A_MOUSE (P49586) Choline-phosphate cytidylyltransferase A
aSNNTAs*IAQAR	NP_034445	Gng2	-0.061808	-1.55263	-0.562655	-0.725697	0.172904	S8	GBG2_MOUSE (P63213) Guanine nucleotide-binding protein G(I)/G(S)/G(O) subunit gamma-2
mQEmNLLPTPEs*PVTRQEk	NP_032974	Psmc3	-0.070681	-0.453072	-1.59795	-0.707235	0.198081	S12	PRS6A_MOUSE (O88685) 26S protease regulatory subunit 6A
aVGGAPs*PPPPVR	NP_653105	Tbc1d10b	-1.22982	-0.59884	-0.134536	-0.654399	0.108237	S664	TB10B_MOUSE (Q8BHL3) TBC1 domain family member 10B
gHAGGQRPEPSs*PDGPAPPTR	NP_542764	Rem2	-0.564192	-0.452578	-0.94486	-0.653877	0.0118016	S296	REM2_MOUSE (Q8VEL9) GTP-binding protein REM 2
eLEkRAs*GQAFELILSPR	NP_062615	Stmn1	-0.109799	-0.279696	-1.55609	-0.648527	0.228389	S16	STMN1_MOUSE (P54227) Stathmin
qLVRGEPNVs*YIcSR	NP_062801	Gsk3b	-0.318724	-0.121789	-1.45157	-0.630695	0.202639	S215	GSK3B_MOUSE (Q9WV60) Glycogen synthase kinase-3 beta
sFs*mQDLTTIRGDGAPAPSGPPPPGTGR	NP_848723	Reep1	-0.831972	-0.390164		-0.611068	0.109614	S152	REEP1_MOUSE (Q8BGH4) Receptor expression-enhancing protein 1
sSs*YSEANEPDLQmANGSk	NP_001001602	Dab2ip	-0.778258	-0.433287	-0.61951	-0.610352	0.00360486	S663	DAB2P_MOUSE (Q3UHC7) Disabled homolog 2-interacting protein
sVTSNQSDGTQEScESPDVLDRHQt*mEVSc	NP_038893	Ndrg3	0.395092	-0.974898	-1.2147	-0.59817	0.298822	T370	NDRG3_MOUSE (Q9QYF9) Protein NDRG3
sRGs*SAGFDR	NP_036098	Psma6	-0.591731	-0.850127	-0.349635	-0.597164	0.0144647	S5	PSA6_MOUSE (Q9QUM9) Proteasome subunit alpha type-6
ss*kTASTNSIAQAR	NP_001171029	Gng12	-0.379769	-0.222278	-1.1776	-0.593215	0.115313	S3	GBG12_MOUSE (Q9DAS9) Guanine nucleotide-binding protein G(I)/G(S)/G(O) subunit gamma-12
ams*TTSVTSSQPGk	NP_038838	Dbnl	-0.515761	-0.585251	-0.655745	-0.585586	0.000131851	S274	DBNL_MOUSE (Q62418) Drebrin-like protein
eANLAAQAPRSSVs*ED	NP_035012	Ndn	-0.29422	-0.34831	-1.09878	-0.580437	0.0890624	S323	NECD_MOUSE (P25233) Necdin
tRLAs*ESANDDNEDS	NP_032259	Hdgfrp2	-0.143104	-0.28051	-1.3031	-0.57557	0.190839	S659	HDGR2_MOUSE (Q3UMU9) Hepatoma-derived growth factor-related protein 2
dPSmSPLGAATLt*PSSTcPSLIEGR	NP_001103785	Kif1a		-0.840308	-0.274428	-0.557368	0.187659	T1502	KIF1A_MOUSE (P33173) Kinesin-like protein KIF1A
rFs*FSQR	NP_035716	Myo18a	-0.229254	-0.0558581	-1.36361	-0.549574	0.251258	S140	MY18A_MOUSE (Q9JMH9) Myosin-XVIIIa
hmDPPPAPmQDRs*PSPR	NP_032660	Mtap1b	-1.02856	-0.0706431	-0.544954	-0.548053	0.118546	S2205	MAP1B_MOUSE (P14873) Microtubule-associated protein 1B
eLs*QVLTQR	NP_001032850	Capzb	-0.900463	-0.496181	-0.237362	-0.544669	0.0476897	S263	CAPZB_MOUSE (P47757) F-actin-capping protein subunit beta
mNETmATDs*PRRPSR	NP_619622	Bcas3	0.0936236	-1.05347	-0.628614	-0.529487	0.18895	S9	BCAS3_MOUSE (Q8CCN5) Breast carcinoma-amplified sequence 3 homolog
s*ETAPAETAAPAPVEkSPAk	NP_064418	Hist1h1b	0.130649	-0.207971	-1.48531	-0.520878	0.349457	S2	H15_MOUSE (P43276) Histone H1.5
aGGAs*PAASSTTQPPAQHR	NP_848872	Irf2bp1	-0.537757	-0.390922	-0.613563	-0.514081	0.00141146	S453	I2BP1_MOUSE (Q8R3Y8) Interferon regulatory factor 2-binding protein 1
vTSSVPLPSGGTs*SPSR	NP_710147	Snx17	-0.407727	-0.484013	-0.644626	-0.512122	0.00183864	S335	SNX17_MOUSE (Q8BVL3) Sorting nexin-17
dGGAAs*PATEGRGGSEIEGGR	NP_083985	Clasp1	0.119593	-0.0708665	-1.57099	-0.507422	0.396301	S1145	CLAP1_MOUSE (Q80TV8) CLIP-associating protein 1
tRLASEs*ANDDNEDS	NP_032259	Hdgfrp2	-0.127907	-0.282954	-1.06757	-0.49281	0.165434	S661	HDGR2_MOUSE (Q3UMU9) Hepatoma-derived growth factor-related protein 2
vAQVLScEGEDEDEAPGt*Pk	NP_034845	Lig1	-0.58467	-1.02111	0.158789	-0.48233	0.233997	T93	DNLI1_MOUSE (P37913) DNA ligase 1
vScEVEPPGTSDs*PAAR	NP_033085	Rgl2	-0.684949	-0.256039	-0.497517	-0.479502	0.0181086	S518	RGL2_MOUSE (Q61193) Ral guanine nucleotide dissociation stimulator-like 2
iLDQmPATPSSPmy*VD	NP_033183	Map2k4	-0.436227	-0.776413	-0.220237	-0.477626	0.041951	Y395	MP2K4_MOUSE (P47809) Dual specificity mitogen-activated protein kinase kinase 4
lQAALDNEAGGRPAmEPGNGs*LDLGGDAAGR	NP_058085	Hnrnpu	-1.02233	-0.576724	0.185003	-0.47135	0.25213	S58	HNRPU_MOUSE (Q8VEK3) Heterogeneous nuclear ribonucleoprotein U
gLSAs*TVDLSSSS	NP_083367	Klc4	-0.400219	-0.382186	-0.622785	-0.468397	0.00375696	S611	KLC4_MOUSE (Q9DBS5) Kinesin light chain 4
nQQSQPSGQs*PQGMR	NP_808489	Ep300	0.625643	-1.89167	-0.133316	-0.466448	0.565465	S500	EP300_MOUSE (B2RWS6) Histone acetyltransferase p300
eAAGGNDs*SGATSPINPAVALE	NP_032504	L1cam	-0.32841	-0.13217	-0.927421	-0.462667	0.125185	S1245	L1CAM_MOUSE (P11627) Neural cell adhesion molecule L1
aQcETLs*PDGLPEEQPQTTk	NP_067498	Huwe1	-0.794195	-0.133419	-0.458494	-0.462036	0.0725974	S3664	HUWE1_MOUSE (Q7TMY8) E3 ubiquitin-protein ligase HUWE1
s*ETAPVAQAASTATEkPAAAk	NP_085112	Hist1h1a	-0.597116	0.00940717	-0.77908	-0.455596	0.128544	S2	H11_MOUSE (P43275) Histone H1.1
tGs*AELcAEITGPDGVR	NP_061368	Trim3	-0.63805	-0.354829	-0.345025	-0.445968	0.00972306	S359	TRIM3_MOUSE (Q9R1R2) Tripartite motif-containing protein 3
rPPEGHPTPRPAs*PEPGR	NP_082213	Caskin1	-0.16933	0.000607064	-1.16598	-0.4449	0.288549	S1036	CSKI1_MOUSE (Q6P9K8) Caskin-1
sLAPASPVRLs*QPAPPISPVPVAQR	NP_780495	Tprn		0.0698535	-0.954206	-0.442176	0.478843	S189	TPRN_MOUSE (A2AI08) Taperin
rRs*PSPYYSR	NP_932770	Tra2a	-0.348075	-0.166722	-0.805099	-0.439965	0.0814468	S260	TRA2B_MOUSE (P62996) Transformer-2 protein homolog beta
gAPSPGVLGPHAs*EPQLAPPAR	NP_081746	Pak4	-0.64625	-0.198139	-0.470623	-0.438337	0.0282401	S266	PAK4_MOUSE (Q8BTW9) Serine/threonine-protein kinase PAK 4
tDVSPPs*PQmPRt*SPQAPGLVASIR	NP_001108548	Camsap1		-0.87997	0.0055744	-0.437198	0.427526	S553, T559	CAMP1_MOUSE (A2AHC3) Calmodulin-regulated spectrin-associated protein 1
iYAGGGTGSLs*QPASR	NP_536685	Celsr3	-0.852586	-0.424701	-0.0310071	-0.436098	0.139885	S3051	CELR3_MOUSE (Q91ZI0) Cadherin EGF LAG seven-pass G-type receptor 3
vcVGs*PPGPGLGSSPPGAEGAPSLR	NP_038909	Ulk2	-0.373015	-0.44903	-0.485268	-0.435771	0.000191717	S772	ULK2_MOUSE (Q9QY01) Serine/threonine-protein kinase ULK2
sSt*SFANIQENAT	NP_766004	Ostm1	-0.580362	-0.259625	-0.442599	-0.427528	0.0100137	T328	OSTM1_MOUSE (Q8BGT0) Osteopetrosis-associated transmembrane protein 1
aNGNPs*PQL	NP_082185	C2cd2l	-0.40432	-0.345881	-0.501215	-0.417139	0.00077253	S703	C2C2L_MOUSE (Q80X80) C2 domain-containing protein 2-like
akPAAQSEEETATs*PAAs*PTPQSAER	NP_598677	Eif3b		-0.97625	0.143068	-0.416591	0.534232	S75, S79	EIF3B_MOUSE (Q8JZQ9) Eukaryotic translation initiation factor 3 subunit B
vDHGAEIITQs*PSRs*SVASPR	NP_001035023	Mtap2	0.201663	-0.908898	-0.533948	-0.413728	0.273447	S453, S457	MAP2_MOUSE (P20357) Microtubule-associated protein 2
sVs*mPAETAR	NP_034247	Rhbdf1	-0.449057	-0.433214	-0.347547	-0.409939	0.00020194	S51	RHDF1_MOUSE (Q6PIX5) Rhomboid family member 1
tLSQSSESGt*LPSGPPGHTmEVSc	NP_038892	Ndrg2	0.0271606		-0.846349	-0.409594	0.44734	T357	NDRG2_MOUSE (Q9QYG0) Protein NDRG2
tcs*FGGFDLTNR	NP_780364	Sash1	-0.476732	-0.386092	-0.365739	-0.409521	0.000276069	S400	SASH1_MOUSE (P59808) SAM and SH3 domain-containing protein 1
aRs*APPmEGAR	NP_598710	Ptov1	-0.477859	-0.555277	-0.186644	-0.406593	0.0222959	S53	PTOV1_MOUSE (Q91VU8) Prostate tumor-overexpressed gene 1 protein homolog
lSSs*VSAmR	NP_001107819	Clasp2	-0.247815	-0.204433	-0.759373	-0.403874	0.0860568	S797	CLAP2_MOUSE (Q8BRT1) CLIP-associating protein 2
qAYs*PR	NP_666265	Thrap3	-0.437845	-0.507729	-0.257305	-0.40096	0.00579053	S119	TR150_MOUSE (Q569Z6) Thyroid hormone receptor-associated protein 3
qPAEPGTSQEPGLASs*PSGcPR	NP_031405	Abca2	-0.601898	-0.147194	-0.452578	-0.400556	0.0402037	S1237	ABCA2_MOUSE (P41234) ATP-binding cassette sub-family A member 2
s*GEDEQQEQTIAEDLVVTk	NP_035249	Pa2g4	-0.854328	0.334999	-0.681597	-0.400309	0.341332	S2	PA2G4_MOUSE (P50580) Proliferation-associated protein 2G4
tAs*LTSAASIDGSR	NP_038892	Ndrg2	-0.468579	-0.48746	-0.232495	-0.396178	0.00846068	S332	NDRG2_MOUSE (Q9QYG0) Protein NDRG2
sENGmTGs*t*SSLNNVTQ	NP_001182213	Fsd1l	-0.673321	-0.237958	-0.275174	-0.395484	0.0469432	S488, T489	FSD1L_MOUSE (Q8BYN5) FSD1-like protein
iLPPPLIPt*PPPDEAR	NP_081188	Snx15		-0.739996	-0.050293	-0.395145	0.37047	T148	SNX15_MOUSE (Q91WE1) Sorting nexin-15
aAVQELSGSILt*SEDPEER	NP_032969	Psen1	-0.107315	-1.07738	0.00147431	-0.394408	0.314179	T370	PSN1_MOUSE (P49769) Presenilin-1
qWTSLs*LR	NP_001107017	Lima1	-0.58978	-0.302641	-0.290426	-0.394283	0.0157204	S15	LIMA1_MOUSE (Q9ERG0) LIM domain and actin-binding protein 1
sEADt*LPR	NP_780398	Hepacam	-0.496424	-0.563748	-0.119536	-0.393236	0.0466341	T297	HECAM_MOUSE (Q640R3) Hepatocyte cell adhesion molecule
lGLGTLSSs*LSR	NP_001074499	Sbf1	-0.429773	-0.182371	-0.559883	-0.390676	0.0242616	S1141	MTMR5_MOUSE (Q6ZPE2) Myotubularin-related protein 5
sQt*mPALR	NP_001009947	Dock11	-0.218003	-0.314995	-0.631504	-0.388167	0.0359028	T1352	DOC11_MOUSE (A2AF47) Dedicator of cytokinesis protein 11
dASPGRGSHs*QSSSPGALTLGR	NP_038708	Syn1	-0.472045	-0.407051	-0.282983	-0.387359	0.0022102	S434	SYN1_MOUSE (O88935) Synapsin-1
aASEVAGLGAGt*PSPSESSALcASk	NP_848824	Rnf214		-0.898038	0.130904	-0.383567	0.533649	T13	RN214_MOUSE (Q8BFU3) RING finger protein 214
sTLPATALPLRVSs*PEDSPAGTPQR	NP_035919	Apc2	-0.32324	-0.216343	-0.599852	-0.379812	0.0292709	S2143	APC2_MOUSE (Q9Z1K7) Adenomatous polyposis coli protein 2
sGFGt*YPGR	NP_898858	Trim46	-0.494166	-0.0449177	-0.599997	-0.379694	0.0894636	T112	TRI46_MOUSE (Q7TNM2) Tripartite motif-containing protein 46
aNIt*SLG	NP_034085	Dpysl2	-0.424941	-0.170357	-0.538512	-0.377937	0.0255311	T569	DPYL2_MOUSE (O08553) Dihydropyrimidinase-related protein 2
mQEMNLLPTPEs*PVTRQEk	NP_032974	Psmc3	0.108417	0.00520055	-1.24269	-0.376356	0.434951	S12	PRS6A_MOUSE (O88685) 26S protease regulatory subunit 6A
rQPs*PQPSPR	NP_780438	Srrm2	-0.161224	-0.483387	-0.483966	-0.376193	0.0248966	S2560	SRRM2_MOUSE (Q8BTI8) Serine/arginine repetitive matrix protein 2
tGIPRAPs*SDEEcFFDLLSk	NP_001186076	Gpsm1	0.00761505	0.127587	-1.25894	-0.374579	0.445924	S522	GPSM1_MOUSE (Q6IR34) G-protein-signaling modulator 1
sENGmTGs*Ts*SLNNVTQ	NP_001182213	Fsd1l	-0.0641782	-0.406451	-0.650827	-0.373819	0.0929437	S488, S490	FSD1L_MOUSE (Q8BYN5) FSD1-like protein
s*EGLPSEcR	NP_783199	Hopx	-0.621881	-0.617433	0.124424	-0.37163	0.208412	S61	HOP_MOUSE (Q8R1H0) Homeodomain-only protein
vNGTTVs*SPSTSLQR	NP_031894	Dmd	-0.195513	-0.569085	-0.343901	-0.369499	0.0272157	S3605	DMD_MOUSE (P11531) Dystrophin
eQmmNSSVSSGSGs*LR	NP_031888	Dlg1	-0.650566	-0.847408	0.391213	-0.36892	0.391418	S575	DLG1_MOUSE (Q811D0) Disks large homolog 1
tPSSSSSQTs*PASQPLPR	NP_035919	Apc2	-0.400755	-0.614103	-0.091491	-0.368783	0.0719151	S1851	APC2_MOUSE (Q9Z1K7) Adenomatous polyposis coli protein 2
tSTAPs*SPGVDSVPLQR	NP_032755	Ctnnd2	-0.714076	-0.271953	-0.106551	-0.364193	0.115016	S456	CTND2_MOUSE (O35927) Catenin delta-2
s*LDEIHPTRR	NP_001012642	Rims1	-0.101828	-0.264127	-0.723396	-0.363117	0.122837	S812	RIMS1_MOUSE (Q99NE5) Regulating synaptic membrane exocytosis protein 1
sIs*APVIFDR	NP_080662	Snx2	-0.298189	-0.265552	-0.522703	-0.362148	0.0109861	S119	SNX2_MOUSE (Q9CWK8) Sorting nexin-2
gPPs*PPAPVmHs*PSR	NP_079783	Snw1	-0.374726	-0.510414	-0.195991	-0.360377	0.016705	S224, S232	SNW1_MOUSE (Q9CSN1) SNW domain-containing protein 1
tLENs*PISScDTSDAEGPLPVNSAAVLkk	NP_081649	Afap1	0.228519	-0.995815	-0.311378	-0.359558	0.367522	S680	AFAP1_MOUSE (Q80YS6) Actin filament-associated protein 1
qPPTAAGRPVDASPRVPGGs*PR	NP_666341	Dync1li1	-0.417988	0.00574516	-0.664759	-0.359001	0.140642	S405	DC1L1_MOUSE (Q8R1Q8) Cytoplasmic dynein 1 light intermediate chain 1
rDs*FDDRGPSLNPVLDYDHGSR	NP_034901	Matr3	-0.656168	-0.220202	-0.20054	-0.35897	0.0732419	S188	MATR3_MOUSE (Q8K310) Matrin-3
ySGSRs*PGFSRR	NP_001182425	Dclk2	-0.317862	-0.0375872	-0.717397	-0.357615	0.14404	S307	DCLK2_MOUSE (Q6PGN3) Serine/threonine-protein kinase DCLK2
qGGGGAGGs*VPGIER	NP_084080	Hnrnpm	-0.0071628	-0.87153	-0.191103	-0.356599	0.246455	S396	HNRPM_MOUSE (Q9D0E1) Heterogeneous nuclear ribonucleoprotein M
kPASVs*PTTPTSPTEGEAS	NP_666341	Dync1li1	-1.24989	0.316736	-0.126449	-0.353203	0.490896	S510	DC1L1_MOUSE (Q8R1Q8) Cytoplasmic dynein 1 light intermediate chain 1
tHTs*PPRAPSs*PGR	NP_780398	Hepacam	0.21124	0.334893	-1.60265	-0.352171	0.603902	S379, S386	HECAM_MOUSE (Q640R3) Hepatocyte cell adhesion molecule
nTs*PAcSAPSPALSYSSAGSAR	Q80XJ3	Ttc28	-0.833174	-0.0446957	-0.178414	-0.352094	0.221899	S1537	TTC28_MOUSE (Q80XJ3) Tetratricopeptide repeat protein 28
sAEPSPTVmSs*SLGSNLSELDR	NP_035353	Pxn	-0.85225	-0.314278	0.111308	-0.35174	0.27562	S136	PAXI_MOUSE (Q8VI36) Paxillin
tGs*PGSPSAGGVQSTAk	NP_001013398	Dync1li2	-0.387839	-0.25442	-0.39776	-0.346673	0.00168982	S443	DC1L2_MOUSE (Q6PDL0) Cytoplasmic dynein 1 light intermediate chain 2
eVs*PAPATQGESR	NP_001074587	Phrf1	-0.0673188	-0.384364	-0.586274	-0.345986	0.0837842	S1201	PHRF1_MOUSE (A6H619) PHD and RING finger domain-containing protein 1
aLs*EDEAEAEVSVNTkVPScGR	NP_758464	Cep68	-0.455018	0.0292042	-0.611713	-0.345842	0.147462	S4	CEP68_MOUSE (Q8C0D9) Centrosomal protein of 68 kDa
nQGGYGGSSSSs*SYGSGR	NP_001159443	Hnrnpa1	-0.642929	-0.106819	-0.281655	-0.343801	0.0949546	S312	ROA1_MOUSE (P49312) Heterogeneous nuclear ribonucleoprotein A1
rGVs*GDREENSFSLNSSISSAR	NP_001035023	Mtap2	-0.487412	0.030795	-0.566355	-0.340991	0.142759	S199	MAP2_MOUSE (P20357) Microtubule-associated protein 2
rQs*AGDLLPSAGPSAPLPAAEQGPGGTTAR	NP_666064	Tbc1d12	-0.412726	-0.856016	0.260253	-0.336163	0.358753	S207	TBC12_MOUSE (Q6A039) TBC1 domain family member 12
eQFDTLt*PEPPVDPNQEVPPGPPR	NP_082727	Larp1	0.138801	-0.809532		-0.335365	0.552702	T701	LARP1_MOUSE (Q6ZQ58) La-related protein 1
yHGHs*mSDPGVSYR	NP_032836	Pdha1	-0.314975	-0.315704	-0.374935	-0.335205	7.23253e-05	S293	ODPA_MOUSE (P35486) Pyruvate dehydrogenase E1 component subunit alpha, somatic form, mitochondrial
sRs*GSVNEAScPTEQTR	NP_001013771	Tmem151b	-0.18338	-0.519712	-0.297688	-0.333593	0.0278208	S486	T151B_MOUSE (Q68FE7) Transmembrane protein 151B
tVs*LPTR	NP_001034561	Kif21b	-0.4682	-0.247536	-0.281894	-0.332543	0.0083326	S1198	KI21B_MOUSE (Q9QXL1) Kinesin-like protein KIF21B
lSPQGQQPVSPQSGs*PQQQR	NP_038750	Syn3	-0.34884	-0.250531	-0.397807	-0.332393	0.00154884	S474	SYN3_MOUSE (Q8JZP2) Synapsin-3
sTSAPQMs*PGSSDNQSSSPQPAQQk	NP_001159455	Ubap2l		-0.0680915	-0.593641	-0.330866	0.335033	S492	UBP2L_MOUSE (Q80X50) Ubiquitin-associated protein 2-like
scPVPVPVYSGPVPGSScSSs*PScR	NP_038909	Ulk2	-0.617216	-0.0441013		-0.330659	0.367808	S299	ULK2_MOUSE (Q9QY01) Serine/threonine-protein kinase ULK2
lATTVs*APDLk	NP_032659	Mtap4	-0.190995	-0.298081	-0.49781	-0.328962	0.0215998	S901	MAP4_MOUSE (P27546) Microtubule-associated protein 4
eRAs*SPPDRIDIFGR	NP_789819	Arglu1	-0.427769	-0.159099	-0.399883	-0.328917	0.0182019	S74	ARGL1_MOUSE (Q3UL36) Arginine and glutamate-rich protein 1
aPQTSs*PPPVRR	NP_058079	Srrm1	-0.120756	-0.230944	-0.633533	-0.328411	0.102798	S714	SRRM1_MOUSE (Q52KI8) Serine/arginine repetitive matrix protein 1
vAYIPDETAAQQNPs*PQLR	NP_076159	Igf2bp3	-0.0853892	-0.344383	-0.54858	-0.326118	0.0717257	S165	IF2B3_MOUSE (Q9CPN8) Insulin-like growth factor 2 mRNA-binding protein 3
lQIs*SPPFDQPmSR	NP_666351	Cdk17	-0.619136	-0.403832	0.0510892	-0.32396	0.176383	S164	CDK17_MOUSE (Q8K0D0) Cyclin-dependent kinase 17
s*TSATDTHHVELAR	NP_033869	Bckdk	-0.0261273	-0.576166	-0.368879	-0.323724	0.113694	S31	BCKD_MOUSE (O55028) [3-methyl-2-oxobutanoate dehydrogenase [lipoamide]] kinase, mitochondrial
tSPDTTFAEPTcLSAs*PPNAPPR	NP_084389	Arhgap10	0.133319	-0.132094	-0.97062	-0.323132	0.38641	S591	RHG10_MOUSE (Q6Y5D8) Rho GTPase-activating protein 10
tRTFs*ATVR	NP_080097	Carhsp1	-0.388646	-0.116881	-0.46075	-0.322093	0.0370588	S53	CHSP1_MOUSE (Q9CR86) Calcium-regulated heat stable protein 1
tGEPDEEEGTFRs*SIR	NP_062376	Fxyd1	-0.349747	-0.172023	-0.438973	-0.320248	0.0150783	S85	PLM_MOUSE (Q9Z239) Phospholemman
vs*SPVLEt*VQQRTPSRER	NP_780438	Srrm2	-0.0960052	-0.105895	-0.755051	-0.318984	0.217329	S1263, T1269	SRRM2_MOUSE (Q8BTI8) Serine/arginine repetitive matrix protein 2
nGNGGPGPYVGQAGTAt*LPR	NP_031641	Ctnnd1	-0.408708	-0.44838	-0.0898407	-0.315643	0.0497435	T201	CTND1_MOUSE (P30999) Catenin delta-1
tAs*TEVmQVPR	NP_080415	Armcx2	-0.333262	-0.358593	-0.248296	-0.313383	0.000715157	S353	ARMX2_MOUSE (Q6A058) Armadillo repeat-containing X-linked protein 2
rPDPDs*DEDEDYERER	NP_690037	Rbm17	-0.370042	-0.259496	-0.310271	-0.31327	0.000606272	S155	SPF45_MOUSE (Q8JZX4) Splicing factor 45
sATLSSTESt*ASGmQDEVR	NP_112462	Akap12	-0.224024	-0.836394	0.120827	-0.313197	0.325812	T635	AKA12_MOUSE (Q9WTQ5) A-kinase anchor protein 12
aEPPVPs*PGPLPPPPPPALAER	NP_058585	Insm1	0.0375988	-1.40411	0.429359	-0.312385	0.605123	S47	INSM1_MOUSE (Q63ZV0) Insulinoma-associated protein 1
rRs*Ps*PYYSR	NP_932770	Tra2a	-0.176693	-0.343799	-0.413632	-0.311375	0.0114253	S260, S262	TRA2B_MOUSE (P62996) Transformer-2 protein homolog beta
rLETEDTs*GSPSR	NP_034852	Lmnb2	-0.267984	-0.590687	-0.0746364	-0.311102	0.107618	S425	LMNB2_MOUSE (P21619) Lamin-B2
lFGGFNSSDTVTs*PQR	NP_033297	Src	-0.0903539	-0.401255	-0.441251	-0.310953	0.0486205	S74	SRC_MOUSE (P05480) Neuronal proto-oncogene tyrosine-protein kinase Src
lQTTDNLLPMs*PEEFDEmSR	NP_033309	Stat1	0.129216	0.121176	-1.18311	-0.310907	0.515283	S727	STAT1_MOUSE (P42225) Signal transducer and activator of transcription 1
sFs*MQDLTTIRGDGAPAPSGPPPPGTGR	NP_848723	Reep1	-0.00619268	-0.0902986	-0.830711	-0.309067	0.303427	S152	REEP1_MOUSE (Q8BGH4) Receptor expression-enhancing protein 1
lGSQPIRAs*NPDLR	NP_001156481	Tnik	-0.263215	-0.0930943	-0.551226	-0.302512	0.0864346	S707	TNIK_MOUSE (P83510) Traf2 and NCK-interacting protein kinase
qHkDs*PEILSR	NP_001153420	Als2	-0.207965	-0.074578	-0.622352	-0.301632	0.141395	S1329	ALS2_MOUSE (Q920R0) Alsin
rNSRTEEPt*mASESVENGHR	NP_062799	Ncoa6	-0.955969	0.576628	-0.525353	-0.301565	0.54485	T2030	NCOA6_MOUSE (Q9JL19) Nuclear receptor coactivator 6
sLSNGPMTQESPTGPANGLSGs*PPVPGk	NP_780495	Tprn	-0.828074	0.283514	-0.359832	-0.301464	0.402443	S274	TPRN_MOUSE (A2AI08) Taperin
qLVRGEPNVSy*IcSR	NP_062801	Gsk3b	-0.116578	0.161935	-0.944469	-0.299704	0.418049	Y216	GSK3B_MOUSE (Q9WV60) Glycogen synthase kinase-3 beta
vDNLTYRTs*PDTLRR	NP_035488	Srsf2	-0.182904	-0.444129	-0.271247	-0.299427	0.0174948	S26	SRSF2_MOUSE (Q62093) Serine/arginine-rich splicing factor 2
kRs*EGLSLER	NP_032259	Hdgfrp2	-0.501127	0.0264347	-0.421665	-0.298786	0.142973	S450	HDGR2_MOUSE (Q3UMU9) Hepatoma-derived growth factor-related protein 2
lSSs*VSAMR	NP_001107819	Clasp2	-0.320863	-0.078415	-0.485792	-0.295023	0.0672173	S797	CLAP2_MOUSE (Q8BRT1) CLIP-associating protein 2
vARPQILEPRPQs*PDLcDDDVEFR	NP_035259	2012-09-04	-0.684147	-0.788111	0.587789	-0.294823	0.541549	S68	SEPT4_MOUSE (P28661) Septin-4
gqAGt*t*qs*GAPcQR	NP_067464	F12	-0.32847	-0.679796	0.127101	-0.293722	0.276988	T231, T232, S234	FA12_MOUSE (Q80YC5) Coagulation factor XII
sSILPFt*PPVVkR	NP_034884	Smad2	-0.446404	0.109348	-0.540858	-0.292638	0.222563	T8	SMAD2_MOUSE (Q62432) Mothers against decapentaplegic homolog 2
rt*SRDVSImk	NP_958740	Gdpd5	-0.113891	-0.147438	-0.616421	-0.292583	0.145602	T542	GDPD5_MOUSE (Q640M6) Glycerophosphodiester phosphodiesterase domain-containing protein 5
eQGSSGLGSGSs*GGGGSSSGLGSGYIGR	NP_808430	Aak1	-0.828928	0.17592	-0.221217	-0.291408	0.375051	S21	AAK1_MOUSE (Q3UHJ0) AP2-associated protein kinase 1
tATYNGPPAs*PSLSHEATPLSQTR	NP_067491	Mark3	-0.154583	-0.580276	-0.136249	-0.290369	0.11587	S583	MARK3_MOUSE (Q03141) MAP/microtubule affinity-regulating kinase 3
tNATs*PGVNSSASPQATDkScTV	NP_001074480	Srgap2	0.806191	-0.752017	-0.925158	-0.290328	0.62584	S1053	FNBP2_MOUSE (Q91Z67) SLIT-ROBO Rho GTPase-activating protein 2
qVSNAPAGATVGSPAs*PQGSNR	NP_766030	Dtx4	-0.556923	-0.24821	-0.0570496	-0.287394	0.119686	S273	DTX4_MOUSE (Q6PDK8) Protein deltex-4
sNs*TSSmSSGLPEQDR	NP_033725	Abl2	-0.0118664	-0.760004	-0.0875433	-0.286471	0.294682	S785	ABL2_MOUSE (Q4JIM5) Tyrosine-protein kinase ABL2
mEs*PIPILPLPTPDAETEk	NP_998779	2012-09-05	-0.829344	-0.44173	0.415216	-0.285286	0.481136	S327	SEPT5_MOUSE (Q9Z2Q6) Septin-5
aITGAs*LADImAk	NP_077180	Rpl24	-0.371458	-0.132666	-0.351294	-0.285139	0.0203088	S86	RL24_MOUSE (Q8BP67) 60S ribosomal protein L24
s*LSVPVDLSR	NP_780313	Fam53c	-0.291312	-0.0510183	-0.499516	-0.280615	0.0962868	S120	FA53C_MOUSE (Q8BXQ8) Protein FAM53C
lAGSSAASs*PNGQGLQk	NP_201584	Zfp423	-0.209834	-0.60782	-0.0171221	-0.278259	0.184862	S1062	ZN423_MOUSE (Q80TS5) Zinc finger protein 423
ss*GLISELPSEEGR	NP_081101	Lrrc16a	-0.140161	-0.168243	-0.524492	-0.277632	0.0881836	S972	LR16A_MOUSE (Q6EDY6) Leucine-rich repeat-containing protein 16A
vGGs*SVDLHR	NP_031641	Ctnnd1	-0.10061	-0.404515	-0.327543	-0.277556	0.0383009	S268	CTND1_MOUSE (P30999) Catenin delta-1
lFSLs*NPSLSTTNLSGPSR	NP_776288	Crtc3	-0.397606	0.0200261	-0.452554	-0.276711	0.137279	S370	CRTC3_MOUSE (Q91X84) CREB-regulated transcription coactivator 3
rSEs*PFEGknGk	NP_032660	Mtap1b	-0.0658071	-0.0496505	-0.714478	-0.276645	0.275061	S1422	MAP1B_MOUSE (P14873) Microtubule-associated protein 1B
t*STAPSSPGVDSVPLQR	NP_032755	Ctnnd2	0.259134	-0.608564	-0.478812	-0.276081	0.364684	T451	CTND2_MOUSE (O35927) Catenin delta-2
mPDTESNs*LSR	NP_038540	Epb4.1l4a	-0.203187	-0.113719	-0.510007	-0.275637	0.0832102	S304	E41LA_MOUSE (P52963) Band 4.1-like protein 4A
aRHDt*PDPs*PPR	NP_666112	Bud13	-0.484746	-0.0846509	-0.25516	-0.274852	0.0767267	T144, S148	BUD13_MOUSE (Q8R149) BUD13 homolog
aLs*TTSTSTINGNR	NP_666126	Ccm2	-0.393308	-0.112526	-0.315889	-0.273908	0.0307492	S402	CCM2_MOUSE (Q8K2Y9) Malcavernin
aMLDSGVYPPGs*PSk	NP_598615	Snapin	-0.52064	0.0202209	-0.320246	-0.273555	0.158164	S133	SNAPN_MOUSE (Q9Z266) SNARE-associated protein Snapin
sSSAmAs*ANLADEPAPDVEAEDGR	NP_082213	Caskin1	-0.160947	-1.03216	0.372692	-0.273472	0.540741	S961	CSKI1_MOUSE (Q6P9K8) Caskin-1
lGs*FGSITR	NP_001074654	Flnc	-0.369471	-0.209378	-0.239174	-0.272674	0.00516682	S2234	FLNC_MOUSE (Q8VHX6) Filamin-C
sEQSSmSIEFGQEs*PEHSLAmDFSR	NP_032660	Mtap1b	-1.46563	-0.132111	0.78159	-0.272051	0.69812	S1649	MAP1B_MOUSE (P14873) Microtubule-associated protein 1B
iHIDPESQDcs*PATSR	NP_062290	Pdlim4	-0.157033	-0.344551	-0.312826	-0.27147	0.00941401	S111	PDLI4_MOUSE (P70271) PDZ and LIM domain protein 4
aAEPPPSAGPAs*	NP_001153882	Scrt2	0.308525	-0.524074	-0.598154	-0.271234	0.403572	S311	SCRT2_MOUSE (Q8BTH6) Transcriptional repressor scratch 2
sIs*VGENPGLATEPQAPVPIR	NP_036071	Mapkbp1	-0.455335	0.121278	-0.476074	-0.270044	0.239838	S1252	MABP1_MOUSE (Q6NS57) Mitogen-activated protein kinase-binding protein 1
sESLIDAs*EDSQLEAAIR	NP_808301	Ubxn7	-0.186396	-0.0456132	-0.574694	-0.268901	0.164414	S285	UBXN7_MOUSE (Q6P5G6) UBX domain-containing protein 7
sLGGms*PSEERR	NP_766606	Myo9a	-0.376152	0.0784707	-0.506844	-0.268175	0.205107	S1300	MYO9A_MOUSE (Q8C170) Myosin-IXa
vNQSALEAVTPs*PSFQQR	NP_660256	Appl1	-0.10961	-0.0243822	-0.668805	-0.267599	0.256079	S401	DP13A_MOUSE (Q8K3H0) DCC-interacting protein 13-alpha
rRt*EEGPTLSYGR	NP_034901	Matr3	-0.174295	-0.212338	-0.413973	-0.266869	0.0229923	T150	MATR3_MOUSE (Q8K310) Matrin-3
qTESNPAmSNs*DEESNGTmkEk	NP_033556	Atrx	-0.347243	-0.252608	-0.196854	-0.265568	0.00376578	S665	ATRX_MOUSE (Q61687) Transcriptional regulator ATRX
sDAAVDt*SSEITTk	NP_032998	Ptma	-0.479158	-0.0638214	-0.248457	-0.263812	0.0930858	T8	PTMA_MOUSE (P26350) Prothymosin alpha
tALPTSGs*STGELELLAGEVPAR	NP_034277	Epn1	-0.309776	-0.459614	-0.0192403	-0.262877	0.11176	S418	EPN1_MOUSE (Q80VP1) Epsin-1
sRs*DIDVNAAASAk	NP_083985	Clasp1	-0.19948	-0.058688	-0.529567	-0.262578	0.133022	S600	CLAP1_MOUSE (Q80TV8) CLIP-associating protein 1
nLSLTcFAGEEPs*SPER	NP_851993	Prune2	-0.746314	0.084236	-0.118618	-0.260232	0.356681	S593	PRUN2_MOUSE (Q52KR3) Protein prune homolog 2
sAGTETGSNINANSELs*PSAGSR	NP_001074790	Pds5a	0.19996	-0.284317	-0.695969	-0.260109	0.371927	S1174	PDS5A_MOUSE (Q6A026) Sister chromatid cohesion protein PDS5 homolog A
sNITs*LG	NP_031791	Crmp1	-0.270359	-0.167536	-0.339636	-0.259177	0.00658763	S570	DPYL1_MOUSE (P97427) Dihydropyrimidinase-related protein 1
ss*SQENLLDEVMk	NP_789811	Ccdc88a	-0.439653	-0.353453	0.0157246	-0.259127	0.137128	S1675	GRDN_MOUSE (Q5SNZ0) Girdin
iVmGEETcQVIAs*PR	NP_001075121	Nacad	-0.399366	-0.237727	-0.140033	-0.259042	0.0266409	S198	NACAD_MOUSE (Q5SWP3) NAC-alpha domain-containing protein 1
sSs*ISGEIcGSQQAGGGAGTTTAk	NP_891559	Rims3	-0.379779	-0.131965	-0.264187	-0.258644	0.0225012	S22	RIMS3_MOUSE (Q80U57) Regulating synaptic membrane exocytosis protein 3
sVVQTt*PVAGSQSLSSGTVAk	NP_780438	Srrm2	-0.025198	-0.423856	-0.319974	-0.256343	0.0983196	T2325	SRRM2_MOUSE (Q8BTI8) Serine/arginine repetitive matrix protein 2
qIcLVmLETLSQs*PQGR	NP_035995	Pcbp1	-0.331728	-0.505789	0.0693742	-0.256048	0.207124	S173	PCBP1_MOUSE (P60335) Poly(rC)-binding protein 1
aGs*ISTLDSLDFAR	NP_775279	2310035C23Rik	-0.40581	0.00744588	-0.369376	-0.255913	0.124766	S180	K1468_MOUSE (Q148V7) LisH domain and HEAT repeat-containing protein KIAA1468
sAs*ASPLTPcSAPR	NP_659190	Mtap7d1	-0.268403	-0.081364	-0.417779	-0.255849	0.0582463	S368	MA7D1_MOUSE (A2AJI0) MAP7 domain-containing protein 1
iESPLETLSAQNHSASmTEVt*	NP_848871	E130309F12Rik	-0.221538	-0.113689	-0.432103	-0.255777	0.0521403	T325	LPPR1_MOUSE (Q8BFZ2) Lipid phosphate phosphatase-related protein type 1
vGs*LDNVGHLPAGGAVk	NP_032659	Mtap4	-0.0770537	-0.55145	-0.137685	-0.255396	0.161795	S1046	MAP4_MOUSE (P27546) Microtubule-associated protein 4
lGSSGLGs*ASSIQAAVR	NP_067498	Huwe1	-0.314829	-0.168779	-0.282523	-0.255377	0.00449051	S3759	HUWE1_MOUSE (Q7TMY8) E3 ubiquitin-protein ligase HUWE1
tAs*PVIALQNGLSEDEALQR	NP_001153378	Zfand2b		-0.133504	-0.376017	-0.25476	0.170426	S187	ZFN2B_MOUSE (Q91X58) AN1-type zinc finger protein 2B
t*SSVSSLASAcTGGIPSSSR	NP_683734	Pom121	-0.182995	-0.515542	-0.0634667	-0.254001	0.133579	T365	PO121_MOUSE (Q8K3Z9) Nuclear envelope pore membrane protein POM 121
aLs*PEGALRR	NP_001013432	Neurl4	-0.00411709	-0.128553	-0.629256	-0.253975	0.254473	S504	NEUL4_MOUSE (Q5NCX5) Neuralized-like protein 4
rVDs*PMLNR	NP_001009930	Brsk2	0.0102349	-0.310416	-0.458983	-0.253055	0.141604	S368	BRSK2_MOUSE (Q69Z98) BR serine/threonine-protein kinase 2
eGmVTFSNt*LPR	NP_859009	BC005764	-0.408466	0.00620324	-0.356471	-0.252911	0.124499	T374	LPPR3_MOUSE (Q7TPB0) Lipid phosphate phosphatase-related protein type 3
tINHQmEs*PGER	NP_001001980	Limch1	-0.299624	-0.102176	-0.356545	-0.252782	0.0305093	S973	LIMC1_MOUSE (Q3UH68) LIM and calponin homology domains-containing protein 1
sLGs*SADLELLLR	NP_659142	Slc35c2	-0.332234	-0.168096	-0.252931	-0.251087	0.00609483	S335	S35C2_MOUSE (Q8VCX2) Solute carrier family 35 member C2
gLAEDVt*RTTPSRR	NP_075617	Palm	-0.116929	0.106997	-0.74126	-0.250397	0.379698	T263	PALM_MOUSE (Q9Z0P4) Paralemmin-1
kETEs*EAEDDNLDDLER	NP_058079	Srrm1	-0.272705	-0.23021	-0.244279	-0.249065	3.74161e-05	S892	SRRM1_MOUSE (Q52KI8) Serine/arginine repetitive matrix protein 1
rQFs*PGPR	NP_085098	Nbea	-0.0705474	-0.238531	-0.436505	-0.248528	0.0785238	S1311	NBEA_MOUSE (Q9EPN1) Neurobeachin
sSAPPRs*PTPR	NP_573395	Parvb	-0.729325	0.234456		-0.247435	0.658722	S8	PARVB_MOUSE (Q9ES46) Beta-parvin
gRy*RSPYSGPk	NP_573505	Rbm39	-0.192942	0.193925	-0.742064	-0.247027	0.414436	Y95	RBM39_MOUSE (Q8VH51) RNA-binding protein 39
aGmTSs*PDATTGQTFG	NP_035879	Zfp148	-0.651667	0.16616	-0.252857	-0.246121	0.356081	S784	ZN148_MOUSE (Q61624) Zinc finger protein 148
gIITDs*FGR	NP_666126	Ccm2	-0.196375	-0.182557	-0.356153	-0.245028	0.0117035	S393	CCM2_MOUSE (Q8K2Y9) Malcavernin
gHGHs*DEEDEEQPR	NP_705783	Dcaf8	-0.368897	-0.738348	0.375344	-0.243967	0.497707	S100	DCAF8_MOUSE (Q8N7N5) DDB1- and CUL4-associated factor 8
aLs*PLSPVAIEQTTLk	NP_663467	Zfp521	-0.578127	0.148984	-0.300877	-0.24334	0.314743	S605	ZN521_MOUSE (Q6KAS7) Zinc finger protein 521
dcSYGAVt*SPTSTLESR	NP_851416	Tanc2	-1.07751	0.187	0.161494	-0.243007	0.591605	T168	TANC2_MOUSE (A2A690) Protein TANC2
sIVNTs*PPcR	NP_082510	Rbm33	-0.253856	-0.182091	-0.291795	-0.242581	0.00165613	S792	RBM33_MOUSE (Q9CXK9) RNA-binding protein 33
sLYs*SSPGGAYVTR	NP_035831	Vim	-0.158244	-0.151193	-0.415506	-0.241648	0.0498661	S54	VIME_MOUSE (P20152) Vimentin
aAs*LRGGVGAPGSPSTPPTR	NP_795893	Ppm1h	-0.146685	-0.0725169	-0.504476	-0.241226	0.144732	S210	PPM1H_MOUSE (Q3UYC0) Protein phosphatase 1H
sGs*SPGLRDGSGTPSR	NP_780438	Srrm2	-0.143011	0.00822592	-0.588448	-0.241078	0.249486	S1303	SRRM2_MOUSE (Q8BTI8) Serine/arginine repetitive matrix protein 2
sSs*mAAGLER	NP_001032843	Baiap2	-0.387351	0.0336021	-0.368587	-0.240779	0.154347	S327	BAIP2_MOUSE (Q8BKX1) Brain-specific angiogenesis inhibitor 1-associated protein 2
vYTy*IQSR	NP_001014412	Dyrk2	-0.052442	-0.40913	-0.260539	-0.240704	0.0805241	Y380	DYRK2_MOUSE (Q5U4C9) Dual specificity tyrosine-phosphorylation-regulated kinase 2
s*LPGSALELR	NP_084017	Ppfia3	-0.148858	-0.129648	-0.440865	-0.23979	0.0758685	S508	LIPA3_MOUSE (P60469) Liprin-alpha-3
gRLGSmDs*FER	NP_001074747	Tbc1d4	-0.199902	-0.0246417	-0.492282	-0.238942	0.154696	S598	TBCD4_MOUSE (Q8BYJ6) TBC1 domain family member 4
nMAPs*QQSPVR	NP_937760	Abi2	-0.32942	-0.328532	-0.0578537	-0.238602	0.0575716	S218	ABI2_MOUSE (P62484) Abl interactor 2
skDAs*PINRWs*PTR	NP_038858	Prpf4b	-0.377034	-0.152509	-0.181358	-0.236967	0.0283063	S431, S437	PRP4B_MOUSE (Q61136) Serine/threonine-protein kinase PRP4 homolog
mNTAPSRPs*PTR	NP_659141	Ncoa5	-0.276947	-0.235103	-0.198201	-0.23675	0.000481298	S9	NCOA5_MOUSE (Q91W39) Nuclear receptor coactivator 5
dAs*PGRGSHSQSSSPGALTLGR	NP_038708	Syn1	-0.58726	-0.0736838	-0.0441541	-0.235033	0.253391	S427	SYN1_MOUSE (O88935) Synapsin-1
aGs*PQLDDIRVFQNEVLGTLQR	NP_758469	Eif2b5	0.523546	0.0338213	-1.25864	-0.233757	0.682843	S540	EI2BE_MOUSE (Q8CHW4) Translation initiation factor eIF-2B subunit epsilon
aGAGPTMLLREENGccs*R	NP_084359	Lsmd1	-0.556777	0.778192	-0.921568	-0.233384	0.674867	S18	LSMD1_MOUSE (Q9D2U5) LSM domain-containing protein 1
nFLNALTs*PIEYQR	NP_001074771	Trio	-0.087924	-0.35703	-0.253921	-0.232958	0.0410687	S2282	TRIO_MOUSE (Q0KL02) Triple functional domain protein
rVDs*PMLSR	NP_001003920	Brsk1	-0.202831	-0.0498359	-0.446052	-0.232907	0.113638	S384	BRSK1_MOUSE (Q5RJI5) BR serine/threonine-protein kinase 1
rDYDDms*PRR	NP_079555	Hnrnpk	-0.462753	-0.264051	0.0302722	-0.232177	0.180293	S284	HNRPK_MOUSE (P61979) Heterogeneous nuclear ribonucleoprotein K
dGYGGSRDSy*SSSR	NP_033059	Rbmxrt	-0.38907	-0.114295	-0.187386	-0.23025	0.0486982	Y324	RBMXL_MOUSE (Q91VM5) Heterogeneous nuclear ribonucleoprotein G-like 1
lGSLSARs*DSEATISR	NP_001093107	Cep170	-0.113871	-0.162802	-0.413919	-0.230197	0.0684439	S1155	CE170_MOUSE (Q6A065) Centrosomal protein of 170 kDa
rDVYLs*PR	NP_033059	Rbmxrt	-0.423175	-0.317252	0.0515329	-0.229631	0.185697	S205	RBMXL_MOUSE (Q91VM5) Heterogeneous nuclear ribonucleoprotein G-like 1
nSTSTSVcPs*PFR	NP_035347	Ptprr	-0.193781	-0.0666271	-0.426739	-0.229049	0.0955631	S323	PTPRR_MOUSE (Q62132) Receptor-type tyrosine-protein phosphatase R
iVDSGVQt*DDEETADRTYASR	NP_001104266	Pclo	-0.348151	-0.130259	-0.20856	-0.22899	0.0228911	T3376	PCLO_MOUSE (Q9QYX7) Protein piccolo
iVs*AQSLAEDDVE	NP_077176	Tomm20	-0.628747	0.058499	-0.115718	-0.228655	0.329798	S135	TOM20_MOUSE (Q9DCC8) Mitochondrial import receptor subunit TOM20 homolog
sDSRs*PGSISYLPSFFTk	NP_035438	Ncor1	-0.165071	-0.0726414	-0.448056	-0.22859	0.112962	S2132	NCOR1_MOUSE (Q60974) Nuclear receptor corepressor 1
rIs*DPLTSSPGR	NP_032590	Mcm2	-0.494142	-0.0322841	-0.158318	-0.228248	0.173074	S21	MCM2_MOUSE (P97310) DNA replication licensing factor MCM2
sASSGAEGDVs*SEREP	NP_079590	Dtd1	-0.226377	-0.265538	-0.191705	-0.227873	0.000434658	S204	DTD1_MOUSE (Q9DD18) D-tyrosyl-tRNA(Tyr) deacylase 1
kRLs*VELTSSLFR	NP_031640	Ctnnb1	-0.475591	0.12896	-0.335711	-0.227447	0.281163	S675	CTNB1_MOUSE (Q02248) Catenin beta-1
tTATLDPTs*PAPGEGPSGR	NP_076013	Tfpt	0.081926	-0.286955	-0.477164	-0.227398	0.238131	S180	TFPT_MOUSE (Q3U1J1) TCF3 fusion partner homolog
sLSNGPmTQESPTGPANGLs*GSPPVPGk	NP_780495	Tprn		-0.0540322	-0.400617	-0.227325	0.319939	S272	TPRN_MOUSE (A2AI08) Taperin
mEDIDQSSLVSSs*ADSPPRPPPAFk	NP_918941	Rtn4	-0.467869	-0.126881	-0.0869308	-0.227227	0.133298	S13	RTN4_MOUSE (Q99P72) Reticulon-4
sGSt*GSSLSVSVR	NP_001028430	D10Bwg1379e	-0.259632	-0.350151	-0.0716654	-0.227149	0.0503529	T2091	BIG3_MOUSE (Q3UGY8) Brefeldin A-inhibited guanine nucleotide-exchange protein 3
lSGFs*Fkk	NP_032564	Marcks	-0.0451914	-0.209734	-0.423029	-0.225985	0.107698	S163	MARCS_MOUSE (P26645) Myristoylated alanine-rich C-kinase substrate
dFTAEPTENGSEAFPGVPs*PTRAEGEAVR	NP_775566	Nhsl1	0.117825	-0.529038	-0.265166	-0.22546	0.296134	S1218	NHSL1_MOUSE (Q8CAF4) NHS-like protein 1
sPAPSNPTLs*PSTPAk	NP_058056	Mybbp1a	-0.0324537	-0.331191	-0.312584	-0.225409	0.0800088	S1253	MBB1A_MOUSE (Q7TPV4) Myb-binding protein 1A
vTPVEGSEIGSETLSVSSs*RDSTLR	NP_808332	D3Bwg0562e	-0.174588	-0.239038	-0.261507	-0.225044	0.0009872	S726	LPPR4_MOUSE (Q7TME0) Lipid phosphate phosphatase-related protein type 4
vQGt*GVTPPPt*PLGTR	NP_001034622	Pdxdc1	-0.529133	0.0542098	-0.196426	-0.223783	0.255931	T684, T691	PDXD1_MOUSE (Q99K01) Pyridoxal-dependent decarboxylase domain-containing protein 1
vAGQs*SPSGIQSR	NP_035945	Fyb	-0.0568529	-0.414567	-0.199925	-0.223782	0.0976762	S27	FYB_MOUSE (O35601) FYN-binding protein
sGYs*SPGs*PGTPGSR	NP_034968	Mapt	-0.495744	-0.165007	-0.00899082	-0.223247	0.194751	S129, S133	TAU_MOUSE (P10637) Microtubule-associated protein tau
mETVSNASSSSNPSs*PGR	NP_780519	Pds5b	0.141686	0.0608759	-0.872193	-0.22321	0.530348	S1166	PDS5B_MOUSE (Q4VA53) Sister chromatid cohesion protein PDS5 homolog B
nQGGYGGs*SSSSSYGSGR	NP_001159443	Hnrnpa1	-0.234304	-0.186475	-0.248076	-0.222951	0.000281548	S308	ROA1_MOUSE (P49312) Heterogeneous nuclear ribonucleoprotein A1
tSs*VVTLEVAk	NP_034936	Mllt4	-0.288835	0.025968	-0.402254	-0.221707	0.158528	S1083	AFAD_MOUSE (Q9QZQ1) Afadin
qks*EEPSVSLPFLQTALLR	NP_001093107	Cep170	-0.394641	-0.168758	-0.0967448	-0.220048	0.0702843	S443	CE170_MOUSE (Q6A065) Centrosomal protein of 170 kDa
dIPSYGs*LSR	NP_258435	Arvcf	-0.220563	-0.0702011	-0.366397	-0.219054	0.0625189	S205	ARVC_MOUSE (P98203) Armadillo repeat protein deleted in velo-cardio-facial syndrome homolog
aAkPcPTEASPPAASPs*GDSSPPATAPYDPR	NP_941033	Zc3h4	0.682536	0.0752712	-1.41455	-0.218913	0.743023	S1062	ZC3H4_MOUSE (Q6ZPZ3) Zinc finger CCCH domain-containing protein 4
kRLs*QSDEDVIR	NP_663489	Wdr26	-0.352375	-0.232747	-0.0689861	-0.218036	0.0567131	S101	WDR26_MOUSE (Q8C6G8) WD repeat-containing protein 26
amGSGGAGs*EQEDTVLFRR	NP_035550	Smn1		0.0827517	-0.518438	-0.217843	0.543948	S10	SMN_MOUSE (P97801) Survival motor neuron protein
t*ASLTSAASIDGSR	NP_038892	Ndrg2	-0.124104	-0.310976	-0.214639	-0.216573	0.0159429	T330	NDRG2_MOUSE (Q9QYG0) Protein NDRG2
gLSVSGPcGSRs*PQQTPMES	NP_598754	Pwp1	-0.369699	-0.235038	-0.0447181	-0.216485	0.0832682	S493	PWP1_MOUSE (Q99LL5) Periodic tryptophan protein 1 homolog
dcSYGAVTs*PTSTLESR	NP_851416	Tanc2	-0.164734	-0.48236	0.00259993	-0.214831	0.205419	S169	TANC2_MOUSE (A2A690) Protein TANC2
qQPPLGPSSs*LLSLPSLk	NP_653105	Tbc1d10b	-0.521048	0.204903	-0.328348	-0.214831	0.37844	S644	TB10B_MOUSE (Q8BHL3) TBC1 domain family member 10B
vAENGLEs*PEkEER	NP_001005511	Lmtk3	-0.021884	0.127491	-0.749749	-0.214714	0.472479	S947	LMTK3_MOUSE (Q5XJV6) Serine/threonine-protein kinase LMTK3
ePHLNYs*PTcLEPPVLSIHPGAID	NP_997088	Igsf3		-0.531282	0.10215	-0.214566	0.56797	S1177	IGSF3_MOUSE (Q6ZQA6) Immunoglobulin superfamily member 3
mADTGs*PGMQR	NP_997565	Kif1b	-0.138654	-0.484996	-0.0181936	-0.213948	0.200964	S1408	KIF1B_MOUSE (Q60575) Kinesin-like protein KIF1B
ms*GFIYQGk	NP_059098	Arhgef7	-0.315119	-0.141541	-0.182723	-0.213128	0.0152204	S340	ARHG7_MOUSE (Q9ES28) Rho guanine nucleotide exchange factor 7
aAs*LRGGVGAPGs*PSTPPTR	NP_795893	Ppm1h	-0.1528	0.246407	-0.73251	-0.212968	0.495286	S210, S220	PPM1H_MOUSE (Q3UYC0) Protein phosphatase 1H
gLs*ASTVDLSSSS	NP_083367	Klc4	-0.444421	0.0485021	-0.241897	-0.212605	0.211403	S609	KLC4_MOUSE (Q9DBS5) Kinesin light chain 4
fRQs*LPLSR	NP_061361	Srcin1	-0.409103	0.10866	-0.33724	-0.212561	0.259579	S199	SRCN1_MOUSE (Q9QWI6) SRC kinase signaling inhibitor 1
eASLGPPGTSLs*QTGLSk	NP_061214	Sema6a	-0.257359	-0.0755294	-0.303307	-0.212065	0.0380526	S897	SEM6A_MOUSE (O35464) Semaphorin-6A
s*APPmEGAR	NP_598710	Ptov1	0.0191834	-0.333844	-0.321351	-0.212004	0.140712	S53	PTOV1_MOUSE (Q91VU8) Prostate tumor-overexpressed gene 1 protein homolog
hLSRs*NIDIPR	NP_035386	Pitpnm2	-0.068799	-0.101242	-0.46538	-0.211807	0.171035	S630	PITM2_MOUSE (Q6ZPQ6) Membrane-associated phosphatidylinositol transfer protein 2
aSPs*PQPSSQPLQINR	NP_001107833	Eml4	-0.307485	0.177667	-0.504918	-0.211579	0.355709	S146	EMAL4_MOUSE (Q3UMY5) Echinoderm microtubule-associated protein-like 4
aDs*VPNLEPSEESLVTk	NP_081409	Lnp	0.230367	-0.88669	0.0230088	-0.211105	0.5716	S411	LNP_MOUSE (Q7TQ95) Protein lunapark
rAs*VcAEAYNPDEEEDDAESR	NP_035288	Prkar2b	-0.483055	-0.205769	0.0570011	-0.210607	0.248133	S112	KAP3_MOUSE (P31324) cAMP-dependent protein kinase type II-beta regulatory subunit
sRs*PVDSPVPASmFAPEPSs*PGAAR	NP_038846	Gtpbp1	-0.381719	-0.0388879		-0.210303	0.3447	S8, S25	GTPB1_MOUSE (O08582) GTP-binding protein 1
dGSIs*PVSSEcSAVER	NP_766353	Zbtb44	0.22836	-0.545112	-0.314068	-0.210273	0.410896	S161	ZBT44_MOUSE (Q8R0A2) Zinc finger and BTB domain-containing protein 44
tFs*ATVR	NP_080097	Carhsp1	-0.387159	-0.197692	-0.0448905	-0.209914	0.101287	S53	CHSP1_MOUSE (Q9CR86) Calcium-regulated heat stable protein 1
sRTGs*ESSQTGASATSGR	NP_663600	Eif4b	-0.522652	-0.0224318	-0.0816341	-0.208906	0.256139	S422	IF4B_MOUSE (Q8BGD9) Eukaryotic translation initiation factor 4B
rGs*YEYSQER	NP_062737	Spen	-0.400355	-0.0681222	-0.154563	-0.20768	0.1052	S648	MINT_MOUSE (Q62504) Msx2-interacting protein
aVGmPs*PVSPk	NP_291043	Aff4	-0.352633	-0.356195	0.0862291	-0.207533	0.230558	S1052	AFF4_MOUSE (Q9ESC8) AF4/FMR2 family member 4
tPQSSs*PMDQmGk	NP_001074288	Arid1a	-0.310849	-0.0545397	-0.256654	-0.207348	0.0564687	S384	ARI1A_MOUSE (A2BH40) AT-rich interactive domain-containing protein 1A
ss*PERDEGTPVPDSR	NP_033459	Tspyl1	-0.450634	-0.52107	0.350033	-0.207224	0.499424	S3	TSYL1_MOUSE (O88852) Testis-specific Y-encoded-like protein 1
sDSGEQNYGEREs*R	NP_033212	Tra2b	-0.728209	-0.380535	0.491471	-0.205758	0.600909	S14	TRA2B_MOUSE (P62996) Transformer-2 protein homolog beta
sSGPTs*LFAVTVAPPGAR	NP_058085	Hnrnpu	-0.229708	-0.0462456	-0.338051	-0.204668	0.0740929	S187	HNRPU_MOUSE (Q8VEK3) Heterogeneous nuclear ribonucleoprotein U
lGSs*PTSScNPTPTk	NP_001025107	Specc1	-0.220683	-0.217116	-0.175639	-0.20448	0.000145046	S53	CYTSB_MOUSE (Q5SXY1) Cytospin-B
mETDAPQPGLASPDs*PHDPck	NP_032655	Msi1	-0.306434	-0.163148	-0.142825	-0.204136	0.0166079	S15	MSI1H_MOUSE (Q61474) RNA-binding protein Musashi homolog 1
is*IPSs*AIs*HRGQR	NP_665825	Il17re	-0.352141	0.0434377	-0.301996	-0.203567	0.176956	S99, S103, S106	I17RE_MOUSE (Q8BH06) Interleukin-17 receptor E
tSGISPLPQDGELt*PR	NP_067515	Rnf130	-0.211788	-0.164188	-0.234529	-0.203502	0.000603035	T372	GOLI_MOUSE (Q8VEM1) E3 ubiquitin-protein ligase RNF130
aSVAs*DPESPPGGNEPAAASGQR	NP_080716	Rnmt	-1.04867	1.07609	-0.636591	-0.203059	0.77053	S11	MCES_MOUSE (Q9D0L8) mRNA cap guanine-N7 methyltransferase
sSs*TmSLQEYGTSSR	Q62417	Sorbs1	-0.172987	-0.0955346	-0.339813	-0.202779	0.0481449	S594	SRBS1_MOUSE (Q62417) Sorbin and SH3 domain-containing protein 1
aAGALGSASSGs*mPNLAAR	NP_766063	Frmd4a	-0.343352	-0.179265	-0.0847343	-0.20245	0.0552491	S796	FRM4A_MOUSE (Q8BIE6) FERM domain-containing protein 4A
lSGFs*Fk	NP_032564	Marcks	-0.126865	0.0205243	-0.496027	-0.200789	0.261291	S163	MARCS_MOUSE (P26645) Myristoylated alanine-rich C-kinase substrate
s*PPRASYVAPLTAQPATYR	NP_063922	Rbm14	-0.0797026	-0.0999773	-0.422056	-0.200579	0.144757	S220	RBM14_MOUSE (Q8C2Q3) RNA-binding protein 14
sVGkVEPSs*QSPGRSPR	NP_444434	Erc1	-0.293468	-0.0744902	-0.233093	-0.20035	0.0373584	S15	RB6I2_MOUSE (Q99MI1) ELKS/Rab6-interacting/CAST family member 1
sLYSSs*PGGAYVTR	NP_035831	Vim	-0.155182	0.0656731	-0.511371	-0.200293	0.299312	S56	VIME_MOUSE (P20152) Vimentin
nTETVPSQNNSGSs*SPVFNFR	NP_081447	2310057J16Rik	-0.811233	0.158821	0.0525887	-0.199941	0.550615	S350	CAMP3_MOUSE (Q80VC9) Calmodulin-regulated spectrin-associated protein 3
ss*SVSPSASFR	NP_035730	Tle4	-0.29073	-0.174662	-0.124951	-0.196781	0.0160455	S205	TLE4_MOUSE (Q62441) Transducin-like enhancer protein 4
sASAISSDSISTSADNFs*PDLR	NP_076347	Mtmr2	0.319801	-0.567028	-0.341522	-0.19625	0.501756	S58	MTMR2_MOUSE (Q9Z2D1) Myotubularin-related protein 2
aTHs*PSAREEEGPSGAT	NP_817090	Hap1	-0.317682	0.000288884	-0.270334	-0.195909	0.119081	S615	HAP1_MOUSE (O35668) Huntingtin-associated protein 1
hRAEAPPLQREDs*GTFSLGk	NP_036001	Prkra	-0.163297	-0.0714202	-0.352111	-0.19561	0.077032	S18	PRKRA_MOUSE (Q9WTX2) Interferon-inducible double stranded RNA-dependent protein kinase activator A
vAMYkEPs*LHDLTEFSR	NP_034330	Fgf13	-0.136924	-0.253653	-0.193695	-0.194757	0.00445316	S208	FGF13_MOUSE (P70377) Fibroblast growth factor 13
vSGRt*SPLMLDR	NP_780438	Srrm2	0.254819	-0.209339	-0.626009	-0.19351	0.48923	T2254	SRRM2_MOUSE (Q8BTI8) Serine/arginine repetitive matrix protein 2
sms*LDmGQPSQANTk	NP_035027	Nf1	-0.288493	-0.254744	-0.0337877	-0.192341	0.0737077	S2525	NF1_MOUSE (Q04690) Neurofibromin
sVt*PASTLTk	NP_034936	Mllt4	-0.188539	-0.0837268	-0.304552	-0.192273	0.0393598	T1330	AFAD_MOUSE (Q9QZQ1) Afadin
aSt*EGANNmPk	NP_001070982	Slc1a2	0.372045	-0.49601	-0.451885	-0.19195	0.533831	T4	EAA2_MOUSE (P43006) Excitatory amino acid transporter 2
sLs*mVDLQDAR	NP_001001602	Dab2ip	-0.186647	-0.0523394	-0.336373	-0.191786	0.0795608	S682	DAB2P_MOUSE (Q3UHC7) Disabled homolog 2-interacting protein
acVAVEGt*PR	NP_034470	Gpr50	-0.272444	0.0344313	-0.336217	-0.19141	0.169643	T369	MTR1L_MOUSE (O88495) Melatonin-related receptor
lAs*VSADAEVAR	P20357	Map2	-0.325538	0.0548777	-0.301756	-0.190806	0.195879	S823	MAP2_MOUSE (P20357) Microtubule-associated protein 2
as*SLNFLNk	NP_032477	Klc2	0.00928602	-0.154989	-0.426222	-0.190642	0.207662	S578	KLC2_MOUSE (O88448) Kinesin light chain 2
sAt*LPLPAR	NP_033192	Sorbs1	-0.222553	-0.0363315	-0.310538	-0.189807	0.0786724	T287	SRBS1_MOUSE (Q62417) Sorbin and SH3 domain-containing protein 1
qSVGSGs*PVQTVGLETR	NP_031488	Apc	-0.352662	-0.110509	-0.10617	-0.18978	0.080251	S2710	APC_MOUSE (Q61315) Adenomatous polyposis coli protein
t*LSQSSESGTLPSGPPGHTMEVSc	NP_038892	Ndrg2	0.194597	-0.657444	-0.106319	-0.189722	0.489322	T348	NDRG2_MOUSE (Q9QYG0) Protein NDRG2
s*ASASPLTPcSAPR	NP_659190	Mtap7d1	-0.349259	-0.0967578	-0.121434	-0.18915	0.0782185	S366	MA7D1_MOUSE (A2AJI0) MAP7 domain-containing protein 1
rGDs*VDcPPEGR	NP_001182197	Dos	-0.122683	-0.207629	-0.236629	-0.18898	0.00523331	S610	DOS_MOUSE (Q66L44) Protein Dos
eSPPLLPLGt*Pc	NP_602320	Gpr37l1	-0.286505	0.0180937	-0.297893	-0.188768	0.142191	T479	ETBR2_MOUSE (Q99JG2) Endothelin B receptor-like protein 2
tVs*DLALQNAFGER	NP_001074615	Prickle2	-0.275672	0.0518027	-0.342246	-0.188705	0.196177	S810	PRIC2_MOUSE (Q80Y24) Prickle-like protein 2
lSTHs*PFR	NP_906273	Epb4.1	0.0599323	-0.571398	-0.0538621	-0.188443	0.386984	S706	41_MOUSE (P48193) Protein 4.1
eGt*PPPPPPPR	NP_035554	Ncor2	-0.331427	-0.223783	-0.00621271	-0.187141	0.122047	T1349	NCOR2_MOUSE (Q9WU42) Nuclear receptor corepressor 2
sPs*ISNmAALSR	NP_032595	Anapc1	-0.416488	0.289101	-0.431971	-0.186453	0.476858	S343	APC1_MOUSE (P53995) Anaphase-promoting complex subunit 1
sENGmTGSt*s*SLNNVTQ	NP_001182213	Fsd1l	0.538638	-0.304036	-0.793389	-0.186262	0.657068	T489, S490	FSD1L_MOUSE (Q8BYN5) FSD1-like protein
vHVQFFDDs*PTR	NP_034960	Msh6	-0.322934	-0.110541	-0.125187	-0.18622	0.0530387	S137	MSH6_MOUSE (P54276) DNA mismatch repair protein Msh6
sms*HQAAIASQR	NP_821170	Vps26b	-0.249487	0.0911818	-0.399542	-0.185949	0.269474	S304	VP26B_MOUSE (Q8C0E2) Vacuolar protein sorting-associated protein 26B
aSs*PPSSTIPSTSLQLSVPk	NP_705760	Zfp280c	0.242587	-0.460017	-0.340114	-0.185848	0.44002	S532	Z280C_MOUSE (Q6P3Y5) Zinc finger protein 280C
s*ESGSkSSQPLASk	NP_001159949	Hmga1-rs1	0.168465	-0.0551055	-0.670845	-0.185829	0.500106	S2	HMGA1_MOUSE (P17095) High mobility group protein HMG-I/HMG-Y
tVPQTnGLLs*PQQSEEVANPPQR	NP_034266	Eomes	0.0995952	-0.287519	-0.369533	-0.185819	0.268298	S525	EOMES_MOUSE (O54839) Eomesodermin homolog
qSARPs*TPEPDcTQLEPTGD	NP_062610	Tbc1d1	-0.413671	-0.0236371	-0.119454	-0.185587	0.188921	S1148	TBCD1_MOUSE (Q60949) TBC1 domain family member 1
yRADs*HGELDLAR	NP_036136	Acot1	-0.257637	0.111666	-0.410543	-0.185504	0.297473	S56	ACOT1_MOUSE (O55137) Acyl-coenzyme A thioesterase 1
s*GDEmIFDPTmSk	NP_080306	Eif2s2	-0.06896	-0.178856	-0.308407	-0.185408	0.0552685	S2	IF2B_MOUSE (Q99L45) Eukaryotic translation initiation factor 2 subunit 2
vGs*EIER	NP_084080	Hnrnpm	-0.558292	-0.25429	0.256377	-0.185401	0.478949	S431	HNRPM_MOUSE (Q9D0E1) Heterogeneous nuclear ribonucleoprotein M
eSs*PLYSPGFSDSTSAAk	NP_032660	Mtap1b	-0.664747	-0.184132	0.295814	-0.184355	0.54252	S1789	MAP1B_MOUSE (P14873) Microtubule-associated protein 1B
qGPSPVs*PNALDR	NP_001001602	Dab2ip	0.184662	-0.312953	-0.422643	-0.183645	0.381342	S930	DAB2P_MOUSE (Q3UHC7) Disabled homolog 2-interacting protein
sESLIDASEDs*QLEAAIR	NP_808301	Ubxn7	-0.33798	0.12527	-0.338209	-0.18364	0.300215	S288	UBXN7_MOUSE (Q6P5G6) UBX domain-containing protein 7
vDs*TTcLFPVEEk	NP_038556	Gfpt1	-0.137902	0.0499476	-0.459852	-0.182602	0.287196	S243	GFPT1_MOUSE (P47856) Glucosamine--fructose-6-phosphate aminotransferase [isomerizing] 1
sDAAVDTs*SEITTk	NP_032998	Ptma	-0.636499	0.217652	-0.126373	-0.18174	0.504493	S9	PTMA_MOUSE (P26350) Prothymosin alpha
rLs*THSPFR	NP_906273	Epb4.1	-0.140771	0.0130373	-0.41647	-0.181401	0.222285	S703	41_MOUSE (P48193) Protein 4.1
gVSASSVPFTPSs*PLLScSQEGSR	NP_001004144	Git1	0.05266		-0.415219	-0.18128	0.519471	S580	GIT1_MOUSE (Q68FF6) ARF GTPase-activating protein GIT1
mPNGLDSmSLs*PPGAR	NP_001074905	Ino80d	-0.892136	1.01752	-0.669027	-0.181214	0.778687	S27	IN80D_MOUSE (Q66JY2) INO80 complex subunit D
eNPPs*PPTSPAAPQPR	NP_080653	6330577E15Rik	-0.419462	0.103644	-0.22608	-0.180633	0.302367	S67	SFR1_MOUSE;CJ078_MOUSE (Q8BP27) Swi5-dependent recombination DNA repair protein 1 homolog
rDYDDms*PR	NP_079555	Hnrnpk	-0.348617	0.0773516	-0.265594	-0.178953	0.241803	S284	HNRPK_MOUSE (P61979) Heterogeneous nuclear ribonucleoprotein K
ySGSRs*PGFSR	NP_001182425	Dclk2	-0.182454	-0.215481	-0.138611	-0.178848	0.00130315	S307	DCLK2_MOUSE (Q6PGN3) Serine/threonine-protein kinase DCLK2
vVEEMs*E	NP_001025478	Dkc1	0.0942841	-0.26719	-0.363217	-0.178708	0.268767	S508	DKC1_MOUSE (Q9ESX5) H/ACA ribonucleoprotein complex subunit 4
tIVmGAs*FR	NP_035658	Taldo1	-0.3063	-0.266893	0.0405311	-0.177554	0.180651	S237	TALDO_MOUSE (Q93092) Transaldolase
rHs*TEGEEGDVSDVGSR	NP_001001160	Fbxo41	-0.00937988	-0.236088	-0.283478	-0.176315	0.105477	S476	FBX41_MOUSE (Q6NS60) F-box only protein 41
dSAPTTPTs*PTEFLTPGLR	Q9JLC8	Sacs	-0.712568	-0.111269	0.297036	-0.1756	0.581522	S4266	SACS_MOUSE (Q9JLC8) Sacsin
qSPISTPTs*PGSLR	NP_001103692	Dcx	-0.203716	-0.229137	-0.0930213	-0.175291	0.0137496	S339	DCX_MOUSE (O88809) Neuronal migration protein doublecortin
tTPAPs*PGSANESFFAPSR	NP_001160107	Mid1ip1	-0.415975	-0.0752279	-0.0345695	-0.175257	0.220858	S71	M1IP1_MOUSE (Q9CQ20) Mid1-interacting protein 1
sHs*FSDPSPk	NP_032722	Map4k4	-0.31542	-0.0544857	-0.154852	-0.174919	0.0827704	S557	M4K4_MOUSE (P97820) Mitogen-activated protein kinase kinase kinase kinase 4
aAQSPQQHSSGDPTEEEs*PV	NP_033222	Slc16a1	-0.324964	-0.104276	-0.0945265	-0.174589	0.0810993	S491	MOT1_MOUSE (P53986) Monocarboxylate transporter 1
rISDPLTs*SPGR	NP_032590	Mcm2	-0.123442	-0.151047	-0.249274	-0.174588	0.0102431	S26	MCM2_MOUSE (P97310) DNA replication licensing factor MCM2
vAGQSs*PSGIQSR	NP_035945	Fyb	-0.0716511	-0.454071	0.00277237	-0.174317	0.285498	S28	FYB_MOUSE (O35601) FYN-binding protein
ss*RTALAPGNDR	NP_758483	Mark4	-0.000231788	-0.69005	0.168425	-0.173952	0.543922	S3	MARK4_MOUSE (Q8CIP4) MAP/microtubule affinity-regulating kinase 4
tcFs*PNRVIGLSSDLQQVGGASAR	NP_079620	Eif3f	0.39322	-0.537305	-0.377755	-0.173947	0.577549	S262	EIF3F_MOUSE (Q9DCH4) Eukaryotic translation initiation factor 3 subunit F
aGAGMITQHSSTAs*PVNR	NP_080613	Sltm	-0.346015	0.00524115	-0.179897	-0.173557	0.162291	S981	SLTM_MOUSE (Q8CH25) SAFB-like transcription modulator
sGs*LSNVAGGR	NP_082213	Caskin1	-0.140262	-0.0619356	-0.318233	-0.173477	0.0840627	S390	CSKI1_MOUSE (Q6P9K8) Caskin-1
gSTSSSPYVAASHt*PPINGSDSILGTR	NP_035674	Tcf12	-0.0575669	-0.0454588	-0.412555	-0.17186	0.22663	T313	HTF4_MOUSE (Q61286) Transcription factor 12
hMDPPPAPMQDRs*PSPR	NP_032660	Mtap1b	-0.230907	0.129915	-0.413422	-0.171471	0.343245	S2205	MAP1B_MOUSE (P14873) Microtubule-associated protein 1B
nQGGYGGSSs*SSSYGSGR	NP_001159443	Hnrnpa1	-0.156271	-0.265972	-0.0919962	-0.171413	0.0279157	S310	ROA1_MOUSE (P49312) Heterogeneous nuclear ribonucleoprotein A1
rFs*DGAASIQAFk	NP_081774	Sik3	0.232183	-0.334545	-0.410344	-0.170902	0.446678	S674	SIK3_MOUSE (Q6P4S6) Serine/threonine-protein kinase SIK3
sPs*PAPENTPSDPADQGAR	NP_033595	Zfpm1	-0.425604	-0.319271	0.233591	-0.170428	0.451145	S927	FOG1_MOUSE (O35615) Zinc finger protein ZFPM1
dVTNLTVGGFTPms*PR	NP_038704	Supt5h	-0.409803	0.0934382	-0.194106	-0.170157	0.307917	S664	SPT5H_MOUSE (O55201) Transcription elongation factor SPT5
aASSGPRs*PLDQR	NP_031716	Chd1	-0.397131	-0.170062	0.0579982	-0.169732	0.265991	S1678	CHD1_MOUSE (P40201) Chromodomain-helicase-DNA-binding protein 1
tAGTSFmmTPy*VVTR	NP_001075036	Mapk10	-0.108433	-0.179492	-0.215284	-0.167736	0.00591782	Y223	MK08_MOUSE (Q91Y86) Mitogen-activated protein kinase 8
s*APDLkESGAAV	NP_694743	Kif1c	0.14501	-0.1843	-0.462323	-0.167204	0.394751	S1089	KIF1C_MOUSE (O35071) Kinesin-like protein KIF1C
aGGAGGEGSDDDTs*LT	NP_064374	Stard10	-0.101546	-0.321868	-0.0759343	-0.166449	0.0999469	S289	PCTL_MOUSE (Q9JMD3) PCTP-like protein
tFs*DESNIL	NP_001032952	Atp11c	-0.543539	0.171557	-0.126842	-0.166274	0.467583	S1123	AT11C_MOUSE (Q9QZW0) Probable phospholipid-transporting ATPase 11C
aTVNHTNcNTAs*PAALEEAk	NP_081934	Hexim2	-0.0823828	-0.101662	-0.312183	-0.16541	0.0878899	S13	HEXI2_MOUSE (Q3TVI4) Protein HEXIM2
vs*GRTSPLMLDR	NP_780438	Srrm2	0.0364996	-0.0332699	-0.498537	-0.165102	0.38119	S2251	SRRM2_MOUSE (Q8BTI8) Serine/arginine repetitive matrix protein 2
s*mSIDDTPR	NP_080358	Dock7	-0.133066	-0.0742915	-0.287575	-0.164977	0.0604387	S180	DOCK7_MOUSE (Q8R1A4) Dedicator of cytokinesis protein 7
sSTs*FANIQENAT	NP_766004	Ostm1	-0.161768	0.0338495	-0.36667	-0.164863	0.227075	S329	OSTM1_MOUSE (Q8BGT0) Osteopetrosis-associated transmembrane protein 1
vASVs*LEGLNLAR	NP_796347	Ppfia2	-0.110942	-0.142319	-0.238744	-0.164002	0.0130019	S689	LIPA2_MOUSE (Q8BSS9) Liprin-alpha-2
s*NGYEDHmAEDcRDDIGR	NP_034615	Elavl1	-0.130581	0.612709	-0.973761	-0.163878	0.738716	S2	ELAV1_MOUSE (P70372) ELAV-like protein 1
sPSDSSt*ASTPIAEQIER	NP_062787	Dbn1	-0.291978	-0.210431	0.0123285	-0.16336	0.146874	T345	DREB_MOUSE (Q9QXS6) Drebrin
sLDEDEPPPs*PLAR	NP_666137	Samd14	-0.111552	-0.167939	-0.2103	-0.163264	0.00465744	S117	SAM14_MOUSE (Q8K070) Sterile alpha motif domain-containing protein 14
tILALEYSSPAt*PR	NP_001011732	Xkr7	-0.109236	0.209382	-0.587457	-0.162437	0.521664	T559	XKR7_MOUSE (Q5GH64) XK-related protein 7
iYQy*IQSR	NP_034222	Dyrk1b	0.0919924	-0.63227	0.0532015	-0.162359	0.528007	Y273	DYR1A_MOUSE (Q61214) Dual specificity tyrosine-phosphorylation-regulated kinase 1A
mDASTPLPPASSs*PR	NP_001005916	Zbtb9	-0.120448	-0.204068		-0.162258	0.0604401	S13	ZBTB9_MOUSE (Q8CDC7) Zinc finger and BTB domain-containing protein 9
lQLGt*PPPLLAAR	Q5SFM8	Rbm27	-0.104453	0.0825724	-0.463988	-0.161956	0.369693	T447	RBM27_MOUSE (Q5SFM8) RNA-binding protein 27
qATs*PFAcTADGEEAmTQDLTSR	NP_001020731	Sox6	-0.274508	-0.0493151		-0.161912	0.287026	S8	SOX6_MOUSE (P40645) Transcription factor SOX-6
cRs*PGMLEPLGSAR	NP_780438	Srrm2	-0.210488	-0.210945	-0.0633954	-0.16161	0.0301887	S1988	SRRM2_MOUSE (Q8BTI8) Serine/arginine repetitive matrix protein 2
tLTEGDSPs*PQ	NP_031831	Cyb561	-0.430719	0.0768394	-0.128898	-0.160926	0.336265	S248	CY561_MOUSE (Q60720) Cytochrome b561
s*mQLPVTHLFSFGLSs*Rk	NP_001156786	Pgap1	0.228529	-0.265709	-0.445256	-0.160812	0.469426	S464, S479	PGAP1_MOUSE (Q3UUQ7) GPI inositol-deacylase
s*VEGPGGLEPSLDEYR	NP_954670	Fam171a2	-1.2598	0.103762	0.676057	-0.159992	0.79433	S445	F1712_MOUSE (A2A699) Protein FAM171A2
aSSPAESs*PEDSGYmR	NP_001074681	Irs2	0.0487038	-0.425606	-0.102963	-0.159955	0.316537	S728	IRS2_MOUSE (P81122) Insulin receptor substrate 2
sGMNs*PLR	NP_035879	Zfp148	0.127568	-0.35616	-0.249973	-0.159522	0.338233	S665	ZN148_MOUSE (Q61624) Zinc finger protein 148
aSs*PPDRIDIFGR	NP_789819	Arglu1	-0.0884682	0.0476429	-0.437511	-0.159445	0.331694	S75	ARGL1_MOUSE (Q3UL36) Arginine and glutamate-rich protein 1
eRSDs*GGSSSEPFER	NP_064411	Prrc2a	-0.185857	0.060279	-0.352348	-0.159309	0.254526	S761	PRC2A_MOUSE;BAT2_MOUSE (Q7TSC1) Protein PRRC2A
tPmYGSQt*PLQDGSR	NP_038704	Supt5h	-0.0441072	-0.269787	-0.161209	-0.158368	0.0719574	T785	SPT5H_MOUSE (O55201) Transcription elongation factor SPT5
rAs*GEEQEcLD	NP_690034	Purg	-0.097168	-0.162493	-0.215167	-0.158276	0.0097512	S342	PURG_MOUSE (Q8R4E6) Purine-rich element-binding protein gamma
mFSNPDNGs*PAMTHR	NP_061230	Slc4a4	-0.223007	-0.0279916	-0.222507	-0.157835	0.0718914	S245	S4A4_MOUSE (O88343) Electrogenic sodium bicarbonate cotransporter 1
sSQALLSQLYQs*PNR	NP_001033787	Elavl4	-0.00738279	-0.194901	-0.270712	-0.157665	0.114205	S228	ELAV4_MOUSE (Q61701) ELAV-like protein 4
cs*SPTPGPPPLPQk	NP_032931	Ppfibp2	-0.425277	-0.168393	0.122864	-0.156935	0.377723	S361	LIPB2_MOUSE (O35711) Liprin-beta-2
sGccDDSALARs*PAR	NP_081447	2310057J16Rik	0.040522	0.0231118	-0.531487	-0.155951	0.453074	S1034	CAMP3_MOUSE (Q80VC9) Calmodulin-regulated spectrin-associated protein 3
aSDPQs*PPQVSR	NP_659074	Taok1	-0.274601	-0.057931	-0.134523	-0.155685	0.0701267	S421	TAOK1_MOUSE (Q5F2E8) Serine/threonine-protein kinase TAO1
aSSSSPLDYs*FQLTPSR	NP_766446	Pak7	-0.674805	0.355151	-0.144712	-0.154788	0.630176	S231	PAK7_MOUSE (Q8C015) Serine/threonine-protein kinase PAK 7
sSs*QENLLDEVmk	NP_789811	Ccdc88a	-0.133154	-0.0595276	-0.271424	-0.154702	0.0674307	S1676	GRDN_MOUSE (Q5SNZ0) Girdin
mAPTPIPTRSPSDSSTASt*PIAEQIER	NP_062787	Dbn1	-0.754636	0.29166	0.000908066	-0.154022	0.647234	T348	DREB_MOUSE (Q9QXS6) Drebrin
sYs*MER	NP_444501	Rims2	-0.04339	-0.168784	-0.248999	-0.153724	0.062021	S451	RIMS2_MOUSE (Q9EQZ7) Regulating synaptic membrane exocytosis protein 2
sASSGAEGDVSs*EREP	NP_079590	Dtd1	0.133387	-0.296872	-0.296622	-0.153369	0.345016	S205	DTD1_MOUSE (Q9DD18) D-tyrosyl-tRNA(Tyr) deacylase 1
sQPTt*PQETVTGk	NP_001104266	Pclo	-0.0911833	-0.355345	-0.013142	-0.153223	0.213018	T860	PCLO_MOUSE (Q9QYX7) Protein piccolo
gTPRnGs*PPPGAPASR	NP_076399	Tsc22d4	-0.345372	-0.0243178	-0.0897396	-0.153143	0.192988	S62	T22D4_MOUSE (Q9EQN3) TSC22 domain family protein 4
smNPNVSmVSSASSs*PSSSR	NP_631885	Satb2	0.035205	0.017838	-0.511775	-0.152911	0.442289	S454	SATB2_MOUSE (Q8VI24) DNA-binding protein SATB2
aLNAEt*Pks*SPLPAk	NP_659162	Mepce	-0.157147	-0.084459	-0.216723	-0.152776	0.0162	T188, S191	MEPCE_MOUSE (Q8K3A9) 7SK snRNA methylphosphate capping enzyme
aQPEEcs*PSGLQR	NP_573470	Kcnh7	-0.0427609	0.030399	-0.445203	-0.152522	0.360569	S1007	KCNH7_MOUSE (Q9ER47) Potassium voltage-gated channel subfamily H member 7
dVYLs*PRDDGYSTk	NP_033059	Rbmxrt	-0.231521	-0.0912809	-0.134039	-0.152281	0.0213998	S205	RBMXL_MOUSE (Q91VM5) Heterogeneous nuclear ribonucleoprotein G-like 1
lSPQGQQPVSPQs*GSPQQQR	NP_038750	Syn3	-0.14218	-0.113741	-0.200708	-0.15221	0.0040146	S472	SYN3_MOUSE (Q8JZP2) Synapsin-3
sVSTt*NIAGHFNDESPLGLR	NP_032513	Arhgef2	0.000301591	0.0642107	-0.518213	-0.151234	0.458229	T153	ARHG2_MOUSE (Q60875) Rho guanine nucleotide exchange factor 2
aAFSkDEs*kEPIVEVR	NP_001106675	Ncam1	-0.536959	0.0650958	0.0193903	-0.150824	0.479292	S774	NCAM1_MOUSE (P13595) Neural cell adhesion molecule 1
mkGEt*PVNSTmSIGQAR	NP_034446	Gng3	-0.162941	0.0800482	-0.369305	-0.150733	0.310306	T5	GBG3_MOUSE (P63216) Guanine nucleotide-binding protein G(I)/G(S)/G(O) subunit gamma-3
vPAs*RQGGAs*TGPR	Q3UTB7	Foxr1	-0.0982925	-0.286784	-0.0669328	-0.15067	0.0932184	S213, S219	FOXR1_MOUSE (Q3UTB7) Forkhead box protein R1
hTPPTIGGs*LPYR	NP_937760	Abi2	-0.151141	-0.0589436	-0.24084	-0.150308	0.045817	S301	ABI2_MOUSE (P62484) Abl interactor 2
rIDIs*PSTFR	NP_666265	Thrap3	-0.281907	-0.0995689	-0.0690083	-0.150161	0.0867385	S679	TR150_MOUSE (Q569Z6) Thyroid hormone receptor-associated protein 3
sEQSSMSIEFGQEs*PEHSLAmDFSR	NP_032660	Mtap1b	0.171342	-0.144962	-0.474203	-0.149274	0.468022	S1649	MAP1B_MOUSE (P14873) Microtubule-associated protein 1B
sEVTAs*PLVGPDR	NP_663490	Mark1	-0.26691	-0.160462	-0.0179916	-0.148454	0.108599	S475	MARK1_MOUSE (Q8VHJ5) Serine/threonine-protein kinase MARK1
tVGNVs*PTAQmVQR	NP_659197	Rbm7	-0.399402	0.10827	-0.15378	-0.148304	0.368874	S125	RBM7_MOUSE (Q9CQT2) RNA-binding protein 7
aESSESLSASs*PAR	NP_032590	Mcm2	-0.404715	0.0390018	-0.0784124	-0.148042	0.327204	S12	MCM2_MOUSE (P97310) DNA replication licensing factor MCM2
sGs*IEQASLVVEER	NP_001012642	Rims1	-0.152343	-0.0870676	-0.203362	-0.147591	0.0118254	S938	RIMS1_MOUSE (Q99NE5) Regulating synaptic membrane exocytosis protein 1
sSs*PVLVEEEPER	NP_780515	Phactr4	-0.290021	0.00206246	-0.153078	-0.147012	0.156393	S118	PHAR4_MOUSE (Q501J7) Phosphatase and actin regulator 4
aRs*YIETETESR	NP_001029340	Ank2	-0.133935	-0.00746676	-0.298119	-0.146507	0.15661	S336	ANK2_MOUSE (Q8C8R3) Ankyrin-2
mDEPs*PLAk	NP_579938	Acaca	-0.128438	0.0146209	-0.324388	-0.146068	0.211331	S5	ACACA_MOUSE (Q5SWU9) Acetyl-CoA carboxylase 1
aTVTAATt*TTGSASPGEmEPSk	NP_758466	Kdm1b		-0.410458	0.118878	-0.14579	0.637057	T247	KDM1B_MOUSE (Q8CIG3) Lysine-specific histone demethylase 1B
eADEDs*EPEREVR	NP_613058	Usp39	-0.0690924	-0.0203603	-0.343673	-0.144375	0.224714	S81	SNUT2_MOUSE (Q3TIX9) U4/U6.U5 tri-snRNP-associated protein 2
gFGFGQGAGALVHs*E	NP_031817	Csrp1	-0.174128	-0.127197	-0.13142	-0.144248	0.000651941	S192	CSRP1_MOUSE (P97315) Cysteine and glycine-rich protein 1
nTt*PTGAAPPAGmTSTR	NP_032659	Mtap4	-0.164233	-0.430517	0.163787	-0.143654	0.450268	T847	MAP4_MOUSE (P27546) Microtubule-associated protein 4
sTLSms*PR	NP_067366	Ppp1r1a	0.0263994	-0.298463	-0.158342	-0.143469	0.201933	S67	PPR1A_MOUSE (Q9ERT9) Protein phosphatase 1 regulatory subunit 1A
as*ASGAmAk	NP_038961	Vapa	-0.161671	-0.327109	0.060454	-0.142775	0.272414	S3	VAPA_MOUSE (Q9WV55) Vesicle-associated membrane protein-associated protein A
rLs*LESEGANEGATAAPELSALEEAFRR	NP_878259	Tppp	0.636173	-0.348779	-0.712526	-0.14171	0.742771	S31	TPPP_MOUSE (Q7TQD2) Tubulin polymerization-promoting protein
gGPISFs*SSR	NP_780469	Myh10	-0.128388	0.0354437	-0.33165	-0.141532	0.253385	S1937	MYH10_MOUSE (Q61879) Myosin-10
tLVLVs*PGDmk	NP_001156336	Ttbk1	0.0437763	-0.26592	-0.201348	-0.141164	0.208865	S834	TTBK1_MOUSE (Q6PCN3) Tau-tubulin kinase 1
sRNs*PLLDR	NP_031954	Mark2	0.0269559	-0.117231	-0.333112	-0.141129	0.248682	S483	MARK2_MOUSE (Q05512) Serine/threonine-protein kinase MARK2
vSGs*PSSGFR	NP_032717	Nefm	-0.0504947	-0.173723	-0.198427	-0.140881	0.0369603	S30	NFM_MOUSE (P08553) Neurofilament medium polypeptide
iYqy*IQSR	NP_034222	Dyrk1b	-0.0767382	-0.379964	0.0345524	-0.140717	0.319376	Y273	DYR1A_MOUSE (Q61214) Dual specificity tyrosine-phosphorylation-regulated kinase 1A
qGADREESPmTGVcVQQs*PVASS	NP_031916	Dyrk1a	0.0219454	-0.418996	-0.0249298	-0.14066	0.371342	S758	DYR1A_MOUSE (Q61214) Dual specificity tyrosine-phosphorylation-regulated kinase 1A
aQPAPPELNSESEDy*SPSSSETVR	NP_064362	Dclk1	0.324356	-0.60546		-0.140552	0.790949	Y741	DCLK1_MOUSE (Q9JLM8) Serine/threonine-protein kinase DCLK1
gRLs*PVPVPR	NP_001132984	Raly	-0.234476	-0.149741	-0.0357539	-0.13999	0.0718622	S119	RALY_MOUSE (Q64012) RNA-binding protein Raly
vQGTGVt*PPPt*PLGTR	NP_001034622	Pdxdc1	-0.289192	-0.00749711	-0.122259	-0.139649	0.162901	T687, T691	PDXD1_MOUSE (Q99K01) Pyridoxal-dependent decarboxylase domain-containing protein 1
tLGt*PTQSGSTPR	NP_081367	Nup35	0.0953581	-0.418006	-0.094624	-0.139091	0.405855	T272	NUP53_MOUSE (Q8R4R6) Nucleoporin NUP53
as*PQGGQIAIAmR	Q8R023	Pcgf1	0.0458553	-0.71835	0.257095	-0.138467	0.664578	S3	PCGF1_MOUSE (Q8R023) Polycomb group RING finger protein 1
rFs*MEGISNILQSGIR	NP_898994	Fez1	-0.0332623	-0.170511	-0.210083	-0.137952	0.0616623	S316	FEZ1_MOUSE (Q8K0X8) Fasciculation and elongation protein zeta-1
sPPREGs*QGELTPANSQSR	NP_663345	Gps1	-0.134634	-0.138588	-0.13953	-0.137584	8.46619e-08	S509	CSN1_MOUSE (Q99LD4) COP9 signalosome complex subunit 1
nDSIVt*PSPPQAR	NP_083685	Mff	0.0337603	-0.339828	-0.106222	-0.13743	0.275784	T149	MFF_MOUSE (Q6PCP5) Mitochondrial fission factor
rGGGSGGGDEs*EGEEVDED	NP_035351	Purb	0.285595	-0.298103	-0.399374	-0.137294	0.555115	S316	PURB_MOUSE (O35295) Transcriptional activator protein Pur-beta
nmAPs*QQSPVR	NP_937760	Abi2	-0.269565	-0.335875	0.193844	-0.137199	0.456539	S218	ABI2_MOUSE (P62484) Abl interactor 2
vAEHGt*PkPFR	NP_081420	Arhgef12	0.0749048	-0.311954	-0.172932	-0.13666	0.293619	T737	ARHGC_MOUSE (Q8R4H2) Rho guanine nucleotide exchange factor 12
nVEPQs*GDL	NP_083240	Snx29	-0.304239	0.0288476	-0.134313	-0.136568	0.228573	S815	SNX29_MOUSE (Q9D3S3) Sorting nexin-29
sVs*SDSLGPPRPVSTSSR	NP_081447	2310057J16Rik	-0.120296	-0.166685	-0.122578	-0.13652	0.000828611	S431	CAMP3_MOUSE (Q80VC9) Calmodulin-regulated spectrin-associated protein 3
tGs*TGALGPSER	NP_084110	Ppp1r12c	-0.0435935	-0.289512	-0.0748923	-0.135999	0.153274	S431	PP12C_MOUSE (Q3UMT1) Protein phosphatase 1 regulatory subunit 12C
aGs*VADSDAVVk	NP_776113	1110067D22Rik	-0.256398	-0.0918568	-0.058883	-0.135713	0.0904554	S4	LEGLA_MOUSE (Q8VED9) Galectin-related protein A
mEIQSGPQPGs*PGRAER	NP_898838	Ttll12	0.30914	-0.453567	-0.261926	-0.135451	0.586122	S11	TTL12_MOUSE (Q3UDE2) Tubulin--tyrosine ligase-like protein 12
qIcLVMLETLSQs*PQGR	NP_035995	Pcbp1	-0.0142688	-0.203333	-0.187573	-0.135058	0.0896167	S173	PCBP1_MOUSE (P60335) Poly(rC)-binding protein 1
rIs*MEDLNk	NP_666351	Cdk17	0.0192571	-0.229693	-0.19161	-0.134016	0.158497	S137	CDK17_MOUSE (Q8K0D0) Cyclin-dependent kinase 17
gLLYDs*SEEDEERPAR	NP_032590	Mcm2	-0.0496953	-0.103777	-0.248166	-0.133879	0.086676	S139	MCM2_MOUSE (P97310) DNA replication licensing factor MCM2
sVSt*PSEAGSQDSGDGAVGSR	NP_001185801	Dync1i2	-0.59907	0.252491	-0.0543468	-0.133642	0.619928	T112	DC1I2_MOUSE (O88487) Cytoplasmic dynein 1 intermediate chain 2
aGSRAs*APAt*PLSPTR	NP_034851	Lmnb1	-0.0262541	0.0310564	-0.405608	-0.133602	0.3847	S17, T21	LMNB1_MOUSE (P14733) Lamin-B1
aNs*DIISLNFR	NP_775602	Fam110b	0.0128367	-0.149131	-0.264159	-0.133485	0.171965	S297	F110B_MOUSE (Q8C739) Protein FAM110B
gPPDFSSDEEREPt*PVLGSGASVGR	NP_001073599	Tmpo	-0.0562774	0.216043	-0.55933	-0.133188	0.589074	T74	LAP2A_MOUSE (Q61033) Lamina-associated polypeptide 2, isoforms alpha/zeta
sAVRPSPs*PER	NP_780438	Srrm2	-0.152657	-0.541245	0.2946	-0.133101	0.610853	S255	SRRM2_MOUSE (Q8BTI8) Serine/arginine repetitive matrix protein 2
lTs*QSEAmALQSIR	NP_835220	Agap1	-0.100864	0.0466696	-0.344969	-0.133055	0.308707	S605	AGAP1_MOUSE (Q8BXK8) Arf-GAP with GTPase, ANK repeat and PH domain-containing protein 1
sVSs*YGNIR	NP_083174	Rptor	0.0118204	-0.0703691	-0.3395	-0.132683	0.279243	S722	RPTOR_MOUSE (Q8K4Q0) Regulatory-associated protein of mTOR
gmGPGt*PAGYGR	NP_076092	Sfpq	-0.117926	-0.030909	-0.246049	-0.131628	0.102879	T679	SFPQ_MOUSE (Q8VIJ6) Splicing factor, proline- and glutamine-rich
tIks*PcDSGYSYETIEk	NP_032660	Mtap1b	-0.00822248	-0.0943561	-0.290469	-0.131016	0.191776	S1911	MAP1B_MOUSE (P14873) Microtubule-associated protein 1B
sTt*PTSSPFR	NP_001074759	Prrc2c	0.108972	-0.47431	-0.0272225	-0.130854	0.498877	T2634	PRC2C_MOUSE;BA2L2_MOUSE (Q3TLH4) Protein PRRC2C
vTNAIs*PESSPGVGR	NP_076151	Pcm1	-0.111934	-0.0846021	-0.195243	-0.130593	0.0171786	S65	PCM1_MOUSE (Q9R0L6) Pericentriolar material 1 protein
mEAQELGs*PTPTYHLLPk	NP_848913	Slc7a6	0.281872	-0.443715	-0.229333	-0.130392	0.577312	S8	YLAT2_MOUSE (Q8BGK6) Y+L amino acid transporter 2
gVs*GDREENSFSLNSSISSAR	NP_001035023	Mtap2	-0.456826	0.106649	-0.040712	-0.130296	0.483042	S199	MAP2_MOUSE (P20357) Microtubule-associated protein 2
tTSIs*PALAR	NP_001156481	Tnik	-0.190198	0.0168553	-0.21748	-0.130274	0.153071	S680	TNIK_MOUSE (P83510) Traf2 and NCK-interacting protein kinase
lIRDFQEYVEPGEDFPAs*PQRR	NP_666341	Dync1li1	0.0435838	-0.259125	-0.175008	-0.130183	0.222479	S207	DC1L1_MOUSE (Q8R1Q8) Cytoplasmic dynein 1 light intermediate chain 1
qGSGREs*PSLVSR	NP_898841	Atxn2l	0.0821912	-0.402328	-0.0701309	-0.130089	0.414567	S337	ATX2L_MOUSE (Q7TQH0) Ataxin-2-like protein
eGMVTFSNt*LPR	NP_859009	BC005764	-0.215342	0.300383	-0.47464	-0.129866	0.599072	T374	LPPR3_MOUSE (Q7TPB0) Lipid phosphate phosphatase-related protein type 3
dAPIs*PASVASSSSTPSSk	NP_035730	Tle4	-0.469492	-0.256403	0.336607	-0.129763	0.619069	S292	TLE4_MOUSE (Q62441) Transducin-like enhancer protein 4
s*DNGELEDkPPAPPVR	NP_796300	Pak2	-0.48459	-0.08587	0.181218	-0.129747	0.539148	S2	PAK2_MOUSE (Q8CIN4) Serine/threonine-protein kinase PAK 2
sAs*SGAEGDVSSEREP	NP_079590	Dtd1	-0.126922	0.0119594	-0.273744	-0.129569	0.191322	S196	DTD1_MOUSE (Q9DD18) D-tyrosyl-tRNA(Tyr) deacylase 1
kLs*VGAYVSSVR	NP_001025153	Sec23ip	-0.0804085	0.0164602	-0.324364	-0.129437	0.270834	S748	S23IP_MOUSE (Q6NZC7) SEC23-interacting protein
gMGPGt*PAGYGR	NP_076092	Sfpq	-0.240607	0.182023	-0.328687	-0.12909	0.458779	T679	SFPQ_MOUSE (Q8VIJ6) Splicing factor, proline- and glutamine-rich
aLcPLTVs*PSLPR	NP_064427	Igdcc4	-0.0957137	0.0700826	-0.360041	-0.128557	0.362704	S1238	IGDC4_MOUSE (Q9EQS9) Immunoglobulin superfamily DCC subclass member 4
qTEEVTALASEGs*PPPR	NP_898978	BC002230	0.0875387	-0.338845	-0.134169	-0.128492	0.355572	S54	CN102_MOUSE (Q80XC6) UPF0614 protein C14orf102 homolog
gFs*EEQLR	NP_062728	Tagln3	-0.222648	-0.199236	0.0375921	-0.128097	0.198142	S163	TAGL3_MOUSE (Q9R1Q8) Transgelin-3
aVs*PTEPTPR	NP_795897	Wdr59	-0.0759973	-0.077544	-0.230185	-0.127909	0.0666847	S564	WDR59_MOUSE (Q8C0M0) WD repeat-containing protein 59
nGSMGs*PVNQQPk	NP_082269	2310028H24Rik	-0.0766655	-0.258042	-0.0486718	-0.127793	0.123331	S44	CI025_MOUSE (Q9D772) Uncharacterized protein C9orf25 homolog
s*QSLPTTLLSPVR	NP_542125	Ssfa2	-0.0361766	-0.307956	-0.0387748	-0.127636	0.229821	S736	SSFA2_MOUSE (Q922B9) Sperm-specific antigen 2 homolog
sAs*ESYTQSFQSR	NP_663476	Pi4k2a	0.0232769	-0.00645161	-0.399361	-0.127512	0.402153	S462	P4K2A_MOUSE (Q2TBE6) Phosphatidylinositol 4-kinase type 2-alpha
kGESGVPEEDTGLYPSs*PR	NP_694761	Lysmd1	-0.0323725	-0.0704345	-0.278353	-0.127053	0.171837	S193	LYSM1_MOUSE (Q9D0E3) LysM and putative peptidoglycan-binding domain-containing protein 1
mkPAmETAAEENTEQs*QER	NP_001171426	Gpm6b		-0.0243041	-0.228685	-0.126495	0.341377	S16	GPM6B_MOUSE (P35803) Neuronal membrane glycoprotein M6-b
nEt*PTVSGATSDNGSSSR	NP_082949	Zdbf2	-0.24943	-0.25787	0.127997	-0.126434	0.376624	T459	ZDBF2_MOUSE (Q5SS00) DBF4-type zinc finger-containing protein 2 homolog
tTRTPEEGGy*SYEISEk	NP_032660	Mtap1b	-0.194737	0.0639735	-0.248358	-0.126374	0.260177	Y1951	MAP1B_MOUSE (P14873) Microtubule-associated protein 1B
sSSVs*PSASFR	NP_035730	Tle4	-0.0150883	-0.0924344	-0.270544	-0.126022	0.17099	S208	TLE4_MOUSE (Q62441) Transducin-like enhancer protein 4
lGs*MDSFER	NP_001074747	Tbc1d4	-0.0653645	-0.113162	-0.199404	-0.125977	0.0325271	S595	TBCD4_MOUSE (Q8BYJ6) TBC1 domain family member 4
sScs*TPLSQTSR	NP_076232	Eif4enif1	-0.0711302	-0.00164647	-0.304681	-0.125819	0.241755	S766	4ET_MOUSE (Q9EST3) Eukaryotic translation initiation factor 4E transporter
amSIPTs*PTR	NP_034083	Crhr2	0.0232627	-0.408586	0.0100727	-0.125084	0.427544	S415	CRFR1_MOUSE (P35347) Corticotropin-releasing factor receptor 1
cPs*LDNLAVPESPGVAGGk	NP_001028448	Mll2	-0.252259	-0.116083	-0.00568378	-0.124675	0.155312	S2208	MLL2_MOUSE (Q6PDK2) Histone-lysine N-methyltransferase MLL2
qTPTs*PcQQLmR	NP_940812	Arhgap39	-0.237829	0.140252	-0.276416	-0.124664	0.40142	S364	RHG39_MOUSE (P59281) Rho GTPase-activating protein 39
aGGAGGEGs*DDDTSLT	NP_064374	Stard10	-0.0982783	-0.159303	-0.115605	-0.124395	0.00237558	S284	PCTL_MOUSE (Q9JMD3) PCTP-like protein
sNs*FNNPLGSR	NP_034820	Lats1	-0.0547486	-0.112495	-0.205831	-0.124358	0.0475692	S463	LATS1_MOUSE (Q8BYR2) Serine/threonine-protein kinase LATS1
lGGAPTGQGVs*PSPSAILER	NP_061361	Srcin1	-0.338821	0.0707041	-0.104869	-0.124329	0.353731	S396	SRCN1_MOUSE (Q9QWI6) SRC kinase signaling inhibitor 1
rNs*TTFPSR	NP_080796	Fam122a	-0.102797	-0.258515	-0.0111982	-0.12417	0.160539	S59	F122A_MOUSE (Q9DB52) Protein FAM122A
aASccLs*PGAR	NP_694629	Mkl1	0.106258	-0.72074	0.243189	-0.123764	0.702104	S548	MKL1_MOUSE (Q8K4J6) MKL/myocardin-like protein 1
iLDQmPAt*PSSPmYVD	NP_033183	Map2k4	0.490272	-0.378045	-0.483041	-0.123605	0.709085	T389	MP2K4_MOUSE (P47809) Dual specificity mitogen-activated protein kinase kinase 4
tASDTDSSYcIPPPAGmt*PSR	NP_067331	Gab1	-0.107976	-0.572484	0.309876	-0.123528	0.65321	T382	GAB1_MOUSE (Q9QYY0) GRB2-associated-binding protein 1
sVs*NEGLTLNNSR	NP_001074829	Camsap1l1	-0.127475	0.0682439	-0.310196	-0.123142	0.322782	S456	CAMP2_MOUSE (Q8C1B1) Calmodulin-regulated spectrin-associated protein 2
aSQEPFs*PAEDVmETDLLEGLAANQDRPSk	NP_038763	Trp53bp1	-0.447014	0.181936	-0.103897	-0.122991	0.53584	S1115	TP53B_MOUSE (P70399) Tumor suppressor p53-binding protein 1
s*GPLPSSSGSSSSSSQLSVATLGR	NP_705765	Phldb1	0.137566	-0.551058	0.0453007	-0.12273	0.599977	S983	PHLB1_MOUSE (Q6PDH0) Pleckstrin homology-like domain family B member 1
sDGSNFANYs*PPVNR	NP_083958	Stambpl1	0.226567	-0.343442	-0.250317	-0.122398	0.526269	S242	STALP_MOUSE (Q76N33) AMSH-like protease
aSVAs*DPEs*PPGGNEPAAASGQR	NP_080716	Rnmt	0.217698	0.423559	-1.00788	-0.122208	0.798	S11, S15	MCES_MOUSE (Q9D0L8) mRNA cap guanine-N7 methyltransferase
iQQQLGEEAs*PR	NP_001139394	Arhgef40	-0.0921248	-0.0485404	-0.225096	-0.12192	0.0832996	S959	ARH40_MOUSE (Q3UPH7) Rho guanine nucleotide exchange factor 40
sTAGs*PPAAAGSGTGPAGScAPAAGAGR	NP_573499	Glcci1	-0.443212	0.073965	0.00410091	-0.121715	0.494264	S26	GLCI1_MOUSE (Q8K3I9) Glucocorticoid-induced transcript 1 protein
vDs*PmLSR	NP_001003920	Brsk1	-0.137267	-0.148522	-0.0791265	-0.121638	0.00481265	S384	BRSK1_MOUSE (Q5RJI5) BR serine/threonine-protein kinase 1
dYDDms*PR	NP_079555	Hnrnpk	-0.125537	-0.010451	-0.227104	-0.12103	0.125249	S284	HNRPK_MOUSE (P61979) Heterogeneous nuclear ribonucleoprotein K
gVGGs*AERLEESVV	NP_700437	Lrfn4	-0.118745	0.113945	-0.356766	-0.120522	0.425221	S627	LRFN4_MOUSE (Q80XU8) Leucine-rich repeat and fibronectin type-III domain-containing protein 4
sEt*APAAPAAPAPVEk	NP_663759	Hist1h1d	-0.411845	0.10042	-0.0479705	-0.119799	0.475171	T4	H13_MOUSE (P43277) Histone H1.3
eMGt*PLADTPTRPVTR	NP_075534	Dpysl5	0.0269246	-0.0359718	-0.348195	-0.119081	0.362602	T509	DPYL5_MOUSE (Q9EQF6) Dihydropyrimidinase-related protein 5
iESPLETLSAQNHSAs*MTEVT	NP_848871	E130309F12Rik	-0.33485	0.100829	-0.122481	-0.118834	0.398279	S320	LPPR1_MOUSE (Q8BFZ2) Lipid phosphate phosphatase-related protein type 1
gSDDAPYs*PTAR	NP_035208	Phf2	-0.0850351	-0.244909	-0.0251007	-0.118348	0.145558	S899	PHF2_MOUSE (Q9WTU0) Lysine-specific demethylase PHF2
nSGATADAGSIs*PR	NP_035859	Ercc5	0.0156499	-0.250497	-0.120018	-0.118288	0.198516	S384	ERCC5_MOUSE (P35689) DNA repair protein complementing XP-G cells homolog
sQs*LPTTLLSPVR	NP_542125	Ssfa2	0.0145584	-0.0435388	-0.32576	-0.118247	0.323507	S738	SSFA2_MOUSE (Q922B9) Sperm-specific antigen 2 homolog
s*PSISNmAALSR	NP_032595	Anapc1	-0.00874197	-0.267656	-0.0775153	-0.117971	0.20229	S341	APC1_MOUSE (P53995) Anaphase-promoting complex subunit 1
as*GVTVNDEVIk	NP_031714	Cfl2	-0.279847	-0.046078	-0.0248331	-0.116919	0.225627	S3	COF2_MOUSE (P45591) Cofilin-2
lPATSAESESAVIs*nGEH	NP_666054	Hmgcs1	-0.0841271	-0.0530668	-0.212598	-0.116597	0.0753482	S516	HMCS1_MOUSE (Q8JZK9) Hydroxymethylglutaryl-CoA synthase, cytoplasmic
s*TPLPGPPGSPR	NP_001003920	Brsk1	-0.27463	-0.0601961	-0.0128828	-0.115903	0.223485	S499	BRSK1_MOUSE (Q5RJI5) BR serine/threonine-protein kinase 1
aSGQAFELILkPPs*PISEAPR	NP_079561	Stmn2	-0.108205	-0.374575	0.137128	-0.115218	0.479085	S62	STMN2_MOUSE (P55821) Stathmin-2
qQSEIs*THSI	NP_033051	Rasa3	0.0699342	-0.375959	-0.0394238	-0.115149	0.439151	S830	RASA3_MOUSE (Q60790) Ras GTPase-activating protein 3
vSs*PTVNTTLk	NP_083367	Klc4	-0.0505697	-0.0781076	-0.214042	-0.11424	0.0866021	S460	KLC4_MOUSE (Q9DBS5) Kinesin light chain 4
rDYDDMs*PR	NP_079555	Hnrnpk	-0.176163	-0.0461284	-0.118537	-0.113609	0.0391616	S284	HNRPK_MOUSE (P61979) Heterogeneous nuclear ribonucleoprotein K
mADTGs*PGmQR	NP_997565	Kif1b	-0.0263408	-0.169525	-0.144857	-0.113574	0.0619859	S1408	KIF1B_MOUSE (Q60575) Kinesin-like protein KIF1B
eRs*mSENAVR	NP_083685	Mff	0.0589379	-0.0452038	-0.354188	-0.113485	0.412039	S129	MFF_MOUSE (Q6PCP5) Mitochondrial fission factor
gLYDGPVcEVs*VTPk	NP_034085	Dpysl2	-0.107864	-0.16439	-0.0672855	-0.11318	0.0158705	S507	DPYL2_MOUSE (O08553) Dihydropyrimidinase-related protein 2
nSGt*PGLQVPVSPTVPVQNQk	NP_001074518	Mll1	-0.122093	-0.0719121	-0.144436	-0.112814	0.00625057	T3021	MLL1_MOUSE (P55200) Histone-lysine N-methyltransferase MLL
vNHEPEPASGASPGATIPks*PSQLR	NP_033798	Bin1	-0.206131	0.0745643	-0.206513	-0.112693	0.295096	S332	BIN1_MOUSE (O08539) Myc box-dependent-interacting protein 1
fVLmAt*PNLSR	NP_835220	Agap1	-0.218841	0.0571847	-0.175948	-0.112535	0.259677	T836	AGAP1_MOUSE (Q8BXK8) Arf-GAP with GTPase, ANK repeat and PH domain-containing protein 1
gLSs*VPEVAEVEPTTk	P20357	Map2	-0.366776	-0.170391	0.200223	-0.112315	0.536315	S1023	MAP2_MOUSE (P20357) Microtubule-associated protein 2
lISGPLs*PmSR	NP_064411	Prrc2a	-0.11724	0.0451044	-0.264574	-0.112237	0.277799	S1217	PRC2A_MOUSE;BAT2_MOUSE (Q7TSC1) Protein PRRC2A
vASs*PVmVSNPATR	NP_032250	Hcfc1	-0.189663	-0.094469	-0.0503898	-0.111507	0.0533578	S598	HCFC1_MOUSE (Q61191) Host cell factor 1
tSGcQEEVGt*PR	NP_958809	Dennd4b	0.180286	-0.320593	-0.193305	-0.111204	0.500458	T1061	DEN4B_MOUSE (Q3U1Y4) DENN domain-containing protein 4B
aIt*GASLADImAk	NP_077180	Rpl24	-0.23534	0.0990539	-0.196372	-0.110886	0.352827	T83	RL24_MOUSE (Q8BP67) 60S ribosomal protein L24
s*PGmLEPLGSAR	NP_780438	Srrm2	-0.178298	-0.0318355	-0.122402	-0.110845	0.0602038	S1988	SRRM2_MOUSE (Q8BTI8) Serine/arginine repetitive matrix protein 2
qASQLs*LESTVGPcGERS	NP_898844	Rims4	0.0908492	-0.108171	-0.31299	-0.110104	0.398426	S257	RIMS4_MOUSE (P60191) Regulating synaptic membrane exocytosis protein 4
tLNQLGt*PQDSPELR	NP_058077	Stx7	0.113553	-0.0819347	-0.359343	-0.109242	0.470469	T41	STX7_MOUSE (O70439) Syntaxin-7
s*PQQTPmES	NP_598754	Pwp1	-0.859916	-0.360091	0.892435	-0.10919	0.844292	S493	PWP1_MOUSE (Q99LL5) Periodic tryptophan protein 1 homolog
tLEVVSPs*QSVTGSAGHTPYYQSPTDEk	NP_032660	Mtap1b	-0.411537	-1.24082	1.32566	-0.108899	0.892454	S1319	MAP1B_MOUSE (P14873) Microtubule-associated protein 1B
rGs*PEEATEREPR	NP_031605	Cacna1b	0.357056	-0.0813025	-0.602435	-0.108894	0.714598	S914	CAC1B_MOUSE (O55017) Voltage-dependent N-type calcium channel subunit alpha-1B
sGEDVPHRAEs*SEAR	NP_080276	Psmd9	-0.518283	0.283459	-0.0913153	-0.108713	0.663236	S12	PSMD9_MOUSE (Q9CR00) 26S proteasome non-ATPase regulatory subunit 9
eTAAAHQASs*SPPIDAATAEPYGFR	NP_032660	Mtap1b	-0.172064	-0.251415	0.0974638	-0.108672	0.361522	S1814	MAP1B_MOUSE (P14873) Microtubule-associated protein 1B
lQESFQGAPDVIs*PR	NP_898858	Trim46	-0.209413	-0.121031	0.00652344	-0.107973	0.160041	S627	TRI46_MOUSE (Q7TNM2) Tripartite motif-containing protein 46
rPAs*Ps*SPEHLPATPAESPAQR	NP_848737	Suds3	-0.312274	0.0338169	-0.0454355	-0.107964	0.360664	S234, S236	SDS3_MOUSE (Q8BR65) Sin3 histone deacetylase corepressor complex component SDS3
lGGPEGPGs*PLLAT	NP_076036	Ino80b	-0.321828	0.265517	-0.267572	-0.107961	0.5954	S340	IN80B_MOUSE (Q99PT3) INO80 complex subunit B
sTt*RLDSDRVSSASSTAER	NP_034936	Mllt4	0.0332176	-0.161418	-0.194544	-0.107581	0.204528	T553	AFAD_MOUSE (Q9QZQ1) Afadin
gSLAs*LDSLR	NP_031641	Ctnnd1	-0.0108552	-0.12113	-0.190682	-0.107556	0.109142	S349	CTND1_MOUSE (P30999) Catenin delta-1
ss*PPPLPAk	NP_705765	Phldb1	-0.449929	-0.0777413	0.207378	-0.106764	0.60472	S951	PHLB1_MOUSE (Q6PDH0) Pleckstrin homology-like domain family B member 1
hGLLLPAs*PVR	NP_080796	Fam122a	0.130107	-0.02405	-0.425951	-0.106631	0.555029	S73	F122A_MOUSE (Q9DB52) Protein FAM122A
sEVSTs*PFSIPTR	NP_001074685	Phip	-0.116675	-0.107837	-0.0939215	-0.106144	8.86118e-05	S1476	PHIP_MOUSE (Q8VDD9) PH-interacting protein
ss*GTGASVGPPQPSDQDTLVQR	NP_001177781	Pdlim5	-0.229944	-0.0183632	-0.0696385	-0.105982	0.171618	S405	PDLI5_MOUSE (Q8CI51) PDZ and LIM domain protein 5
aSSVNSPLGNkPQTLs*PSHR	NP_775273	Fam164a	0.0838136	-0.193593	-0.20764	-0.105806	0.327333	S222	F164A_MOUSE (Q8BJH1) Protein FAM164A
sSGs*LSPGLETEDPLEAR	NP_001074729	Tnks1bp1	-0.180201	-0.326203	0.189426	-0.105659	0.528943	S1373	TB182_MOUSE (P58871) 182 kDa tankyrase-1-binding protein
tPGTPGt*PSYPRt*PGTPk	NP_001035023	Mtap2	-0.03234	-0.0308276	-0.253741	-0.105636	0.226885	T262, T268	MAP2_MOUSE (P20357) Microtubule-associated protein 2
sLVGs*WLk	NP_001028445	5031439G07Rik	-0.232642	0.0493535	-0.132126	-0.105138	0.271603	S405	K0930_MOUSE;CV009_MOUSE (Q3UE31) Uncharacterized protein KIAA0930 homolog
sTGASPPScGITQSt*GASPk	NP_001155137	Kif26b	-0.354575	0.157134	-0.117586	-0.105009	0.516773	T1726	KI26B_MOUSE (Q7TNC6) Kinesin-like protein KIF26B
lSQPAPPIs*PVPVAQR	NP_780495	Tprn	0.272687	-0.0844179	-0.50304	-0.104924	0.664108	S196	TPRN_MOUSE (A2AI08) Taperin
sIVPs*SPQSQR	NP_001074572	Stim2	-0.001946	-0.074675	-0.236783	-0.104468	0.206749	S522	STIM2_MOUSE (P83093) Stromal interaction molecule 2
sQs*mDIDGVScEk	NP_071305	Ube4b	-0.13088	-0.289163	0.10668	-0.104454	0.415212	S105	UBE4B_MOUSE (Q9ES00) Ubiquitin conjugation factor E4 B
rRs*PPEDAIPk	NP_001184011	Rcc1	-0.20362	-0.0398924	-0.0696314	-0.104381	0.106886	S11	RCC1_MOUSE (Q8VE37) Regulator of chromosome condensation
sPAs*PSQAPYAQR	NP_938042	Cpeb3	-0.00708286	-0.192229	-0.113774	-0.104362	0.123651	S197	CPEB3_MOUSE (Q7TN99) Cytoplasmic polyadenylation element-binding protein 3
mAPTPIPt*RSPSDSSTASTPIAEQIER	NP_062787	Dbn1	0.479411	-0.530049	-0.261087	-0.103908	0.747977	T337	DREB_MOUSE (Q9QXS6) Drebrin
aDs*PAGLEAARR	NP_001019773	AW555464	-0.189159	0.052831	-0.174164	-0.103497	0.256677	S709	K0284_MOUSE (Q80U49) Protein KIAA0284
mAGPAAPPGGs*PR	NP_031604	Cacna1a	0.274655	-0.112054	-0.469772	-0.102391	0.658683	S2273	CAC1A_MOUSE (P97445) Voltage-dependent P/Q-type calcium channel subunit alpha-1A
sAAAGALGs*PGLPLR	NP_084017	Ppfia3	-0.131848	0.0244264	-0.198961	-0.102127	0.19764	S1164	LIPA3_MOUSE (P60469) Liprin-alpha-3
gPPs*PPAPVMHs*PSR	NP_079783	Snw1	-0.0187692	-0.0994634	-0.187297	-0.101843	0.104503	S224, S232	SNW1_MOUSE (Q9CSN1) SNW domain-containing protein 1
as*PPAESmSVYR	NP_851416	Tanc2	0.0983652	-0.319694	-0.083444	-0.101591	0.44847	S1549	TANC2_MOUSE (A2A690) Protein TANC2
aLALVPGt*PTR	NP_115769	Mtap1a	-0.079035	0.146752	-0.371706	-0.10133	0.536585	T2420	MAP1A_MOUSE (Q9QYR6) Microtubule-associated protein 1A
rADLNQGIGEPQs*PSR	NP_080270	Efhd2	-0.246747	0.17784	-0.234838	-0.101248	0.508404	S74	EFHD2_MOUSE (Q9D8Y0) EF-hand domain-containing protein D2
lGGs*PTnGNSAAPSPPESEP	NP_067406	Nudt11	-0.0973756	0.0758992	-0.281819	-0.101098	0.38307	S148	NUD10_MOUSE (P0C027) Diphosphoinositol polyphosphate phosphohydrolase 3-alpha
st*ETGLAVEmPSR	NP_898844	Rims4	-0.0257755	-0.180273	-0.0960804	-0.10071	0.0871568	T46	RIMS4_MOUSE (P60191) Regulating synaptic membrane exocytosis protein 4
sIVPSs*PQSQR	NP_001074572	Stim2	0.014908	-0.128377	-0.188551	-0.100673	0.170581	S523	STIM2_MOUSE (P83093) Stromal interaction molecule 2
eREADEDs*EPEREVR	NP_613058	Usp39	-0.363699	0.39685	-0.33485	-0.100566	0.706793	S81	SNUT2_MOUSE (Q3TIX9) U4/U6.U5 tri-snRNP-associated protein 2
iQQDSEs*GDELSSSSTEQmR	NP_001034781	Arhgap12	-0.220861	-0.0560843	-0.0241202	-0.100355	0.175033	S213	RHG12_MOUSE (Q8C0D4) Rho GTPase-activating protein 12
tNQAILSQLYQs*PNR	NP_034616	Elavl2	0.0640415	-0.664196	0.300015	-0.100047	0.747632	S221	ELAV2_MOUSE (Q60899) ELAV-like protein 2
gFs*PPHR	NP_032940	Ppp3cb	-0.340516	0.490495	-0.449345	-0.0997885	0.753614	S472	PP2BB_MOUSE (P48453) Serine/threonine-protein phosphatase 2B catalytic subunit beta isoform
t*HRDNSPAVFPDR	NP_080571	Ctdp1	0.00155717	0.0745622	-0.374478	-0.0994529	0.514188	T725	CTDP1_MOUSE (Q7TSG2) RNA polymerase II subunit A C-terminal domain phosphatase
eAPRELs*PEQDDGFRR	NP_663407	Heatr6	-0.319277	-0.0172893	0.0407434	-0.0986075	0.426828	S23	HEAT6_MOUSE (Q6P1G0) HEAT repeat-containing protein 6
gPSPSs*PTPPPAAAPAEQAPR	NP_573499	Glcci1	-0.120279	-0.0843273	-0.0904078	-0.0983379	0.000899555	S100	GLCI1_MOUSE (Q8K3I9) Glucocorticoid-induced transcript 1 protein
gSSTEDGPGVPPPs*PR	NP_001029287	Shank1	-0.129377	-0.0893165	-0.0752802	-0.0979911	0.00377513	S1528	SHAN1_MOUSE (D3YZU1) SH3 and multiple ankyrin repeat domains protein 1
iSEs*PEPGQR	NP_031546	Bach1	-0.0527505	-0.249997	0.0101878	-0.0975199	0.281322	S448	BACH1_MOUSE (P97302) Transcription regulator protein BACH1
sASs*GAEGDVSSEREP	NP_079590	Dtd1	-0.140428	0.056023	-0.206269	-0.0968912	0.286148	S197	DTD1_MOUSE (Q9DD18) D-tyrosyl-tRNA(Tyr) deacylase 1
qAVMt*FPEELQR	NP_733771	Mycbpap	-0.104354	-0.490474	0.304461	-0.0967892	0.694905	T718	MYBPP_MOUSE (Q5SUV2) MYCBP-associated protein
sETAPAEt*AAPAPVEk	NP_064418	Hist1h1b	-0.279399	-0.278862	0.268092	-0.096723	0.624004	T9	H15_MOUSE (P43276) Histone H1.5
aEAYs*PAENR	NP_036124	Abcd2	-0.137373	-0.542599	0.390503	-0.0964898	0.738999	S58	ABCD2_MOUSE (Q61285) ATP-binding cassette sub-family D member 2
eImNSVTFGt*PER	NP_001020731	Sox6	-0.0251007	-0.106809	-0.156363	-0.0960908	0.0659928	T119	SOX6_MOUSE (P40645) Transcription factor SOX-6
s*GDEmIFDPTMSk	NP_080306	Eif2s2	-0.0624021	-0.266485	0.0414804	-0.0958023	0.349274	S2	IF2B_MOUSE (Q99L45) Eukaryotic translation initiation factor 2 subunit 2
as*GVAVSDGVIk	NP_031713	Cfl1	-0.243931	0.131923	-0.173982	-0.09533	0.455205	S3	COF1_MOUSE (P18760) Cofilin-1
mNGVmFPGNs*PNYTDR	NP_891984	Ppp4r2	0.211615	-0.565695	0.068212	-0.0952895	0.710274	S159	PP4R2_MOUSE (Q0VGB7) Serine/threonine-protein phosphatase 4 regulatory subunit 2
tHt*SPPRAPSs*PGR	NP_780398	Hepacam	-0.20379	0.331581	-0.411749	-0.0946525	0.691026	T378, S386	HECAM_MOUSE (Q640R3) Hepatocyte cell adhesion molecule
eRs*PALkSPLQSVVVR	NP_666265	Thrap3	-0.123367	-0.190313	0.0304325	-0.0944157	0.222015	S248	TR150_MOUSE (Q569Z6) Thyroid hormone receptor-associated protein 3
iEs*PkLER	NP_038587	Hsph1	-0.0550149	-0.0998161	-0.127542	-0.0941242	0.011206	S810	HS105_MOUSE (Q61699) Heat shock protein 105 kDa
aVcSTy*LQSR	NP_034562	Hipk1	0.0536355	-0.168336	-0.167523	-0.0940743	0.271727	Y352	HIPK2_MOUSE (Q9QZR5) Homeodomain-interacting protein kinase 2
mEQGEAs*PPVPAEHEAk	NP_766339	Arhgef10	-0.252573	-0.270058	0.241335	-0.0937655	0.605746	S7	ARHGA_MOUSE (Q8C033) Rho guanine nucleotide exchange factor 10
nRHs*PDHPGmGSSQASSSSSLR	NP_080161	Med19	-0.711083	0.477482	-0.0475911	-0.0937306	0.79868	S226	MED19_MOUSE (Q8C1S0) Mediator of RNA polymerase II transcription subunit 19
smDQLDSs*PAR	NP_080129	Dsn1	-0.118286	0.0576111	-0.2205	-0.093725	0.312757	S331	DSN1_MOUSE (Q9CYC5) Kinetochore-associated protein DSN1 homolog
sScSt*PLSQTSR	NP_076232	Eif4enif1	0.0151926	-0.0352741	-0.260383	-0.0934883	0.33168	T767	4ET_MOUSE (Q9EST3) Eukaryotic translation initiation factor 4E transporter
sGSVLTs*P	NP_789806	Fam76b	-0.0457734	-0.0204179	-0.214206	-0.0934659	0.199117	S338	FA76B_MOUSE (Q80XP8) Protein FAM76B
rRs*Ps*PAPPPPPPPPPPR	NP_058079	Srrm1	0.134097	-0.13309	-0.279476	-0.0928231	0.486026	S572, S574	SRRM1_MOUSE (Q52KI8) Serine/arginine repetitive matrix protein 1
qGms*PTFSR	NP_941051	Ablim3	-0.171935	0.0180516	-0.123187	-0.0923567	0.180301	S388	ABLM3_MOUSE (Q69ZX8) Actin-binding LIM protein 3
t*YSLTTPAR	NP_001074681	Irs2	-0.16684	-0.098122	-0.0111403	-0.0920342	0.110572	T571	IRS2_MOUSE (P81122) Insulin receptor substrate 2
lGTqAPt*PR	NP_035308	Prtn3	-0.167657	-0.20092	0.0941772	-0.0914666	0.3825	T168	PRTN3_MOUSE (Q61096) Myeloblastin
sVSPGVTQAVVEEHcAs*PEEk	NP_032660	Mtap1b	-0.478045	0.327663	-0.123705	-0.0913623	0.715142	S1307	MAP1B_MOUSE (P14873) Microtubule-associated protein 1B
tVs*PEGYSER	NP_035048	Nktr	0.212952	-0.420743	-0.0656332	-0.0911413	0.645253	S255	NKTR_MOUSE (P30415) NK-tumor recognition protein
sYLGPGSTs*PLDNSNNPNGR	NP_758475	Slc6a17	-0.0938438	0.0486659	-0.228242	-0.09114	0.317916	S698	S6A17_MOUSE (Q8BJI1) Sodium-dependent neutral amino acid transporter SLC6A17
vVkEDGVmSPEkt*mDIFNEmk	NP_918940	Rtn4	0.292841	-0.17643	-0.388844	-0.0908111	0.675407	T232	RTN4_MOUSE (Q99P72) Reticulon-4
sGy*SSPGSPGTPGSR	NP_034968	Mapt	-0.116866	-0.104766	-0.0507992	-0.0908105	0.0110611	Y128	TAU_MOUSE (P10637) Microtubule-associated protein tau
vNGTTVSs*PSTSLQR	NP_031894	Dmd	0.0989394	-0.355555	-0.0132727	-0.0899627	0.546392	S3606	DMD_MOUSE (P11531) Dystrophin
fVs*EGDGGR	NP_001161963	Pdcd4	0.0622019	-0.163732	-0.167255	-0.0895949	0.303257	S457	PDCD4_MOUSE (Q61823) Programmed cell death protein 4
tDNSVAs*SPSSAISTATPSPk	NP_033509	Kdm6a	0.344445	-0.0289525	-0.584272	-0.089593	0.756513	S817	KDM6A_MOUSE (O70546) Lysine-specific demethylase 6A
qILSQs*TDSLNmR	NP_032513	Arhgef2	-0.139799	0.0529651	-0.181397	-0.0894102	0.283252	S174	ARHG2_MOUSE (Q60875) Rho guanine nucleotide exchange factor 2
iDVPPTANt*PTPVR	NP_835220	Agap1	0.626697	-1.15746	0.262544	-0.0894053	0.877489	T303	AGAP1_MOUSE (Q8BXK8) Arf-GAP with GTPase, ANK repeat and PH domain-containing protein 1
aFs*FPVSPER	NP_001075124	Dact3	-0.036995	-0.175322	-0.0555385	-0.0892852	0.108499	S6	DACT3_MOUSE (Q0PHV7) Dapper homolog 3
sDGSENLct*PQQSR	NP_076151	Pcm1	0.0317282	-0.39939	0.101353	-0.0887695	0.60112	T875	PCM1_MOUSE (Q9R0L6) Pericentriolar material 1 protein
lDDGHLNNSLGs*PVQADVYFPR	NP_776113	1110067D22Rik	0.0760138	-0.0802243	-0.260969	-0.0883931	0.415301	S25	LEGLA_MOUSE (Q8VED9) Galectin-related protein A
sLs*SDEATNPISR	NP_001019376	Nufip2	-0.0860646	-0.041974	-0.137088	-0.0883756	0.0324087	S113	NUFP2_MOUSE (Q5F2E7) Nuclear fragile X mental retardation-interacting protein 2
tSETSIs*PPGSSIGSPNR	NP_941051	Ablim3	-0.252397	-0.260034	0.249117	-0.0877713	0.629863	S282	ABLM3_MOUSE (Q69ZX8) Actin-binding LIM protein 3
lLSs*SSPQP	NP_082156	Telo2	-0.365627	-0.253103	0.355512	-0.0877396	0.715248	S835	TELO2_MOUSE (Q9DC40) Telomere length regulation protein TEL2 homolog
sSGSLs*PGLETEDPLEAR	NP_001074729	Tnks1bp1	-0.282002	-0.0673742	0.0864409	-0.0876451	0.458102	S1375	TB182_MOUSE (P58871) 182 kDa tankyrase-1-binding protein
aASAAATAAASAATAASAASGs*PGSGEGSAGGEk	NP_035718	Trim28		-0.381268	0.206179	-0.0875442	0.793777	S23	TIF1B_MOUSE (Q62318) Transcription intermediary factor 1-beta
tYs*LTTPAR	NP_001074681	Irs2	-0.0600174	-0.187972	-0.0146162	-0.087535	0.166957	S573	IRS2_MOUSE (P81122) Insulin receptor substrate 2
rAs*LSEIGFGk	NP_666351	Cdk17	-0.125437	-0.106093	-0.0306886	-0.0874061	0.0390063	S180	CDK17_MOUSE (Q8K0D0) Cyclin-dependent kinase 17
tGs*YGALAEISASk	NP_082168	Ppp1r12a	0.153624	-0.367146	-0.0474659	-0.086996	0.596855	S445	MYPT1_MOUSE (Q9DBR7) Protein phosphatase 1 regulatory subunit 12A
sGTSSPQs*PVFR	NP_081649	Afap1	-0.173415	0.121841	-0.20941	-0.0869947	0.453685	S669	AFAP1_MOUSE (Q80YS6) Actin filament-associated protein 1
aLs*LSSADSTDAk	NP_766249	Prrc2b	-0.301005	-0.0185844	0.0589173	-0.0868907	0.471398	S415	PRC2B_MOUSE;BA2L1_MOUSE (Q7TPM1) Protein PRRC2B
nAs*VPNLR	NP_084035	Fam54b	-0.270738	0.0647697	-0.0543256	-0.0867648	0.426852	S100	FA54B_MOUSE (Q9CWE0) Protein FAM54B
aGSPASPPs*PR	NP_082461	Lsm11	0.281449	-0.422521	-0.118979	-0.0866838	0.692559	S21	LSM11_MOUSE (Q8BUV6) U7 snRNA-associated Sm-like protein LSm11
dLs*PQQmVVR	NP_542367	Hars2	-0.284422	0.153203	-0.127883	-0.0863675	0.536904	S66	SYHM_MOUSE (Q99KK9) Probable histidyl-tRNA synthetase, mitochondrial
s*SEMLVR	NP_032477	Klc2	0.102825	-0.315439	-0.0449412	-0.0858518	0.521915	S553	KLC2_MOUSE (O88448) Kinesin light chain 2
aESSESLSAs*SPARQR	NP_032590	Mcm2	0.26681	-0.599427	0.07591	-0.0855688	0.761021	S11	MCM2_MOUSE (P97310) DNA replication licensing factor MCM2
mkLEASQQNs*EEm	NP_084126	Bcl7a	-0.42043	0.0408213	0.122979	-0.0855432	0.639579	S207	BCL7A_MOUSE (Q9CXE2) B-cell CLL/lymphoma 7 protein family member A
sELSSADSTASTSQAAs*PR	NP_035919	Apc2	-0.624618	-0.38976	0.757769	-0.0855362	0.851027	S1997	APC2_MOUSE (Q9Z1K7) Adenomatous polyposis coli protein 2
s*GDEMIFDPTmSk	NP_080306	Eif2s2	0.0838892	-0.206149	-0.13415	-0.08547	0.382469	S2	IF2B_MOUSE (Q99L45) Eukaryotic translation initiation factor 2 subunit 2
sVSPGVt*QAVVEEHcASPEEk	NP_032660	Mtap1b	-0.0359962	-0.552735	0.332398	-0.0854445	0.755965	T1297	MAP1B_MOUSE (P14873) Microtubule-associated protein 1B
iGPPAVEAAVt*PPAPPQPTPR	NP_084496	Sp2	-0.152032	0.0223197	-0.125978	-0.08523	0.191578	T56	SP2_MOUSE (Q9D2H6) Transcription factor Sp2
aLETIPIt*PIER	NP_766267	4932438A13Rik	0.0548553	0.126787	-0.436773	-0.0850436	0.656141	T3996	K1109_MOUSE (A2AAE1) Uncharacterized protein KIAA1109
yGmGTs*VER	NP_032836	Pdha1	0.250045	-0.323114	-0.179418	-0.084162	0.650562	S232	ODPA_MOUSE (P35486) Pyruvate dehydrogenase E1 component subunit alpha, somatic form, mitochondrial
anGSQPTGPGs*PQPAL	NP_033341	Taf6	-0.321076	-0.141717	0.211744	-0.0836831	0.62124	S673	TAF6_MOUSE (Q62311) Transcription initiation factor TFIID subunit 6
iLSLSEEGs*LER	NP_001093094	Rapgef2	-0.0671484	-0.270748	0.0871396	-0.0835855	0.465172	S1092	RPGF2_MOUSE (Q8CHG7) Rap guanine nucleotide exchange factor 2
gInGGPSRMs*Pk	NP_898841	Atxn2l	0.0751671	0.0621034	-0.387878	-0.0835359	0.612342	S407	ATX2L_MOUSE (Q7TQH0) Ataxin-2-like protein
sDSAPPt*PVNR	NP_808326	Ralgapb	-0.322204	-0.0285201	0.100878	-0.083282	0.542213	T363	RLGPB_MOUSE (Q8BQZ4) Ral GTPase-activating protein subunit beta
vTSSVPLPSGGTSs*PSR	NP_710147	Snx17	-0.190651	-0.5007	0.441858	-0.0831643	0.779226	S336	SNX17_MOUSE (Q8BVL3) Sorting nexin-17
aSAPAt*PLSPTR	NP_034851	Lmnb1	-0.203141	0.0344478	-0.0795916	-0.0827615	0.294147	T21	LMNB1_MOUSE (P14733) Lamin-B1
lSTVTPEPPs*PSQLLQnGR	NP_001025477	Fam193a	-0.0531053	0.10216	-0.297047	-0.0826641	0.516076	S1136	F193A_MOUSE (Q8CGI1) Protein FAM193A
gQLTNIVs*PTAATTPR	NP_775613	Nav1	-0.224622	-0.134969	0.115075	-0.0815051	0.467546	S998	NAV1_MOUSE (Q8CH77) Neuron navigator 1
vDs*PMLSR	NP_001003920	Brsk1	-0.0273642	-0.0222952	-0.19433	-0.0813298	0.223557	S384	BRSK1_MOUSE (Q5RJI5) BR serine/threonine-protein kinase 1
vGs*PLTLTDAQTR	NP_080637	Pkp4	-0.0326447	-0.0163175	-0.19261	-0.080524	0.225469	S313	PKP4_MOUSE (Q68FH0) Plakophilin-4
eTmTSs*PTQQDGR	NP_032409	Cep250	-0.634617	0.375958	0.0187019	-0.0799858	0.800274	S2302	CP250_MOUSE (Q60952) Centrosome-associated protein CEP250
sRVPs*AGDVER	NP_080272	Tomm34	0.106382	-0.0776127	-0.267772	-0.0796673	0.501705	S186	TOM34_MOUSE (Q9CYG7) Mitochondrial import receptor subunit TOM34
qs*GSPTLDTAPNGR	NP_780537	Slc6a15	-0.130691	-0.0266405	-0.0783488	-0.0785601	0.0590811	S699	S6A15_MOUSE (Q8BG16) Sodium-dependent neutral amino acid transporter B(0)AT2
s*PDTSAYcYETmEk	NP_032660	Mtap1b	-0.274108	-0.147408	0.186258	-0.0784196	0.598453	S2030	MAP1B_MOUSE (P14873) Microtubule-associated protein 1B
sTs*DTDLVTSDSR	NP_001074817	Hecw1	-0.107154	-0.0297141	-0.097324	-0.0780641	0.032679	S68	HECW1_MOUSE (Q8K4P8) E3 ubiquitin-protein ligase HECW1
nSs*PAVPAPTPEGVQAVNTTk	NP_035682	Tcof1	-0.136556	-0.0571447	-0.0394432	-0.0777148	0.0598887	S853	TCOF_MOUSE (O08784) Treacle protein
mGNLQNs*PVNmNPPPLSk	NP_032704	Ncoa2	0.309607	-0.631273	0.0893884	-0.0774259	0.798723	S565	NCOA2_MOUSE (Q61026) Nuclear receptor coactivator 2
gAPVNVs*SSDLTGR	NP_082150	Csnk1d	-0.0154299	-0.168979	-0.0443558	-0.076255	0.180818	S382	KC1D_MOUSE (Q9DC28) Casein kinase I isoform delta
vGSLt*PPSs*PkTQR	NP_808430	Aak1	0.0322605	0.0352475	-0.296251	-0.0762477	0.526371	T537, S541	AAK1_MOUSE (Q3UHJ0) AP2-associated protein kinase 1
tDs*PDMPEDT	NP_079876	Dda1	-0.0659282	0.0519378	-0.213258	-0.0757495	0.379326	S95	DDA1_MOUSE (Q9D9Z5) DET1- and DDB1-associated protein 1
tAQDPGIs*PSQSLcAESSR	NP_666126	Ccm2	-0.836939	0.109255	0.500984	-0.0755667	0.858354	S164	CCM2_MOUSE (Q8K2Y9) Malcavernin
eVs*PGVGTEVQGALER	NP_766383	Sarm1	-0.290007	0.145292	-0.0812151	-0.0753102	0.581354	S54	SARM1_MOUSE (Q6PDS3) Sterile alpha and TIR motif-containing protein 1
tGs*PLTVATGNDQAATEAk	NP_659155	Sgip1	0.463075	-0.788948	0.100252	-0.0752071	0.84962	S265	SGIP1_MOUSE (Q8VD37) SH3-containing GRB2-like protein 3-interacting protein 1
eSDMEHs*PSGTEDSLQPATDLLAR	NP_035896	Zfpm2	0.105717	-0.203608	-0.127633	-0.0751745	0.464532	S400	FOG2_MOUSE (Q8CCH7) Zinc finger protein ZFPM2
mDs*FDEDLARPSGLLAQER	NP_666265	Thrap3	-0.221065	0.0615415	-0.0636854	-0.0744029	0.414276	S572	TR150_MOUSE (Q569Z6) Thyroid hormone receptor-associated protein 3
vQs*SPNLLAAGR	NP_766340	Sorbs2	0.0414336	0.0209451	-0.285181	-0.0742676	0.520738	S27	SRBS2_MOUSE (Q3UTJ2) Sorbin and SH3 domain-containing protein 2
lQPLPScEVcTPPs*Pk	NP_080722	Rgs19	-0.163033	-0.121091	0.0613946	-0.0742432	0.341829	S80	RGS19_MOUSE (Q9CX84) Regulator of G-protein signaling 19
fIcVTPTTcSNTIDLPms*PR	NP_998824	Stat3	0.00360601	-0.23233	0.00650797	-0.074072	0.402246	S727	STAT3_MOUSE (P42227) Signal transducer and activator of transcription 3
sALLAQNGTSs*LPR	NP_705765	Phldb1	-0.080039	-0.0319265	-0.108294	-0.07342	0.0301172	S1022	PHLB1_MOUSE (Q6PDH0) Pleckstrin homology-like domain family B member 1
gVASSPAISFGQQSTATLt*PSPR	NP_780758	Robo2	-0.340169	0.044332	0.0769333	-0.0729677	0.614833	T1195	ROBO2_MOUSE (Q7TPD3) Roundabout homolog 2
sSs*LGDLLR	NP_694759	Plekho2	-0.207789	0.163888	-0.174037	-0.0726461	0.573507	S395	PKHO2_MOUSE (Q8K124) Pleckstrin homology domain-containing family O member 2
gt*GGVDTAAVGGVFDVSNADR	NP_067248	Ckb	0.202993	-0.62502	0.204299	-0.0725759	0.805725	T322	KCRB_MOUSE (Q04447) Creatine kinase B-type
nRt*PSDVkELVLDNck	NP_033802	Anp32a	0.106484		-0.251033	-0.0722744	0.72512	T15	AN32A_MOUSE (O35381) Acidic leucine-rich nuclear phosphoprotein 32 family member A
sRTs*VqTEDDQLIAGQSAR	NP_663785	Ctnna2	-0.0822336	0.00210049	-0.136529	-0.0722207	0.147829	S654	CTNA2_MOUSE (Q61301) Catenin alpha-2
rPAs*PYGETDGEVAMVTSR	NP_035574	Sox5	-0.139859	0.0874554	-0.163185	-0.0718629	0.419515	S21	SOX5_MOUSE (P35710) Transcription factor SOX-5
rLPVs*PVAGS	NP_663595	Rrp9	-0.0587618	0.296728	-0.453037	-0.0716905	0.757202	S470	U3IP2_MOUSE (Q91WM3) U3 small nucleolar RNA-interacting protein 2
as*SPPDRIDIFGR	NP_789819	Arglu1	-0.037494	0.124128	-0.300111	-0.0711589	0.595697	S74	ARGL1_MOUSE (Q3UL36) Arginine and glutamate-rich protein 1
rTs*LPcIPR	NP_061249	Pde3a	-0.122968	-0.0108822	-0.0795164	-0.0711222	0.0947627	S310	PDE3A_MOUSE (Q9Z0X4) cGMP-inhibited 3',5'-cyclic phosphodiesterase A
s*FDNLTTTcENmVPLASR	NP_083136	Mtmr3	0.15677	-0.103803	-0.265757	-0.07093	0.595279	S613	MTMR3_MOUSE (Q8K296) Myotubularin-related protein 3
qTESSFmAGDINSt*PTLNR	NP_851382	Lphn1	-0.0725604	-0.139883	0.00015275	-0.0707637	0.155005	T1167	LPHN1_MOUSE (Q80TR1) Latrophilin-1
tGSVQTs*PSSTPGTGR	NP_444501	Rims2	-0.049755	-0.269993	0.107516	-0.0707441	0.553371	S1095	RIMS2_MOUSE (Q9EQZ7) Regulating synaptic membrane exocytosis protein 2
vYNSSGAVt*PQDDLAEFSSk	NP_033498	Unc5c	0.028986	0.267062	-0.507654	-0.0705356	0.773548	T489	UNC5C_MOUSE (O08747) Netrin receptor UNC5C
gLSVSGPcGs*RSPQQTPmES	NP_598754	Pwp1	-0.0878565	-0.056351	-0.0671017	-0.0704364	0.00159419	S491	PWP1_MOUSE (Q99LL5) Periodic tryptophan protein 1 homolog
rGPLVGIGPTSt*PR	NP_758492	Nup133	-0.267736	0.0472923	0.00989596	-0.0701827	0.518963	T28	NU133_MOUSE (Q8R0G9) Nuclear pore complex protein Nup133
qGFPDREs*PVSDLTSTGLYQDk	NP_032660	Mtap1b	-0.275957	-0.199785	0.26594	-0.069934	0.70085	S1438	MAP1B_MOUSE (P14873) Microtubule-associated protein 1B
sAs*ITNLSLDR	NP_035216	Pikfyve	-0.0602969	0.11906	-0.267564	-0.0696005	0.567003	S318	FYV1_MOUSE (Q9Z1T6) 1-phosphatidylinositol-3-phosphate 5-kinase
lVLPSNs*PNVR	NP_031709	Cenpc1	0.12797	-0.134268	-0.201	-0.0690996	0.529136	S699	CENPC_MOUSE (P49452) Centromere protein C 1
gs*SPPSAmmSSR	NP_032705	Ncoa3	-0.560933	0.107957	0.245845	-0.0690438	0.795417	S1308	NCOA3_MOUSE (O09000) Nuclear receptor coactivator 3
tSSGFRAEs*PGPGSR	NP_997098	Mycbp2	0.0092693	-0.161831	-0.05371	-0.0687571	0.240784	S2884	MYCB2_MOUSE (Q7TPH6) Probable E3 ubiquitin-protein ligase MYCBP2
amLDSGVYPPGs*PSk	NP_598615	Snapin	-0.192399	0.302751	-0.315758	-0.0684684	0.735474	S133	SNAPN_MOUSE (Q9Z266) SNARE-associated protein Snapin
sGPGPAEPGSEDPPLSRs*PGPER	NP_444437	Egln1	0.153177	0.0358551	-0.394019	-0.0683289	0.70227	S131	EGLN1_MOUSE (Q91YE3) Egl nine homolog 1
sGs*TGSSLSVSVR	NP_001028430	D10Bwg1379e	0.0276818	0.120514	-0.349885	-0.0672299	0.664557	S2090	BIG3_MOUSE (Q3UGY8) Brefeldin A-inhibited guanine nucleotide-exchange protein 3
smms*PmAER	NP_064357	Son	0.238596	-0.105594	-0.333882	-0.0669599	0.70794	S1021	SON_MOUSE (Q9QX47) Protein SON
sPs*FNmQLISQV	NP_766101	Fam126b	-0.0707764	0.130057	-0.259965	-0.0668948	0.58444	S521	F126B_MOUSE (Q8C729) Protein FAM126B
hDt*PDPs*PPR	NP_666112	Bud13	-0.224027	0.117382	-0.0932857	-0.0666435	0.539491	T144, S148	BUD13_MOUSE (Q8R149) BUD13 homolog
sSEAAGSSSLISHcSSDPADRLs*PFLAAR	NP_001157319	Tbc1d24	0.327194	-0.176201	-0.349096	-0.0660343	0.761095	S482	TBC24_MOUSE (Q3UUG6) TBC1 domain family member 24
dSGARs*PAGAEPPSAAAPSGR	NP_036075	Map3k1	0.0505675	-0.210838	-0.0376032	-0.0659579	0.438754	S142	M3K1_MOUSE (P53349) Mitogen-activated protein kinase kinase kinase 1
vNVTVDYIRPAs*PATETVPAFSER	NP_062750	Snd1	0.20032	-0.254477	-0.143435	-0.065864	0.655567	S426	SND1_MOUSE (Q78PY7) Staphylococcal nuclease domain-containing protein 1
sPs*GSAFGSQENLR	NP_080358	Dock7	0.108366	-0.133278	-0.172133	-0.0656816	0.495736	S1392	DOCK7_MOUSE (Q8R1A4) Dedicator of cytokinesis protein 7
aETSESSGSAPAVPEASAs*Pk	NP_001075448	Mecp2	-1.00063	-0.0832779	0.88742	-0.0654969	0.910154	S97	MECP2_MOUSE (Q9Z2D6) Methyl-CpG-binding protein 2
sSs*SEEASQELESDDG	NP_001003948	Pid1	-0.0136951	0.11243	-0.295203	-0.0654891	0.615642	S204	PCLI1_MOUSE (Q3UBG2) PTB-containing, cubilin and LRP1-interacting protein
eSDmEHs*PSGTEDSLQPATDLLAR	NP_035896	Zfpm2	0.255241	-0.204698	-0.245869	-0.0651089	0.705949	S400	FOG2_MOUSE (Q8CCH7) Zinc finger protein ZFPM2
gGTPAGs*TRGSPTRPNPPVR	NP_033494	Dpysl3	-0.111688	0.0329552	-0.116476	-0.0650698	0.255163	S518	DPYL3_MOUSE (Q62188) Dihydropyrimidinase-related protein 3
dSSGEVLSs*V	NP_033830	Aqp4	-0.13066	0.0083442	-0.0722079	-0.0648412	0.182871	S322	AQP4_MOUSE (P55088) Aquaporin-4
sRs*PVDSPVPASMFAPEPSSPGAAR	NP_038846	Gtpbp1	-0.149198	-0.116658	0.0716713	-0.0647282	0.400338	S8	GTPB1_MOUSE (O08582) GTP-binding protein 1
yTGs*PDSLR	NP_032908	Plxna2	0.00552194	-0.120441	-0.0782378	-0.0643855	0.156949	S1630	PLXA4_MOUSE (Q80UG2) Plexin-A4
sSs*FSLPAR	NP_997638	Fam53b	-0.0389573	-0.0764088	-0.0776869	-0.064351	0.00714976	S168	FA53B_MOUSE (Q8BGR5) Protein FAM53B
tVAs*PcSSTESLSQR	NP_038943	Zfp238	-0.110817	0.0889353	-0.168774	-0.0635517	0.461242	S214	ZN238_MOUSE (Q9WUK6) Zinc finger protein 238
sEt*APAAPAAPAPAEk	NP_056602	Hist1h1e	-0.135481	-0.109245	0.0544883	-0.0634126	0.346121	T4	H14_MOUSE (P43274) Histone H1.4
sYs*LSELSVLQAk	NP_598577	Sh3bp4	-0.0102068	0.0336941	-0.213539	-0.0633505	0.45227	S245	SH3B4_MOUSE (Q921I6) SH3 domain-binding protein 4
aSPVPGPGt*PTRTPSR	NP_653105	Tbc1d10b	0.144912	-0.0506948	-0.283858	-0.0632134	0.636866	T136	TB10B_MOUSE (Q8BHL3) TBC1 domain family member 10B
sRs*GEGEVSGLLR	NP_035718	Trim28	-0.412814	0.154531	0.0687065	-0.0631923	0.738497	S473	TIF1B_MOUSE (Q62318) Transcription intermediary factor 1-beta
lGNPYcSPt*LVR	NP_001093101	Sh2d5	0.0569769	0.00806806	-0.253937	-0.0629639	0.549789	T239	SH2D5_MOUSE (Q8JZW5) SH2 domain-containing protein 5
mVPTGmGAs*LER	NP_084080	Hnrnpm	-0.0138542	0.0236849	-0.198077	-0.0627486	0.41164	S539	HNRPM_MOUSE (Q9D0E1) Heterogeneous nuclear ribonucleoprotein M
aGs*PALPk	NP_062319	Barhl1	-0.124317	-0.196042	0.134652	-0.0619023	0.571015	S19	BARH1_MOUSE (P63157) BarH-like 1 homeobox protein
eSQTPAQENs*ESEQPR	NP_033468	Ttf1	-0.579425	-0.0355207	0.429944	-0.0616671	0.84289	S137	TTF1_MOUSE (Q62187) Transcription termination factor 1
sTs*QGSINSPVYSR	NP_848803	Ablim1	-0.0434055	-0.0601196	-0.0809973	-0.0615075	0.0048141	S496	ABLM1_MOUSE (Q8K4G5) Actin-binding LIM protein 1
lSs*PVLHR	NP_062787	Dbn1	-0.028569	-0.148156	-0.00562753	-0.0607842	0.24093	S142	DREB_MOUSE (Q9QXS6) Drebrin
sSQPs*PTTVPASDSPPAk	NP_659190	Mtap7d1	-0.173312	-0.399253	0.390408	-0.0607191	0.80871	S118	MA7D1_MOUSE (A2AJI0) MAP7 domain-containing protein 1
vQEESYPQs*PR	NP_001028644	A830080D01Rik	-0.124085	0.071268	-0.129255	-0.0606905	0.409816	S205	CX023_MOUSE (A2AG58) Uncharacterized protein CXorf23 homolog
rPILQLs*PPGPR	NP_061298	Fnbp4	-0.0434921	-0.200038	0.0619188	-0.0605371	0.470859	S65	FNBP4_MOUSE (Q6ZQ03) Formin-binding protein 4
aDLNQGIGEPQs*PSRR	NP_080270	Efhd2	0.000118705	0.0867317	-0.267611	-0.0602535	0.602281	S74	EFHD2_MOUSE (Q9D8Y0) EF-hand domain-containing protein D2
rVAFISLs*PVR	NP_796159	Ubn2	-0.285346	-0.0527978	0.157557	-0.0601956	0.662431	S13	UBN2_MOUSE (Q80WC1) Ubinuclein-2
aqSNGSGNGs*DSEmDTSSLER	NP_766327	Grlf1	-0.34103	0.0179795	0.142837	-0.0600711	0.699976	S1134	RHG35_MOUSE;GRLF1_MOUSE (Q91YM2) Rho GTPase-activating protein 35
mSPmGTASGSNs*PTSDSASVQR	NP_033577	Zfand5	-0.164862	-0.0183342	0.00366937	-0.0598423	0.321124	S58	ZFAN5_MOUSE (O88878) AN1-type zinc finger protein 5
s*VENLPEcGITHEQR	NP_780565	Pi4kb	0.00530588	-0.262118	0.0773292	-0.0598277	0.593391	S413	PI4KB_MOUSE (Q8BKC8) Phosphatidylinositol 4-kinase beta
aLGGELAAIPSs*PQPTPk	NP_001104266	Pclo	-0.650882	0.344344	0.128872	-0.0592221	0.854233	S599	PCLO_MOUSE (Q9QYX7) Protein piccolo
lSEGPAALAGPAs*PPR	NP_951012	Rusc2	-0.511559	-0.0280467	0.362076	-0.0591765	0.82633	S542	RUSC2_MOUSE (Q80U22) Iporin
s*SDIVSSVR	NP_079985	Gapvd1	0.195043	-0.286665	-0.0846262	-0.0587492	0.695617	S881	GAPD1_MOUSE (Q6PAR5) GTPase-activating protein and VPS9 domain-containing protein 1
tEs*VPSDINNPVDR	NP_038599	Ksr1	0.118103	-0.148829	-0.145373	-0.0586996	0.543025	S392	KSR1_MOUSE (Q61097) Kinase suppressor of Ras 1
vks*PEEPLFPTPLLLR	XP_003084717	LOC100505050	-0.0358005	-0.0875011	-0.0518831	-0.0583949	0.0187344	S315	MICA3_MOUSE (Q8CJ19) Protein MICAL-3
eMLHs*PLPcTGGk	NP_766383	Sarm1	0.0892536	0.0188445	-0.281874	-0.0579252	0.637551	S548	SARM1_MOUSE (Q6PDS3) Sterile alpha and TIR motif-containing protein 1
aLSSGGSITs*PPLSPALPk	NP_666224	Gigyf2	0.219608	0.045438	-0.437624	-0.0575261	0.784361	S26	PERQ2_MOUSE (Q6Y7W8) PERQ amino acid-rich with GYF domain-containing protein 2
tPGt*PGTPSYPR	NP_001035023	Mtap2	-0.173767	0.200418	-0.198189	-0.0571793	0.680483	T259	MAP2_MOUSE (P20357) Microtubule-associated protein 2
gSSDGRGs*DSESDLPHR	NP_001001980	Limch1	-0.0981843	-0.0377592	-0.0352789	-0.0570741	0.050076	S231	LIMC1_MOUSE (Q3UH68) LIM and calponin homology domains-containing protein 1
aTSSSSs*SSGVGmSVGQGR	NP_034852	Lmnb2	-0.174284	0.0418973	-0.0384359	-0.0569408	0.417797	S401	LMNB2_MOUSE (P21619) Lamin-B2
tSATs*PIILk	NP_663785	Ctnna2	-0.0206944	-0.0109286	-0.139101	-0.0569079	0.239278	S6	CTNA2_MOUSE (Q61301) Catenin alpha-2
aGGs*VESLR	NP_780364	Sash1	0.147913	-0.238721	-0.0797201	-0.0568428	0.639061	S500	SASH1_MOUSE (P59808) SAM and SH3 domain-containing protein 1
dSSDSADGRAt*PSENLVPSSAR	NP_758506	Cpsf7	0.0716855	-0.0664998	-0.174675	-0.0564963	0.47245	T203	CPSF7_MOUSE (Q8BTV2) Cleavage and polyadenylation specificity factor subunit 7
tLTEGDs*PSPQ	NP_031831	Cyb561	0.0186303	0.169218	-0.356884	-0.0563453	0.736917	S246	CY561_MOUSE (Q60720) Cytochrome b561
aYs*NSIVR	NP_080413	Wdr13	-0.0320175	0.0755331	-0.212128	-0.056204	0.539688	S79	WDR13_MOUSE (Q91V09) WD repeat-containing protein 13
rLs*ESQLSFR	NP_063922	Rbm14	0.0327438	-0.244363	0.0436895	-0.0559766	0.584513	S618	RBM14_MOUSE (Q8C2Q3) RNA-binding protein 14
hSSLPTEs*DEDIAPAQR	NP_031486	Ap3d1	-0.211387	-0.276055	0.31964	-0.0559343	0.781678	S760	AP3D1_MOUSE (O54774) AP-3 complex subunit delta-1
eYGs*TSSIDR	NP_001074806	Sipa1l2	-0.297241	-0.153993	0.283488	-0.0559155	0.764897	S195	SI1L2_MOUSE (Q80TE4) Signal-induced proliferation-associated 1-like protein 2
lVSFHDDs*DEDLLHI	NP_034645	Igf2r	0.184886	-0.169185	-0.18308	-0.0557929	0.667188	S2476	MPRI_MOUSE (Q07113) Cation-independent mannose-6-phosphate receptor
aFLs*PPTLLEGPLR	NP_001158726	Ctage5	0.0750728	-0.00186562	-0.240071	-0.0556213	0.589138	S496	CTGE5_MOUSE (Q8R311) Cutaneous T-cell lymphoma-associated antigen 5 homolog
iGFPSt*SPAk	NP_034120	Clip2	0.0939955	-0.420983	0.16029	-0.0555656	0.777372	T294	CLIP2_MOUSE (Q9Z0H8) CAP-Gly domain-containing linker protein 2
eQmmNSSmSSGSGs*LR	NP_058027	Dlg3	-0.616637	-0.282563	0.732902	-0.0554328	0.897944	S513	DLG3_MOUSE (P70175) Disks large homolog 3
s*GVALPGAAGVPADSEAGLLEAAR	NP_001108135	Plcl1	-0.420221	0.867739	-0.613493	-0.0553253	0.911007	S48	PLCL1_MOUSE (Q3USB7) Inactive phospholipase C-like protein 1
mETmAs*PGkDNYR	NP_032494	Kpna6	-0.00811075	0.0687829	-0.225041	-0.0547897	0.56716	S6	IMA7_MOUSE (O35345) Importin subunit alpha-7
eSLkEEDEs*DDDNM	NP_035314	Psma3	0.0220798	-0.0977996	-0.0885076	-0.0547425	0.228168	S250	PSA3_MOUSE (O70435) Proteasome subunit alpha type-3
sDs*EkLNLDSIIGR	NP_114074	Ppp1ca	0.00938268	-0.357052	0.184208	-0.0544872	0.749802	S4	PP1A_MOUSE (P62137) Serine/threonine-protein phosphatase PP1-alpha catalytic subunit
tLDs*EEEQPR	NP_766334	Hirip3	-0.0399221	-0.0192257	-0.10354	-0.0542294	0.0993532	S575	HIRP3_MOUSE (Q8BLH7) HIRA-interacting protein 3
vSGRt*SPLmLDR	NP_780438	Srrm2	-0.161556	-0.125146	0.124615	-0.0540289	0.580399	T2254	SRRM2_MOUSE (Q8BTI8) Serine/arginine repetitive matrix protein 2
eSEAGTGSSEHEDGEREGs*PR	NP_766359	Dmxl2	0.43742	-1.01808	0.418682	-0.0539936	0.916217	S473	DMXL2_MOUSE (Q8BPN8) DmX-like protein 2
eNPPs*PPt*SPAAPQPR	NP_080653	6330577E15Rik	-0.403021	0.119218	0.122198	-0.0538685	0.773056	S67, T70	SFR1_MOUSE;CJ078_MOUSE (Q8BP27) Swi5-dependent recombination DNA repair protein 1 homolog
nSFLGs*PR	NP_001009930	Brsk2	-0.0824572	0.0894062	-0.168026	-0.0536923	0.517271	S490	BRSK1_MOUSE (Q5RJI5) BR serine/threonine-protein kinase 1
aQGLASTSTAPs*PSR	NP_001153378	Zfand2b	-0.228048	0.128197	-0.0612135	-0.0536881	0.629427	S163	ZFN2B_MOUSE (Q91X58) AN1-type zinc finger protein 2B
s*IEDLHR	NP_765997	Fmnl2	-0.133517	-0.106587	0.0792504	-0.0536179	0.467692	S171	FMNL2_MOUSE (A2APV2) Formin-like protein 2
lSNmGTLNSs*mQFR	NP_001074615	Prickle2	-0.0934237	-0.179886	0.112884	-0.0534754	0.57136	S653	PRIC2_MOUSE (Q80Y24) Prickle-like protein 2
tPs*EAERWLEEVSQVAk	NP_035080	Numbl	0.275109	0.112904	-0.548393	-0.0534603	0.842279	S411	NUMBL_MOUSE (O08919) Numb-like protein
s*mSENAVR	NP_083685	Mff	0.0509746	-0.147377	-0.063406	-0.0532693	0.406535	S129	MFF_MOUSE (Q6PCP5) Mitochondrial fission factor
qSGs*PTLDTAPNGR	NP_780537	Slc6a15	-0.227742	0.264783	-0.196703	-0.0532205	0.755026	S701	S6A15_MOUSE (Q8BG16) Sodium-dependent neutral amino acid transporter B(0)AT2
sSSSSPTs*PGSFR	NP_001182425	Dclk2	-0.00655815	0.0515738	-0.204557	-0.0531803	0.530428	S359	DCLK2_MOUSE (Q6PGN3) Serine/threonine-protein kinase DCLK2
tLs*ESFSR	NP_035204	Cdk14	-0.03536	0.10255	-0.226443	-0.0530844	0.607515	S24	CDK14_MOUSE (O35495) Cyclin-dependent kinase 14
dLs*LEEIqk	NP_062615	Stmn1	0.158961	-0.2112	-0.106806	-0.0530153	0.655559	S46	STMN1_MOUSE (P54227) Stathmin
yDERPGPs*PLPHRDR	NP_033250	Snrnp70	-0.300472	0.0840116	0.0589152	-0.0525152	0.694139	S226	RU17_MOUSE (Q62376) U1 small nuclear ribonucleoprotein 70 kDa
s*ASQDcIETTPGAQEGk	NP_031487	Apba2	0.303058	-0.0186385	-0.44192	-0.0525001	0.819691	S479	APBA2_MOUSE (P98084) Amyloid beta A4 precursor protein-binding family A member 2
sQSGs*PAAPVEQVVIHTDTSGDPTLPQR	NP_001010833	Mdc1	0.0663929	-0.17102		-0.0523136	0.702491	S596	MDC1_MOUSE (Q5PSV9) Mediator of DNA damage checkpoint protein 1
fVEs*PSQDQR	NP_001033716	Smurf1	-0.0675384	0.00410734	-0.0924154	-0.0519488	0.147013	S200	SMUF1_MOUSE (Q9CUN6) E3 ubiquitin-protein ligase SMURF1
aIPNGFGTs*PLTPSAR	NP_076157	Ndel1	0.180293	-0.135165	-0.200918	-0.0519298	0.681747	S242	NDEL1_MOUSE (Q9ERR1) Nuclear distribution protein nudE-like 1
aNs*FVGTAQYVSPELLTEk	NP_001074242	Pdpk1	0.021378	-0.205165	0.0280038	-0.0519277	0.535233	S244	PDPK1_MOUSE (Q9Z2A0) 3-phosphoinositide-dependent protein kinase 1
aQs*PSYVTSTGVSPSR	NP_080637	Pkp4	-0.222263	-0.153793	0.220317	-0.0519129	0.725025	S220	PKP4_MOUSE (Q68FH0) Plakophilin-4
mSDs*PTPcSGSSFEDTEALVNAATk	NP_001004468	Tacc2	0.50014	-0.157954	-0.496456	-0.0514233	0.869024	S2500	TACC2_MOUSE (Q9JJG0) Transforming acidic coiled-coil-containing protein 2
dGVLs*PSSQAQLSSR	NP_001035785	Uevld	0.146287	-0.00328506	-0.297139	-0.0513789	0.713357	S365	UEVLD_MOUSE (Q3U1V6) Ubiquitin-conjugating enzyme E2 variant 3
sTQASSGs*PALPR	NP_033725	Abl2	0.0607798	-0.0351892	-0.179018	-0.0511426	0.503683	S621	ABL2_MOUSE (Q4JIM5) Tyrosine-protein kinase ABL2
tSs*VSSLASAcTGGIPSSSR	NP_683734	Pom121	-0.00693335	0.082894	-0.228606	-0.0508819	0.611794	S367	PO121_MOUSE (Q8K3Z9) Nuclear envelope pore membrane protein POM 121
aAs*VEcISPVTPR	NP_033193	Shc3	0.0488383	0.0490294	-0.249378	-0.0505035	0.638255	S354	SHC3_MOUSE (Q61120) SHC-transforming protein 3
gRLGLs*QEEP	NP_613050	Spg21	-0.110415	0.27563	-0.316656	-0.0504805	0.785651	S304	SPG21_MOUSE (Q9CQC8) Maspardin
tVENATSGEt*LEENGAGD	NP_035249	Pa2g4	0.00228892	0.522415	-0.675063	-0.0501199	0.892039	T386	PA2G4_MOUSE (P50580) Proliferation-associated protein 2G4
anGNPs*PQL	NP_082185	C2cd2l	-0.0623051	0.0496676	-0.136774	-0.0498037	0.410014	S703	C2C2L_MOUSE (Q80X80) C2 domain-containing protein 2-like
tPQSSs*PmDQmGk	NP_001074288	Arid1a	-0.225603	-0.178077	0.254798	-0.0496272	0.761665	S384	ARI1A_MOUSE (A2BH40) AT-rich interactive domain-containing protein 1A
aEPmDTDDNs*NcPGQNEQQR	NP_001098000	Med7	-0.849626	0.2091	0.492195	-0.0494438	0.909465	S195	MED7_MOUSE (Q9CZB6) Mediator of RNA polymerase II transcription subunit 7
sSs*VGSSSSYPISSAGPR	NP_958795	Plec	-0.181683	0.155537	-0.121876	-0.0493408	0.659584	S4252	PLEC_MOUSE (Q9QXS1) Plectin
s*mSADEDLQEPSR	NP_001039328	Rdbp	-0.138574	-0.432833	0.423451	-0.0493189	0.853912	S113	NELFE_MOUSE (P19426) Negative elongation factor E
sNt*LPSDVGR	NP_083012	Grip1	-0.0871634	0.0382562	-0.0989459	-0.0492844	0.324435	T971	GRIP1_MOUSE (Q925T6) Glutamate receptor-interacting protein 1
sENGmTGs*TSSLNNVTQ	NP_001182213	Fsd1l	-0.154391	-0.089331	0.0961679	-0.0491846	0.548085	S488	FSD1L_MOUSE (Q8BYN5) FSD1-like protein
sAt*FPNAGPR	NP_076373	Ralgps2	0.0764713	-0.0127602	-0.211085	-0.0491247	0.594191	T368	RGPS2_MOUSE (Q9ERD6) Ras-specific guanine nucleotide-releasing factor RalGPS2
mGANs*LER	NP_084080	Hnrnpm	0.0243708	-0.0289526	-0.142115	-0.0488988	0.375525	S574	HNRPM_MOUSE (Q9D0E1) Heterogeneous nuclear ribonucleoprotein M
lLLATDPGGs*PAQR	NP_082752	Atat1	-0.235423	0.0636652	0.0262428	-0.0485051	0.633344	S292	ATAT_MOUSE (Q8K341) Alpha-tubulin N-acetyltransferase
aGSs*PTQGAQNEAPR	NP_038864	Tcf20	-0.16038	-0.00664178	0.0215946	-0.0484758	0.439592	S588	TCF20_MOUSE (Q9EPQ8) Transcription factor 20
lLQTcFSs*PTDDSmDR	NP_077134	Hspbp1	0.0630153	-0.179065	-0.0288492	-0.0482998	0.531228	S349	HPBP1_MOUSE (Q99P31) Hsp70-binding protein 1
gt*QGSPVkSYDYLLk	NP_631893	Rab40c	0.176029	-0.0740206	-0.246808	-0.0482666	0.714199	T3	RB40C_MOUSE (Q8VHQ4) Ras-related protein Rab-40C
iMPDSNDs*PPAEREPGEVVDSLVGk	NP_035592	Spin1	0.193376	0.148235	-0.486246	-0.0482114	0.836834	S177	SPIN1_MOUSE (Q61142) Spindlin-1
eALVEPASEs*PRPALAR	NP_036160	Slc9a3r1	-0.0801023	-0.0844111	0.0205064	-0.0480023	0.233983	S275	NHRF1_MOUSE (P70441) Na(+)/H(+) exchange regulatory cofactor NHE-RF1
sFLSEPSs*PGR	NP_001074652	1110037F02Rik	0.00519227	-0.0595636	-0.0895241	-0.0479652	0.161289	S1628	VIR_MOUSE (A2AIV2) Protein virilizer homolog
sAmPFTAs*PAPSTR	NP_058557	Pdlim1	-0.147917	0.224908	-0.220122	-0.0477104	0.746779	S130	PDLI1_MOUSE (O70400) PDZ and LIM domain protein 1
as*PGLLPVAnGNSLNk	NP_598426	Mef2d	0.322164	-0.0975143	-0.366422	-0.0472575	0.825123	S231	MEF2D_MOUSE (Q63943) Myocyte-specific enhancer factor 2D
mYPESTTGs*PAR	NP_034728	Kcnab2	-0.000124269	-0.0895093	-0.0516887	-0.0471074	0.143128	S9	KCAB2_MOUSE (P62482) Voltage-gated potassium channel subunit beta-2
gGTPAGSt*RGSPTRPNPPVR	NP_033494	Dpysl3	-0.308668	0.279423	-0.111843	-0.0470293	0.799007	T519	DPYL3_MOUSE (Q62188) Dihydropyrimidinase-related protein 3
hRPSs*PAt*PPPk	NP_058079	Srrm1	-0.171893	-0.0624882	0.0940081	-0.0467911	0.576967	S401, T404	SRRM1_MOUSE (Q52KI8) Serine/arginine repetitive matrix protein 1
sAVGFSNGs*LEQR	NP_001182703	Gprc5b	-0.0745154	0.0303069	-0.0955155	-0.0465746	0.297465	S355	GPC5B_MOUSE (Q923Z0) G-protein coupled receptor family C group 5 member B
sSSNVNGGPELDRcLs*PEGVNGNR	NP_001182425	Dclk2	0.161098	0.00389355	-0.303905	-0.0463046	0.751606	S389	DCLK2_MOUSE (Q6PGN3) Serine/threonine-protein kinase DCLK2
mDs*PQIR	NP_001074480	Srgap2	0.150235	-0.19898	-0.0896599	-0.0461349	0.677786	S916	FNBP2_MOUSE (Q91Z67) SLIT-ROBO Rho GTPase-activating protein 2
sPSGSAFGs*QENLR	NP_080358	Dock7	-0.0538129	0.0592286	-0.143495	-0.0460264	0.476468	S1398	DOCK7_MOUSE (Q8R1A4) Dedicator of cytokinesis protein 7
vSPLNLSs*VTP	NP_848124	Cdc23	-0.13452	0.204845	-0.207229	-0.045635	0.737487	S594	CDC23_MOUSE (Q8BGZ4) Cell division cycle protein 23 homolog
eVMs*PTGSAR	NP_032655	Msi1	-0.0412413	-0.0798206	-0.0151785	-0.0454134	0.0728739	S191	MSI1H_MOUSE (Q61474) RNA-binding protein Musashi homolog 1
aPs*APPGTGALPPAAPTGR	NP_665835	6430527G18Rik	-0.0752381	0.159847	-0.220355	-0.0452487	0.703846	S498	I2BPL_MOUSE;EAP1_MOUSE (Q8K3X4) Interferon regulatory factor 2-binding protein-like
rPGPPLs*PEIR	NP_862902	Zfp828	0.0524452	-0.124133	-0.0639782	-0.0452221	0.43217	S416	ZN828_MOUSE (Q8K327) Zinc finger protein 828
sTLSMs*PR	NP_067366	Ppp1r1a	-0.0340166	0.106843	-0.20834	-0.0451715	0.646209	S67	PPR1A_MOUSE (Q9ERT9) Protein phosphatase 1 regulatory subunit 1A
as*GADSkGDDLSTAILk	NP_033529	Vcp	-0.0245018	0.26563	-0.376449	-0.0451068	0.819971	S3	TERA_MOUSE (Q01853) Transitional endoplasmic reticulum ATPase
mSQPGs*PSPk	NP_666091	Chd4	-0.101317	-0.0789688	0.0455628	-0.0449076	0.381344	S1528	CHD4_MOUSE (Q6PDQ2) Chromodomain-helicase-DNA-binding protein 4
aVYQGPGSs*PVkS	NP_031770	Comt	0.0299017	-0.13918	-0.0249929	-0.044757	0.419604	S261	COMT_MOUSE (O88587) Catechol O-methyltransferase
s*SELLVR	NP_083367	Klc4	-0.0862084	-0.0348681	-0.0125334	-0.0445366	0.110696	S565	KLC4_MOUSE (Q9DBS5) Kinesin light chain 4
lVGATAt*PPPPPk	NP_081502	Fyttd1	-0.0457995	-0.0379887	-0.0496522	-0.0444801	0.000204235	T14	UIF_MOUSE (Q91Z49) UAP56-interacting factor
vETAEVcSRPQELPQs*PR	NP_598619	Fam63a	-0.0826497	0.125855	-0.174945	-0.043913	0.647472	S103	FA63A_MOUSE (Q76LS9) Protein FAM63A
tYs*DEASQLR	NP_001003955	Rab11fip5	0.00325041	0.0225795	-0.15623	-0.0434665	0.485747	S307	RFIP5_MOUSE (Q8R361) Rab11 family-interacting protein 5
vAVVRt*PPks*PSASk	NP_034968	Mapt	0.0651139	-0.117243	-0.078092	-0.043407	0.477302	T162, S166	TAU_MOUSE (P10637) Microtubule-associated protein tau
vTTTNAVASTPAt*PTcEDASSR	NP_796241	Dcaf5	-0.200604	0.136736	-0.06566	-0.0431762	0.68237	T500	DCAF5_MOUSE (Q80T85) DDB1- and CUL4-associated factor 5
nDAPTPGTs*TTPGLR	NP_033415	Tle3	0.0542283	0.0510105	-0.234668	-0.0431431	0.675689	S332	TLE3_MOUSE (Q08122) Transducin-like enhancer protein 3
lLs*PQQPALQR	NP_598426	Mef2d	0.0909512	0.000667009	-0.219849	-0.0427436	0.667399	S180	MEF2D_MOUSE (Q63943) Myocyte-specific enhancer factor 2D
sSs*NVNGGPELDR	NP_001182425	Dclk2	-0.0779255	-0.281344	0.232157	-0.0423709	0.790646	S376	DCLK2_MOUSE (Q6PGN3) Serine/threonine-protein kinase DCLK2
qSGSPt*LDTAPNGR	NP_780537	Slc6a15	0.052189	0.0933984	-0.270804	-0.0417389	0.735335	T703	S6A15_MOUSE (Q8BG16) Sodium-dependent neutral amino acid transporter B(0)AT2
s*EREVSTAPAGTDmPAAk	NP_068676	Eed	0.0816339	-0.16851	-0.0380132	-0.0416299	0.595271	S2	EED_MOUSE (Q921E6) Polycomb protein EED
s*SSNVnGGPELDR	NP_001182425	Dclk2	-0.28293	0.0393657	0.120828	-0.0409118	0.756641	S374	DCLK2_MOUSE (Q6PGN3) Serine/threonine-protein kinase DCLK2
mGLLs*PSGIGGVSPR	NP_778186	Samd4b	-0.0689222	0.181168	-0.234184	-0.0406462	0.753292	S585	SMAG2_MOUSE (Q80XS6) Protein Smaug homolog 2
ty*SDEASQLR	NP_001003955	Rab11fip5	0.0725655	-0.327863	0.134222	-0.0403585	0.794345	Y306	RFIP5_MOUSE (Q8R361) Rab11 family-interacting protein 5
fQEQEcPPs*PEPTRk	NP_080122	Rras2	0.300058	-0.0573086	-0.363049	-0.0400997	0.844462	S186	RRAS2_MOUSE (P62071) Ras-related protein R-Ras2
s*SSPVTELTAR	NP_780438	Srrm2	-0.201754	1.41438	-1.33224	-0.0398722	0.962499	S970	SRRM2_MOUSE (Q8BTI8) Serine/arginine repetitive matrix protein 2
aSTVs*PGGYmVPk	NP_666267	Ahdc1	-0.0649829	-0.109172	0.0546561	-0.039833	0.461339	S1060	AHDC1_MOUSE (Q6PAL7) AT-hook DNA-binding motif-containing protein 1
s*APPMEGAR	NP_598710	Ptov1	-0.0720031	-0.132137	0.0851511	-0.039663	0.573432	S53	PTOV1_MOUSE (Q91VU8) Prostate tumor-overexpressed gene 1 protein homolog
s*ASEPSLNR	NP_647455	Braf	-0.0553086	-0.128972	0.0656514	-0.0395432	0.524187	S764	BRAF_MOUSE (P28028) Serine/threonine-protein kinase B-raf
tIAVQt*PDGEQHLPPPLLLSR	NP_941034	Trim67	0.266836	0.359798	-0.744815	-0.0393936	0.91669	T38	TRI67_MOUSE (Q505D9) Tripartite motif-containing protein 67
fSLs*PSLGPQASR	NP_780313	Fam53c	-0.270368	0.295447	-0.141608	-0.0388429	0.831663	S234	FA53C_MOUSE (Q8BXQ8) Protein FAM53C
rPPEs*PPIVEEWNSR	NP_001171221	Fam103a1	-0.138547	-0.00527561	0.0281085	-0.0385712	0.490836	S36	F103A_MOUSE (Q9CQY2) Protein FAM103A1
rIDIs*PSALR	NP_722482	Bclaf1	-0.439919	0.230867	0.0946363	-0.0381383	0.861269	S654	BCLF1_MOUSE (Q8K019) Bcl-2-associated transcription factor 1
aQs*PTPSLPASWk	NP_536699	Synpo2	0.193555	-0.16555	-0.142191	-0.0380622	0.759286	S895	SYNP2_MOUSE (Q91YE8) Synaptopodin-2
nSSNTGVGs*PSNTIGR	NP_083985	Clasp1	0.154791	-0.134548	-0.133858	-0.0378716	0.714271	S1052	CLAP1_MOUSE (Q80TV8) CLIP-associating protein 1
dSYs*SSRSDLYSSGR	NP_033059	Rbmxrt	-0.124544	0.212022	-0.20074	-0.0377538	0.78074	S325	RBMXL_MOUSE (Q91VM5) Heterogeneous nuclear ribonucleoprotein G-like 1
sDSRSEs*PEPGYVVTSSGLLLPVLLPR	NP_001153420	Als2	0.408454	0.321712	-0.840971	-0.0369353	0.931347	S1458	ALS2_MOUSE (Q920R0) Alsin
aGs*PASPPSPR	NP_082461	Lsm11	0.0311631	-0.0729346	-0.0686713	-0.0368142	0.339956	S15	LSM11_MOUSE (Q8BUV6) U7 snRNA-associated Sm-like protein LSm11
tNATNNmNLs*R	NP_659037	Hectd1	-0.0326905	-0.372023	0.294812	-0.0366336	0.858345	S1567	HECD1_MOUSE (Q69ZR2) E3 ubiquitin-protein ligase HECTD1
aVGmPSPVs*Pk	NP_291043	Aff4	-0.031335	0.148919	-0.225922	-0.0361127	0.755398	S1055	AFF4_MOUSE (Q9ESC8) AF4/FMR2 family member 4
aADVSVTHRPPLs*PEAEAEAETPETVDR	NP_082187	Raver1	0.0601865	-0.128687	-0.0396488	-0.0360498	0.544844	S14	RAVR1_MOUSE (Q9CW46) Ribonucleoprotein PTB-binding 1
qAs*LDGLQQLR	NP_766066	Tbc1d25	-0.111635	0.0437006	-0.0382173	-0.0353839	0.474407	S560	TBC25_MOUSE (A1A5B6) TBC1 domain family member 25
qs*GSPTLDTAPnGR	NP_780537	Slc6a15	-0.180743	0.256637	-0.18082	-0.0349753	0.822218	S699	S6A15_MOUSE (Q8BG16) Sodium-dependent neutral amino acid transporter B(0)AT2
gs*PPVPSGPPmEEDGLR	NP_109627	Senp3	-0.559682	-0.139786	0.595677	-0.0345969	0.923319	S206	SENP3_MOUSE (Q9EP97) Sentrin-specific protease 3
tcPSLs*PTSPLSNk	NP_062637	Pias1	-0.0854002	-0.285324	0.266962	-0.0345874	0.840838	S485	PIAS1_MOUSE (O88907) E3 SUMO-protein ligase PIAS1
fGSs*PQRDPNWIGDR	NP_619601	Casc3	0.0186348	-0.0456193	-0.0763616	-0.0344487	0.285782	S263	CASC3_MOUSE (Q8K3W3) Protein CASC3
tLSDVEDQkELAs*PVSPELR	NP_001153791	Ubr4	-0.0207073	0.0587072	-0.141111	-0.0343704	0.585862	S178	UBR4_MOUSE (A2AN08) E3 ubiquitin-protein ligase UBR4
aSs*LNFLNk	NP_032477	Klc2	0.0858442	-0.0189315	-0.168279	-0.0337886	0.670564	S579	KLC2_MOUSE (O88448) Kinesin light chain 2
lGs*mDSFER	NP_001074747	Tbc1d4	-0.0812965	-0.0779105	0.0584262	-0.0335936	0.505858	S595	TBCD4_MOUSE (Q8BYJ6) TBC1 domain family member 4
aTTAQQs*PQPVAGkR	NP_663560	Thumpd1	0.173292	-0.0693538	-0.203198	-0.0330863	0.778924	S8	THUM1_MOUSE (Q99J36) THUMP domain-containing protein 1
gAAGGALPTSPs*PALGAk	NP_038908	Plcl2	-0.0494803	0.0997386	-0.148259	-0.032667	0.673909	S18	PLCL2_MOUSE (Q8K394) Inactive phospholipase C-like protein 2
dSVs*AAEVGTGqYATTk	NP_038841	Epb4.1l3	-0.0536343	-0.522206	0.479363	-0.0321592	0.91685	S470	E41L3_MOUSE (Q9WV92) Band 4.1-like protein 3
sPSPPPDGs*PAATPEIR	NP_033798	Bin1	-0.0906416	-0.554687	0.549917	-0.0318039	0.925665	S304	BIN1_MOUSE (O08539) Myc box-dependent-interacting protein 1
aAs*ALLLR	NP_079802	Iscu	0.00703622	0.100508	-0.202025	-0.0314939	0.742497	S15	ISCU_MOUSE (Q9D7P6) Iron-sulfur cluster assembly enzyme ISCU, mitochondrial
tLTDEVNs*PDSDRR	NP_937803	Smarcc2	0.0321286	-0.0895184	-0.0362422	-0.0312107	0.425429	S283	SMRC2_MOUSE (Q6PDG5) SWI/SNF complex subunit SMARCC2
sSQs*PPLAAAGPSAR	NP_033467	Ttc3	0.066707	-0.0384412	-0.121146	-0.03096	0.599434	S1903	TTC3_MOUSE (O88196) E3 ubiquitin-protein ligase TTC3
sLs*ESAALR	NP_775578	Rgs12	0.309436	-0.571199	0.169636	-0.0307094	0.915929	S171	RGS12_MOUSE (Q8CGE9) Regulator of G-protein signaling 12
s*QSPAASDcSSSSSSASLPSSGR	NP_038891	Bag3		0.202195	-0.263193	-0.0304991	0.907715	S177	BAG3_MOUSE (Q9JLV1) BAG family molecular chaperone regulator 3
eYFTFPASks*QDR	NP_034936	Mllt4	-0.0374353	0.045602	-0.0993668	-0.0304	0.509214	S1238	AFAD_MOUSE (Q9QZQ1) Afadin
nLs*PGAVESDVR	NP_034068	Copa	-0.159694	0.115651	-0.0448463	-0.02963	0.729397	S173	COPA_MOUSE (Q8CIE6) Coatomer subunit alpha
eRGt*PPVDPk	NP_064411	Prrc2a	0.00522792	-0.178689	0.08484	-0.0295403	0.724256	T782	PRC2A_MOUSE;BAT2_MOUSE (Q7TSC1) Protein PRRC2A
ms*PGVAGSPR	NP_032704	Ncoa2	-0.113639	-0.185708	0.212747	-0.0288666	0.8254	S493	NCOA2_MOUSE (Q61026) Nuclear receptor coactivator 2
tSs*PALEDATPVLGVR	NP_780485	Fhod3	0.0110868	0.0946349	-0.192234	-0.0288374	0.751987	S1477	FHOD3_MOUSE (Q76LL6) FH1/FH2 domain-containing protein 3
vGLQs*PSVETR	NP_001074804	Cul9	-0.110374	0.105761	-0.0813983	-0.0286705	0.693857	S2440	CUL9_MOUSE (Q80TT8) Cullin-9
dYDDMs*PR	NP_079555	Hnrnpk	-0.031142	0.0746103	-0.129249	-0.0285937	0.652542	S284	HNRPK_MOUSE (P61979) Heterogeneous nuclear ribonucleoprotein K
vGEcSGPAAVNNSSDTESVPs*PR	NP_035554	Ncor2	-0.511886	0.454805		-0.0285407	0.958283	S750	NCOR2_MOUSE (Q9WU42) Nuclear receptor corepressor 2
gGGs*PPRDDSQPPER	NP_082469	Brf1	-0.0793797	-0.0991572	0.0935166	-0.0283401	0.667361	S552	TF3B_MOUSE (Q8CFK2) Transcription factor IIIB 90 kDa subunit
vIEPPAAScPs*SPR	NP_076111	Rgl3	-0.110446	0.099251	-0.0736595	-0.0282847	0.684312	S509	RGL3_MOUSE (Q3UYI5) Ral guanine nucleotide dissociation stimulator-like 3
tLs*QSSESGTLPSGPPGHTmEVSc	NP_038892	Ndrg2	0.241365	-0.419183	0.0933268	-0.0281637	0.894886	S350	NDRG2_MOUSE (Q9QYG0) Protein NDRG2
sLSNGPmTQESPTGPANGLSGs*PPVPGk	NP_780495	Tprn	-0.297927	-0.208365	0.421945	-0.0281158	0.907203	S274	TPRN_MOUSE (A2AI08) Taperin
eTPPGGNLs*PAPR	NP_064411	Prrc2a	-0.0657143	-0.0206606	0.00288366	-0.0278304	0.238876	S1002	PRC2A_MOUSE;BAT2_MOUSE (Q7TSC1) Protein PRRC2A
gVAPADs*PDAPRR	NP_001003909	Ankib1	-0.033804	0.0238749	-0.073376	-0.0277683	0.381066	S738	AKIB1_MOUSE (Q6ZPS6) Ankyrin repeat and IBR domain-containing protein 1
sTAs*PSNNVYSGGSmAR	NP_663490	Mark1	-0.0694931	0.0999322	-0.113234	-0.0275984	0.692992	S488	MARK1_MOUSE (Q8VHJ5) Serine/threonine-protein kinase MARK1
vIEEDGTs*A	NP_067433	Fzd3	0.226057	-0.447886	0.139438	-0.0274634	0.90304	S665	FZD3_MOUSE (Q61086) Frizzled-3
nNms*PHGIPAR	NP_473422	Mta1	0.073541	0.0679418	-0.223636	-0.0273844	0.794049	S432	MTA1_MOUSE (Q8K4B0) Metastasis-associated protein MTA1
s*EkSVEAAAELSAk	NP_081264	Ptms	-0.0331025	0.00936129	-0.0578363	-0.0271925	0.23806	S2	PTMS_MOUSE (Q9D0J8) Parathymosin
aTPVQLPs*PPcTSSPVVAPNPSVQQVk	NP_062799	Ncoa6	-0.249475	0.195155		-0.02716	0.913934	S1750	NCOA6_MOUSE (Q9JL19) Nuclear receptor coactivator 6
gmQQPPAQPLSSs*QPNLR	NP_659174	Tnrc6a	0.421851	0.322522	-0.824296	-0.026641	0.950076	S1294	TNR6A_MOUSE (Q3UHK8) Trinucleotide repeat-containing gene 6A protein
tAPSs*PLTSPSDTR	NP_938034	Tex2	0.187085	-0.0205939	-0.244686	-0.0260647	0.844611	S265	TEX2_MOUSE (Q6ZPJ0) Testis-expressed sequence 2 protein
skEEQELHDIHs*TR	NP_705809	Gpm6a	-0.23458	-0.484521	0.641118	-0.0259945	0.942942	S267	GPM6A_MOUSE (P35802) Neuronal membrane glycoprotein M6-a
aGs*LcSPLDcPAqLPSR	NP_796294	Pik3r5	0.0687832	0.0914836	-0.2379	-0.0258777	0.819496	S451	PI3R5_MOUSE (Q5SW28) Phosphoinositide 3-kinase regulatory subunit 5
aIt*PPQQPYk	NP_081228	Cdk12	0.0763732	0.0775533	-0.230291	-0.0254549	0.815957	T688	CDK12_MOUSE (Q14AX6) Cyclin-dependent kinase 12
eVms*PTGSAR	NP_032655	Msi1	0.123844	-0.161072	-0.036986	-0.024738	0.779162	S191	MSI1H_MOUSE (Q61474) RNA-binding protein Musashi homolog 1
tPTEEGt*PTSEQNPFLFQEGk	NP_001029340	Ank2	0.0618677	-0.480094	0.344461	-0.0245885	0.923935	T24	ANK2_MOUSE (Q8C8R3) Ankyrin-2
aAs*PSPqSVR	NP_058079	Srrm1	-0.0393556	-0.0331971	-0.00114287	-0.0245652	0.106766	S756	SRRM1_MOUSE (Q52KI8) Serine/arginine repetitive matrix protein 1
aAQSPQQHSSGDPt*EEESPV	NP_033222	Slc16a1	-0.210722	-0.0633057	0.201122	-0.0243019	0.849985	T487	MOT1_MOUSE (P53986) Monocarboxylate transporter 1
lLLAt*DPGGSPAQR	NP_082752	Atat1	0.035044	-0.0659671	-0.0393698	-0.023431	0.48154	T287	ATAT_MOUSE (Q8K341) Alpha-tubulin N-acetyltransferase
sIs*PSALQDLLR	NP_001020603	Crebbp	-0.154588	0.175885	-0.0914031	-0.0233688	0.828847	S2064	CBP_MOUSE (P45481) CREB-binding protein
sAs*ADNLILPR	NP_080760	Ccny	-0.052625	0.0928887	-0.109972	-0.023236	0.719934	S326	CCNY_MOUSE (Q8BGU5) Cyclin-Y
nLAPt*PR	NP_848872	Irf2bp1	-0.0088366	-0.116947	0.0594767	-0.0221023	0.689116	T377	I2BP1_MOUSE (Q8R3Y8) Interferon regulatory factor 2-binding protein 1
sEADTLPRs*GEQER	NP_780398	Hepacam	-0.206291	0.0895754	0.0508999	-0.0219387	0.824821	S301	HECAM_MOUSE (Q640R3) Hepatocyte cell adhesion molecule
lEQNGs*PmGAR	NP_631885	Satb2	0.163653	-0.0767408	-0.152007	-0.0216982	0.830864	S39	SATB2_MOUSE (Q8VI24) DNA-binding protein SATB2
nTt*PPSLAR	NP_775273	Fam164a	-0.0255532	-0.1551	0.116462	-0.021397	0.798476	T243	F164A_MOUSE (Q8BJH1) Protein FAM164A
sSPATt*VTSPNSTPAk	NP_038697	Snap91	0.0767177	0.174652	-0.31516	-0.0212633	0.893876	T310	AP180_MOUSE (Q61548) Clathrin coat assembly protein AP180
qPSs*PGPQPR	NP_033254	Snta1	0.252551	-0.367288	0.0514061	-0.0211101	0.91352	S195	SNTA1_MOUSE (Q61234) Alpha-1-syntrophin
dLNLVQAVHcs*PEEPIPIR	NP_780298	Nek1	-0.0766849	-0.0110984	0.0253447	-0.0208129	0.524064	S953	NEK1_MOUSE (P51954) Serine/threonine-protein kinase Nek1
sATSSSPGs*PIHSLETSL	NP_001031761	Atp2b2	0.0173128	-0.12815	0.0484851	-0.0207839	0.722003	S1189	AT2B2_MOUSE (Q9R0K7) Plasma membrane calcium-transporting ATPase 2
ts*SDPNLNNHSQEVR	NP_573478	Mtmr4	0.0837017	-0.125429	-0.0195124	-0.0204132	0.752273	S628	MTMR4_MOUSE (Q91XS1) Myotubularin-related protein 4
st*TPTSSPFR	NP_001074759	Prrc2c	0.0174817	0.0824154	-0.160859	-0.0203206	0.793781	T2633	PRC2C_MOUSE;BA2L2_MOUSE (Q3TLH4) Protein PRRC2C
eAPAGGSGDGLSs*PSPLEYSPR	NP_742120	Crocc	-0.881111	0.174148	0.646274	-0.0202295	0.96641	S1469	CROCC_MOUSE (Q8CJ40) Rootletin
gs*PHYFSPFRPY	NP_079849	Srsf9	-0.0408635	0.16239	-0.180457	-0.0196435	0.853179	S212	SRSF9_MOUSE (Q9D0B0) Serine/arginine-rich splicing factor 9
s*LDmTDNTNSQLVVR	NP_001106989	Arhgef7	-0.421487	-0.111195	0.473759	-0.0196408	0.94394	S155	ARHG7_MOUSE (Q9ES28) Rho guanine nucleotide exchange factor 7
gGGSGGGDEs*EGEEVDED	NP_035351	Purb	0.0637135	-0.186833	0.0642745	-0.0196152	0.826035	S316	PURB_MOUSE (O35295) Transcriptional activator protein Pur-beta
dDTSRYDERPGPs*PLPHR	NP_033250	Snrnp70	-0.0386264	-0.222123	0.202312	-0.0194791	0.881744	S226	RU17_MOUSE (Q62376) U1 small nuclear ribonucleoprotein 70 kDa
aLDPAPLAQPTPLGSVQTs*PELEHR	NP_766511	AI118078	-0.705108	0.481284	0.165964	-0.0192869	0.959254	S483	CO027_MOUSE (Q8BZB3) Transmembrane protein C15orf27 homolog
lSSETGGmGSs*	NP_035172	Pcbp2	0.0706558	-0.0339005	-0.0940572	-0.0191006	0.711686	S349	PCBP2_MOUSE (Q61990) Poly(rC)-binding protein 2
lYVAQQmAPPs*PR	NP_062685	Rbms2	0.723159	-0.833646	0.0534255	-0.0190205	0.968372	S33	RBMS2_MOUSE (Q8VC70) RNA-binding motif, single-stranded-interacting protein 2
s*mEVLSITDAGSGGSPVPTR	NP_001003920	Brsk1	0.010509	0.0428994	-0.110244	-0.0189452	0.705135	S399	BRSK1_MOUSE (Q5RJI5) BR serine/threonine-protein kinase 1
sVATGPMt*PQAAAPPAVPPVFPEVR	NP_036144	Gprin1	-0.362934	0.303164	0.00298595	-0.018928	0.92644	T795	GRIN1_MOUSE (Q3UNH4) G protein-regulated inducer of neurite outgrowth 1
ss*SLPSYGR	NP_038542	Epb4.9	-0.114448	0.147723	-0.089987	-0.0189041	0.832212	S288	DEMA_MOUSE (Q9WV69) Dematin
dLs*LEEIQkk	NP_062615	Stmn1	0.0624247	-0.139785	0.0233053	-0.0180184	0.785526	S46	STMN1_MOUSE (P54227) Stathmin
sGYSs*PGSPGTPGSR	NP_034968	Mapt	0.0127584	0.0908579	-0.157105	-0.0178295	0.819535	S130	TAU_MOUSE (P10637) Microtubule-associated protein tau
sGy*Ss*PGSPGTPGSR	NP_034968	Mapt	-0.066945	0.0493516	-0.0357149	-0.0177694	0.636042	Y128, S130	TAU_MOUSE (P10637) Microtubule-associated protein tau
rLs*QSDEDVIR	NP_663489	Wdr26	-0.116049	0.115258	-0.050678	-0.0171565	0.815473	S101	WDR26_MOUSE (Q8C6G8) WD repeat-containing protein 26
mHATGLAAPAGt*PR	NP_084163	Yif1b	-0.0823983	-0.0994917	0.130452	-0.0171461	0.828056	T12	YIF1B_MOUSE (Q9CX30) Protein YIF1B
tLs*PTPSAEGYQDVR	NP_848803	Ablim1	-0.0466648	0.0523581	-0.0564902	-0.0169323	0.651673	S475	ABLM1_MOUSE (Q8K4G5) Actin-binding LIM protein 1
nSAPASms*PDGTR	NP_766391	Dock4	0.0513744	-0.0752116	-0.0265793	-0.0168055	0.672159	S1629	DOCK4_MOUSE (P59764) Dedicator of cytokinesis protein 4
aSVASDPEs*PPGGNEPAAASGQR	NP_080716	Rnmt	-0.532454	-0.030287	0.513407	-0.0164447	0.959185	S15	MCES_MOUSE (Q9D0L8) mRNA cap guanine-N7 methyltransferase
aSSSs*PLDYSFQLTPSR	NP_766446	Pak7	-0.0336484	0.103606	-0.118439	-0.0161605	0.815043	S226	PAK7_MOUSE (Q8C015) Serine/threonine-protein kinase PAK 7
gSNLPs*PVGNSVSR	NP_765997	Fmnl2	0.125165	-0.0498512	-0.122931	-0.0158723	0.83982	S183	FMNL2_MOUSE (A2APV2) Formin-like protein 2
sSLAETLDSTGs*LDPQR	NP_061294	Slc23a2	0.0560017	-0.31616	0.212628	-0.0158431	0.924389	S81	S23A2_MOUSE (Q9EPR4) Solute carrier family 23 member 2
tPAAAAAmNLAs*PR	NP_780438	Srrm2	-0.0452533	0.00838562	-0.0106165	-0.0158281	0.370466	S2128	SRRM2_MOUSE (Q8BTI8) Serine/arginine repetitive matrix protein 2
yFs*PPPPAR	NP_001074578	Lmtk2	0.0736273	-0.05476	-0.066274	-0.0158023	0.742302	S1418	LMTK2_MOUSE (Q3TYD6) Serine/threonine-protein kinase LMTK2
nLs*SEEVARPR	NP_659155	Sgip1	-0.00303027	-0.0707246	0.0264609	-0.0157647	0.612848	S169	SGIP1_MOUSE (Q8VD37) SH3-containing GRB2-like protein 3-interacting protein 1
fcEs*PTSDLEmR	NP_786927	Zfp608	0.050156	-0.0823609	-0.0136462	-0.0152837	0.70998	S420	ZN608_MOUSE (Q56A10) Zinc finger protein 608
sYPTNs*LTR	NP_061214	Sema6a	-0.171646	0.100837	0.025431	-0.0151261	0.861341	S925	SEM6A_MOUSE (O35464) Semaphorin-6A
tSPEPQRENAs*PAPGTTAEEAMSR	NP_476512	Bat3	-0.0570439	0.0216427	-0.00930214	-0.0149011	0.550504	S995	BAG6_MOUSE;BAT3_MOUSE (Q9Z1R2) Large proline-rich protein BAG6
sks*PASTSSVNGTPGSQLSTPR	NP_064362	Dclk1	0.262799	-0.167817	-0.139302	-0.0147733	0.920492	S307	DCLK1_MOUSE (Q9JLM8) Serine/threonine-protein kinase DCLK1
tVs*FEALPImR	NP_001019775	Ankrd28	-0.0857615	0.282402	-0.239927	-0.014429	0.930283	S1011	ANR28_MOUSE (Q505D1) Serine/threonine-protein phosphatase 6 regulatory ankyrin repeat subunit A
gATDt*SPLTR	NP_001034561	Kif21b	0.0874736	-0.155412	0.0249346	-0.0143345	0.853528	T1216	KI21B_MOUSE (Q9QXL1) Kinesin-like protein KIF21B
lTEERDGs*LNQSSGYR	NP_032080	Fyn	0.162259	-0.387081	0.182348	-0.0141581	0.943148	S21	FYN_MOUSE (P39688) Tyrosine-protein kinase Fyn
lSPYPSs*PmR	NP_852065	Wdr47	-0.0122214	-0.273007	0.24335	-0.0139597	0.929891	S297	WDR47_MOUSE (Q8CGF6) WD repeat-containing protein 47
eAEVAPTs*PPVVPLk	NP_001074514	1700081L11Rik	0.152754	-0.0850062	-0.108342	-0.0135313	0.879	S1013	K1267_MOUSE (Q80TG1) MLL1/MLL complex subunit KIAA1267
rAt*PEPGPESGQAPR	NP_941016	C2cd4c	0.14866	-0.203723	0.0145888	-0.0134914	0.901816	T282	C2C4C_MOUSE (Q5HZI2) C2 calcium-dependent domain-containing protein 4C
aQTLPTSVVTITSESs*PGkR	NP_787030	Spnb2	-0.161488	-0.167538	0.290539	-0.0128287	0.936667	S2340	SPTB2_MOUSE (Q62261) Spectrin beta chain, brain 1
lmLPDs*PLVEEGR	NP_001074806	Sipa1l2	0.0217711	0.0493366	-0.107649	-0.0121803	0.813678	S1461	SI1L2_MOUSE (Q80TE4) Signal-induced proliferation-associated 1-like protein 2
sFISSSPs*SPSR	NP_766340	Sorbs2	0.0687183	-0.0813249	-0.0228956	-0.0118341	0.799789	S396	SRBS2_MOUSE (Q3UTJ2) Sorbin and SH3 domain-containing protein 2
aSGQAFELILs*PR	NP_062615	Stmn1	0.154319	0.0714369	-0.261022	-0.0117555	0.930652	S25	STMN1_MOUSE (P54227) Stathmin
nENASFPRt*PELVk	NP_918940	Rtn4	-0.328437	-0.110575	0.40507	-0.0113141	0.961005	T314	RTN4_MOUSE (Q99P72) Reticulon-4
tLs*GEEEAESVGVSSR	NP_082281	2310047M10Rik	-0.112224	0.226757	-0.147957	-0.0111417	0.930139	S43	CQ059_MOUSE (Q9D6W8) Uncharacterized protein C17orf59 homolog
sENGmTGSTSs*LNNVTQ	NP_001182213	Fsd1l	0.0709978	-0.0263968	-0.0773011	-0.0109	0.814511	S491	FSD1L_MOUSE (Q8BYN5) FSD1-like protein
ss*PATTVTSPNSTPAk	NP_038697	Snap91	-0.0761446	0.0265145	0.0174229	-0.0107357	0.759915	S306	AP180_MOUSE (Q61548) Clathrin coat assembly protein AP180
cAs*LEEILSQR	NP_075809	Plekho1	-0.0330488	0.143398	-0.141692	-0.0104476	0.905984	S270	PKHO1_MOUSE (Q9JIY0) Pleckstrin homology domain-containing family O member 1
nTt*PTGAAPPAGMTSTR	NP_032659	Mtap4	0.0611961	0.0809691	-0.173379	-0.0104048	0.904791	T847	MAP4_MOUSE (P27546) Microtubule-associated protein 4
tLSDFNSLISs*PR	NP_473381	Tulp4	-0.0323513	0.162274	-0.160735	-0.0102705	0.918167	S1378	TULP4_MOUSE (Q9JIL5) Tubby-related protein 4
sQt*PSPSTLSR	NP_001106185	Ralgapa1	-0.0593548	0.0732471	-0.044649	-0.0102522	0.819015	T1001	RGPA1_MOUSE (Q6GYP7) Ral GTPase-activating protein subunit alpha-1
sELs*PITR	NP_031488	Apc	0.124228	-0.0563759	-0.0979156	-0.0100212	0.890269	S2283	APC_MOUSE (Q61315) Adenomatous polyposis coli protein
aPQTSs*PPPVR	NP_058079	Srrm1	0.0779029	0.0245028	-0.130194	-0.00926266	0.889177	S714	SRRM1_MOUSE (Q52KI8) Serine/arginine repetitive matrix protein 1
s*DAAVDTSSEITTk	NP_032998	Ptma	0.0685383	-0.240312	0.148579	-0.00773162	0.951135	S2	PTMA_MOUSE (P26350) Prothymosin alpha
sSs*NVnGGPELDR	NP_001182425	Dclk2	-0.188998	0.0254148	0.140483	-0.00770013	0.940261	S376	DCLK2_MOUSE (Q6PGN3) Serine/threonine-protein kinase DCLK2
sVs*PTVNPmSTAmQNER	NP_031587	Bmpr2	-0.27595	0.0384939	0.214415	-0.0076805	0.959861	S515	BMPR2_MOUSE (O35607) Bone morphogenetic protein receptor type-2
tPLENVPGNLs*PIkDPDRLLQDVDINR	NP_085098	Nbea	0.0479081	-0.0628403		-0.00746614	0.905091	S1519	NBEA_MOUSE (Q9EPN1) Neurobeachin
rSs*FSMEEES	NP_766060	Tcfe3	-0.022872	-0.0645046	0.0699201	-0.00581882	0.890646	S565	TFE3_MOUSE (Q64092) Transcription factor E3
gTENGVNGTVTSNGADs*PR	NP_082449	Tram1	0.347932	0.19218	-0.557146	-0.00567836	0.984757	S365	TRAM1_MOUSE (Q91V04) Translocating chain-associated membrane protein 1
aSGDPGAGGAs*PR	NP_780611	Rbm15b	0.221439	-0.0977056	-0.140225	-0.00549738	0.963892	S107	RB15B_MOUSE (Q6PHZ5) Putative RNA-binding protein 15B
sRt*SVQTEDDQLIAGQSAR	NP_663785	Ctnna2	-0.0262112	0.0861039	-0.0762056	-0.00543762	0.91525	T653	CTNA2_MOUSE (Q61301) Catenin alpha-2
aSGPEs*PLQGPR	NP_083550	Wbp7	0.143762	0.0216008	-0.180353	-0.00499657	0.96037	S866	MLL4_MOUSE (O08550) Histone-lysine N-methyltransferase MLL4
aNGQENGHVRs*NGDLTPk	NP_034937	Marcksl1	0.234472	-0.404875	0.156294	-0.00470273	0.982485	S36	MRP_MOUSE (P28667) MARCKS-related protein
cPPs*PAPLSVSYk	NP_083442	Uhrf1bp1l	-0.502392	0.394817	0.0937616	-0.00460453	0.986901	S1092	UH1BL_MOUSE (A2RSJ4) UHRF1-binding protein 1-like
sSPkEEVAs*EPEEAAs*PTTPk	NP_077155	Nop56	0.129445	0.0257347	-0.167953	-0.00425792	0.963376	S536, S543	NOP56_MOUSE (Q9D6Z1) Nucleolar protein 56
sESGHs*QPGLYGIER	NP_082323	1500002O20Rik	0.230991	-0.239122		-0.00406508	0.987772	S7	SMG9_MOUSE (Q9DB90) Protein SMG9
rRs*IQDLTVTGTEPGQVSSR	NP_033342	Map3k7	0.115394	-0.164505	0.0372008	-0.00397023	0.964305	S439	M3K7_MOUSE (Q62073) Mitogen-activated protein kinase kinase kinase 7
dVTNLTVGGFt*PmSPR	NP_038704	Supt5h	0.088935	0.166262	-0.267025	-0.00394246	0.977842	T661	SPT5H_MOUSE (O55201) Transcription elongation factor SPT5
sQs*PAASDcSSSSSSASLPSSGR	NP_038891	Bag3	-0.396323	0.407863	-0.022241	-0.003567	0.988486	S179	BAG3_MOUSE (Q9JLV1) BAG family molecular chaperone regulator 3
lAIQGPEDSPs*R	NP_663360	Mlf2	0.00859855	-0.101811	0.082699	-0.00350437	0.951014	S239	MLF2_MOUSE (Q99KX1) Myeloid leukemia factor 2
dGYGGSRDs*YSSSR	NP_033059	Rbmxrt	-0.0338479	-0.0875735	0.111711	-0.00323675	0.959246	S323	RBMXL_MOUSE (Q91VM5) Heterogeneous nuclear ribonucleoprotein G-like 1
s*ADVSPTTEGVk	NP_109631	Trim2	-0.320293	0.0472234	0.263501	-0.00318964	0.985962	S424	TRIM2_MOUSE (Q9ESN6) Tripartite motif-containing protein 2
sAPTs*PTATNISSk	NP_766512	C230081A13Rik	0.327327	-0.0783088	-0.257797	-0.00292652	0.987318	S569	PEAK1_MOUSE (Q69Z38) Pseudopodium-enriched atypical kinase 1
vTSSVPLPSGGt*SSPSR	NP_710147	Snx17	-0.117426	-0.257036	0.365781	-0.00289353	0.9885	T334	SNX17_MOUSE (Q8BVL3) Sorting nexin-17
mEDs*PTmVk	NP_082398	Slc14a1	-0.0815029	-0.0197859	0.0930289	-0.00275328	0.959612	S4	UT1_MOUSE (Q8VHL0) Urea transporter 1
lLRSs*ADSLPGPISR	NP_659141	Ncoa5	-0.131163	0.0712906	0.0519174	-0.00265154	0.969178	S378	NCOA5_MOUSE (Q91W39) Nuclear receptor coactivator 5
mEVPRLDHALSSPSs*PcEEIk	NP_848736	Phyhipl	0.0529816	-0.00755709	-0.0522361	-0.00227052	0.944211	S15	PHIPL_MOUSE (Q8BGT8) Phytanoyl-CoA hydroxylase-interacting protein-like
ySDEQLNs*GRQSPSQNER	NP_031488	Apc	0.100312	-0.0931364	-0.0139651	-0.00226317	0.969781	S1036	APC_MOUSE (Q61315) Adenomatous polyposis coli protein
sSGs*PYGGGYGSGGGSGGYGSR	NP_932758	Hnrnpa3	-0.0960652	0.116164	-0.0257475	-0.00188302	0.977378	S359	ROA3_MOUSE (Q8BG05) Heterogeneous nuclear ribonucleoprotein A3
sAs*PLAATR	NP_081162	Srrm4	0.0362227	-0.0956713	0.0538081	-0.00188013	0.970116	S271	SRRM4_MOUSE (Q8BKA3) Serine/arginine repetitive matrix protein 4
aEVs*ELPNVVR	NP_851009	Gars	-0.256906	0.117744	0.133745	-0.00180564	0.98939	S690	SYG_MOUSE (Q9CZD3) Glycyl-tRNA synthetase
vIEPPAAScPSs*PR	NP_076111	Rgl3	0.0107382	0.00513401	-0.0204369	-0.00152157	0.881685	S510	RGL3_MOUSE (Q3UYI5) Ral guanine nucleotide dissociation stimulator-like 3
nDAPt*PGTSTTPGLR	NP_033415	Tle3	-0.0905722	0.0681119	0.0187374	-0.00124096	0.980152	T328	TLE3_MOUSE (Q08122) Transducin-like enhancer protein 3
gSSAAAPPSs*PPPGR	NP_067277	Stk32c	0.234994	-0.194253	-0.0443407	-0.00119991	0.992845	S18	ST32C_MOUSE (Q8QZV4) Serine/threonine-protein kinase 32C
t*YSDEASQLR	NP_001003955	Rab11fip5	-0.0404859	0.0619825	-0.0245769	-0.00102676	0.975818	T305	RFIP5_MOUSE (Q8R361) Rab11 family-interacting protein 5
sNs*APLIHGLSDSSPVFQAEAPSAR	NP_080796	Fam122a	-0.202705	0.122409	0.079514	-0.000260623	0.998083	S34	F122A_MOUSE (Q9DB52) Protein FAM122A
sAs*SDTSEELNSQDSPk	NP_036160	Slc9a3r1	0.238263	-0.248644	0.00986132	-0.000173051	0.999077	S285	NHRF1_MOUSE (P70441) Na(+)/H(+) exchange regulatory cofactor NHE-RF1
sRs*ESETSTmAAk	NP_848785	8030462N17Rik	0.227648	-0.341149	0.113155	-0.000115504	0.999501	S145	CR025_MOUSE (Q8BH50) Uncharacterized protein C18orf25 homolog
s*ASADNLILPR	NP_080760	Ccny	0.237339	-0.0891012	-0.147206	0.000344129	0.997843	S324	CCNY_MOUSE (Q8BGU5) Cyclin-Y
as*GQAFELILSPR	NP_062615	Stmn1	-0.156939	-0.0979537	0.255938	0.000348353	0.997974	S16	STMN1_MOUSE (P54227) Stathmin
cSFs*PR	NP_081761	Med26	0.142529	-0.183069	0.0418867	0.000448908	0.996502	S274	MED26_MOUSE (Q7TN02) Mediator of RNA polymerase II transcription subunit 26
sSs*TSDILEPFTVER	NP_001106185	Ralgapa1	0.111324	0.180754	-0.290094	0.000661369	0.99662	S796	RGPA1_MOUSE (Q6GYP7) Ral GTPase-activating protein subunit alpha-1
aVVYRETDPs*PEER	NP_038538	Epb4.1l1	-0.0799616	0.243124	-0.161136	0.00067516	0.995899	S868	E41L1_MOUSE (Q9Z2H5) Band 4.1-like protein 1
dRAs*PESLDLTR	NP_032963	Prox1	-0.0981669	-0.0765177	0.176939	0.00075154	0.993618	S511	PROX1_MOUSE (P48437) Prospero homeobox protein 1
gmYDGPVYEVPAt*Pk	NP_031791	Crmp1	-0.0939713	-0.211966	0.309116	0.00105978	0.994961	T509	DPYL1_MOUSE (P97427) Dihydropyrimidinase-related protein 1
eNLPVs*PDGNLPQQAVSAPSR	NP_775554	Trp53bp2	-0.435109	0.759368	-0.320011	0.00141603	0.997208	S334	ASPP2_MOUSE (Q8CG79) Apoptosis-stimulating of p53 protein 2
s*GSSSVAAmk	NP_034448	Gng5	-0.174938	0.00866584	0.171042	0.00158975	0.98807	S2	GBG5_MOUSE (Q80SZ7) Guanine nucleotide-binding protein G(I)/G(S)/G(O) subunit gamma-5
mDLPGs*PSR	NP_001156336	Ttbk1	-0.103901	0.083123	0.0256244	0.00161552	0.978097	S484	TTBK1_MOUSE (Q6PCN3) Tau-tubulin kinase 1
s*GGLLk	NP_080830	Ncbp2	-0.078961	0.110299	-0.0251845	0.00205107	0.972687	S2	NCBP2_MOUSE (Q9CQ49) Nuclear cap-binding protein subunit 2
aLs*PDPLLR	NP_034681	Il16	0.0724677	0.121611	-0.187526	0.00218428	0.982921	S930	IL16_MOUSE (O54824) Pro-interleukin-16
vDNLTy*RTSPDTLRR	NP_035488	Srsf2	-0.0641325	-0.267194	0.337993	0.00222207	0.990628	Y23	SRSF2_MOUSE (Q62093) Serine/arginine-rich splicing factor 2
iPISTFs*PPSSAEQNSSATPR	NP_062299	Atf7ip	0.152998	-0.00885069	-0.135892	0.00275207	0.975315	S951	MCAF1_MOUSE (Q7TT18) Activating transcription factor 7-interacting protein 1
gLEAASs*L	NP_081463	Rnaseh2a	0.190917	0.132063	-0.314189	0.00293066	0.986218	S300	RNH2A_MOUSE (Q9CWY8) Ribonuclease H2 subunit A
tDSREDEIs*PPPPNPVVk	NP_068680	Prkar1a	0.301492	-0.320993	0.0283802	0.00295979	0.987678	S83	KAP0_MOUSE (Q9DBC7) cAMP-dependent protein kinase type I-alpha regulatory subunit
tSTAPSs*PGVDSVPLQR	NP_032755	Ctnnd2	-0.0557329	0.139941	-0.0749299	0.00309263	0.966226	S457	CTND2_MOUSE (O35927) Catenin delta-2
smMs*PmAER	NP_064357	Son	0.236529	-0.0624737	-0.164273	0.00326058	0.979672	S1021	SON_MOUSE (Q9QX47) Protein SON
s*STPAPPPGR	NP_666247	Pias3	0.150401	0.00793074	-0.148279	0.00335117	0.970869	S574	PIAS3_MOUSE (O54714) E3 SUMO-protein ligase PIAS3
aTPTTAPGTs*PR	NP_631892	Agap3	0.0581756	-0.0184864	-0.0283027	0.00379549	0.896287	S478	AGAP3_MOUSE (Q8VHH5) Arf-GAP with GTPase, ANK repeat and PH domain-containing protein 3
lAPs*PGSGSLSR	NP_898854	Zfp516	-0.0967128	-0.213731	0.32248	0.00401191	0.981517	S912	ZN516_MOUSE (Q7TSH3) Zinc finger protein 516
gRDYcs*EEEDIT	NP_932107	1700025G04Rik	0.0796969	0.267937	-0.335524	0.00403678	0.983018	S115	CA021_MOUSE (Q8K207) Uncharacterized protein C1orf21 homolog
iEEFs*PR	NP_038864	Tcf20	0.0404745	-0.0253318	-0.00297148	0.00405709	0.843927	S31	TCF20_MOUSE (Q9EPQ8) Transcription factor 20
sGAPLt*PGR	NP_079946	5730403B10Rik	0.0220958	-0.250123	0.24134	0.00443766	0.976591	T27	LITFL_MOUSE (Q9DB75) LITAF-like protein
ySNQNLEDLIPPRPPs*PR	NP_001025159	Fat2	-0.168781	0.186327	-0.00316122	0.00479489	0.964962	S4260	FAT2_MOUSE (Q5F226) Protocadherin Fat 2
tISSs*PSIESLPGGR	NP_082438	Tbc1d5	0.0393788	-0.274356	0.24987	0.00496424	0.97556	S563	TBCD5_MOUSE (Q80XQ2) TBC1 domain family member 5
sMms*PmADR	NP_064357	Son	0.217915	0.0189072	-0.221681	0.00504695	0.970226	S1071	SON_MOUSE (Q9QX47) Protein SON
sVt*PPPPPR	NP_034820	Lats1	0.0853436	-0.109134	0.0396785	0.00529595	0.932465	T246	LATS1_MOUSE (Q8BYR2) Serine/threonine-protein kinase LATS1
aSs*cETYEYPAR	NP_001155949	Gab2	0.194139	0.0727496	-0.250149	0.0055798	0.968447	S402	GAB2_MOUSE (Q9Z1S8) GRB2-associated-binding protein 2
aLPQt*PR	NP_780438	Srrm2	0.190284	-0.279221	0.108164	0.0064092	0.96681	T1352	SRRM2_MOUSE (Q8BTI8) Serine/arginine repetitive matrix protein 2
vDs*PmLNR	NP_001009930	Brsk2	0.107016	-0.0662813	-0.0210372	0.00656597	0.905423	S368	BRSK2_MOUSE (Q69Z98) BR serine/threonine-protein kinase 2
vPs*mESLFR	NP_061218	Golga4	-0.158391	0.130846	0.0473285	0.00659438	0.942524	S93	GOGA4_MOUSE (Q91VW5) Golgin subfamily A member 4
sTSSHGTDEMESSSYRDRs*PHR	NP_081918	Phf6	0.733244	-0.870832	0.157894	0.00676887	0.98918	S199	PHF6_MOUSE (Q9D4J7) PHD finger protein 6
s*PSAEAAAPPPGPR	NP_036144	Gprin1	-0.440191	-0.0928201	0.553729	0.00690584	0.982217	S691	GRIN1_MOUSE (Q3UNH4) G protein-regulated inducer of neurite outgrowth 1
s*PDTSAYcYETMEk	NP_032660	Mtap1b	0.218213	-0.220895	0.0242837	0.00720068	0.95752	S2030	MAP1B_MOUSE (P14873) Microtubule-associated protein 1B
sVSt*SPSILPAYLk	NP_899006	Gprin3	0.0508878	-0.00707777	-0.0221519	0.00721939	0.761984	T326	GRIN3_MOUSE (Q8BWS5) G protein-regulated inducer of neurite outgrowth 3
tGSs*PTQGIVNk	NP_038959	Mapk8ip3	0.18636	-0.214644	0.0508342	0.00751663	0.952172	S366	JIP3_MOUSE (Q9ESN9) C-Jun-amino-terminal kinase-interacting protein 3
tSPDTTFAEPt*cLSASPPNAPPR	NP_084389	Arhgap10	0.305391	-0.0713182	-0.209575	0.00816611	0.960222	T586	RHG10_MOUSE (Q6Y5D8) Rho GTPase-activating protein 10
s*AGGDFGNPLRk	NP_776142	Rab6b	0.0987331	0.145482	-0.219598	0.00820546	0.946403	S2	RAB6A_MOUSE (P35279) Ras-related protein Rab-6A
rGs*DELTVPR	NP_061361	Srcin1	0.027536	-0.114404	0.11154	0.00822409	0.906755	S1021	SRCN1_MOUSE (Q9QWI6) SRC kinase signaling inhibitor 1
kDs*LTQAQEQGTVLS	NP_083027	Tjap1	-0.172634	-0.124721	0.322663	0.00843599	0.959909	S527	TJAP1_MOUSE (Q9DCD5) Tight junction-associated protein 1
sSs*PRGEASSLnGESH	NP_077151	Yaf2	-0.0320242	-0.0463953	0.103759	0.00844651	0.868425	S166	YAF2_MOUSE (Q99LW6) YY1-associated factor 2
sLTSs*LENIFSR	NP_001074747	Tbc1d4	0.0871315	0.0153851	-0.0753183	0.0090661	0.856443	S577	TBCD4_MOUSE (Q8BYJ6) TBC1 domain family member 4
gVAPADs*PDAPR	NP_001003909	Ankib1	0.0385174	0.0781622	-0.0892924	0.00912907	0.865398	S738	AKIB1_MOUSE (Q6ZPS6) Ankyrin repeat and IBR domain-containing protein 1
lSGScAPSTGFASQPSs*PR	NP_536694	Helb	-0.0555092	0.212163	-0.126598	0.0100186	0.927287	S946	HELB_MOUSE (Q6NVF4) DNA helicase B
ySPTSPTYs*PTSPk	NP_033115	Polr2a	0.0684056	0.151104	-0.189394	0.0100387	0.926717	S1879	RPB1_MOUSE (P08775) DNA-directed RNA polymerase II subunit RPB1
gPAPs*PSAPPR	NP_001075124	Dact3	0.272323	-0.1095	-0.132088	0.0102449	0.94151	S481	DACT3_MOUSE (Q0PHV7) Dapper homolog 3
sAs*cGSPLSGNTGEGTSR	NP_033085	Rgl2	0.0751161	-0.0778623	0.0341402	0.0104647	0.830184	S619	RGL2_MOUSE (Q61193) Ral guanine nucleotide dissociation stimulator-like 2
nILVQTPEs*ESPQSR	NP_444397	Trim9	0.104515	0.138364	-0.210724	0.010718	0.927819	S44	TRIM9_MOUSE (Q8C7M3) E3 ubiquitin-protein ligase TRIM9
tIs*DGTISAAk	NP_694758	Fnbp1l	-0.0292961	-0.206724	0.269066	0.0110152	0.940566	S295	FBP1L_MOUSE (Q8K012) Formin-binding protein 1-like
rIs*GLIYEETR	NP_694813	Hist1h4h	-0.00842753	-0.0282522	0.0697874	0.0110359	0.731004	S48	H4_MOUSE (P62806) Histone H4
aPQTs*SPPPVR	NP_058079	Srrm1	0.0380247	-0.127233	0.122453	0.0110815	0.887192	S713	SRRM1_MOUSE (Q52KI8) Serine/arginine repetitive matrix protein 1
aLs*PLPAR	NP_705765	Phldb1	0.24152	-0.0175826	-0.190177	0.0112536	0.932834	S472	PHLB1_MOUSE (Q6PDH0) Pleckstrin homology-like domain family B member 1
sSs*PSEQESNSTYDR	NP_072075	Ddr2	0.144231	-0.324958	0.214696	0.011323	0.949905	S461	DDR2_MOUSE (Q62371) Discoidin domain-containing receptor 2
aGEQDPVPTPAELTs*PGR	NP_033192	Sorbs1	-0.233225	-0.013947	0.281714	0.011514	0.942191	S186	SRBS1_MOUSE (Q62417) Sorbin and SH3 domain-containing protein 1
eAPs*PTcPDLGTk	NP_031651	Cbx4	0.166025	-0.0799876	-0.0510407	0.0116654	0.887826	S182	CBX4_MOUSE (O55187) E3 SUMO-protein ligase CBX4
tNSmSSSGLGs*PNR	NP_001032936	Cnot2	-0.0134049	-0.300814	0.349713	0.0118313	0.952893	S175	CNOT2_MOUSE (Q8C5L3) CCR4-NOT transcription complex subunit 2
aAs*PQEVTPQADEk	NP_032765	Nsd1	-0.304789	-0.267781	0.608082	0.0118372	0.970249	S2472	NSD1_MOUSE (O88491) Histone-lysine N-methyltransferase, H3 lysine-36 and H4 lysine-20 specific
eRDHs*PTPSVFNSDEER	NP_077145	Fip1l1	-0.0924931	0.0526825	0.0760866	0.012092	0.82986	S443	FIP1_MOUSE (Q9D824) Pre-mRNA 3'-end-processing factor FIP1
tGt*PPGYR	NP_031907	Atn1	-0.223976	-0.303646	0.563967	0.0121149	0.967197	T654	ATN1_MOUSE (O35126) Atrophin-1
dSSSTNLESmDTs*	NP_082270	Cand1	-0.09891	0.0250085	0.111092	0.0123968	0.848755	S1230	CAND1_MOUSE (Q6ZQ38) Cullin-associated NEDD8-dissociated protein 1
tTs*PATDAGHVQETSEPSLQALESR	NP_001165617	Aimp2	-0.00249211	-0.0667845	0.108667	0.01313	0.810426	S36	AIMP2_MOUSE (Q8R010) Aminoacyl tRNA synthase complex-interacting multifunctional protein 2
nIISAASLSAs*PTELGSR	NP_766249	Prrc2b	-0.0276379	0.0342206	0.0329462	0.0131763	0.553726	S226	PRC2B_MOUSE;BA2L1_MOUSE (Q7TPM1) Protein PRRC2B
nDSVIVADQTPt*PTR	NP_001020264	Atf2	0.400601	-0.368676	0.00791201	0.0132788	0.95519	T53	ATF2_MOUSE (P16951) Cyclic AMP-dependent transcription factor ATF-2
gEPnVSy*IcSR	NP_062801	Gsk3b	-0.0623633	0.027277	0.075726	0.0135465	0.754528	Y216	GSK3B_MOUSE (Q9WV60) Glycogen synthase kinase-3 beta
tGTGs*PFAGNSPAR	NP_941033	Zc3h4	-0.0874339	-0.186437	0.315829	0.013986	0.931828	S1221	ZC3H4_MOUSE (Q6ZPZ3) Zinc finger CCCH domain-containing protein 4
eks*PELPEPSVR	NP_058079	Srrm1	0.15361	0.222547	-0.333842	0.014105	0.939669	S220	SRRM1_MOUSE (Q52KI8) Serine/arginine repetitive matrix protein 1
s*MELIDVAVEk	NP_001091998	Kcnb2	0.224578	-0.0625429	-0.11843	0.0145349	0.897802	S461	KCNB2_MOUSE (A6H8H5) Potassium voltage-gated channel subfamily B member 2
s*SEmLVR	NP_032477	Klc2	-0.0745778	0.0612229	0.057763	0.0148027	0.757155	S553	KLC2_MOUSE (O88448) Kinesin light chain 2
kSYESSEDcPEAASs*PTR	NP_766531	Alkbh5	0.126739	-0.131219	0.0489141	0.0148116	0.855713	S385	ALKB5_MOUSE (Q3TSG4) Probable alpha-ketoglutarate-dependent dioxygenase ABH5
smEVLSVTDGGs*PVPARR	NP_001009930	Brsk2	0.0886599	-0.0113379	-0.0323478	0.0149914	0.708518	S394	BRSK2_MOUSE (Q69Z98) BR serine/threonine-protein kinase 2
emDmSPEEVAPs*PR	NP_444314	Trim32	0.189175	-0.144289	0.00031302	0.0150661	0.88355	S337	TRI32_MOUSE (Q8CH72) E3 ubiquitin-protein ligase TRIM32
tRs*FDNLTTTcENMVPLASR	NP_083136	Mtmr3	-0.181031	0.276837	-0.0503127	0.0151644	0.916692	S613	MTMR3_MOUSE (Q8K296) Myotubularin-related protein 3
aSPVPGPGt*Pt*RTPSR	NP_653105	Tbc1d10b	-0.0141527	0.352663	-0.29131	0.0157333	0.936823	T136, T138	TB10B_MOUSE (Q8BHL3) TBC1 domain family member 10B
vDs*PMLNR	NP_001009930	Brsk2	0.0783098	-0.00607431	-0.0245686	0.015889	0.642168	S368	BRSK2_MOUSE (Q69Z98) BR serine/threonine-protein kinase 2
gHPSAGAEEEGGs*DGs*AAEAEPR	NP_598677	Eif3b	-0.212124	0.277313	-0.0175188	0.0158903	0.91645	S120, S123	EIF3B_MOUSE (Q8JZQ9) Eukaryotic translation initiation factor 3 subunit B
vEmPRQNs*DPTSENPPLPTR	NP_001156481	Tnik	0.0278687	0.163713	-0.143822	0.0159201	0.866697	S640	TNIK_MOUSE (P83510) Traf2 and NCK-interacting protein kinase
sGEcs*PVPmGSFPR	NP_031488	Apc	0.0883603	0.0855656	-0.125415	0.0161702	0.830536	S109	APC_MOUSE (Q61315) Adenomatous polyposis coli protein
aTs*PSTLVSTGPSSR	NP_032659	Mtap4	0.0147608	0.114596	-0.0804724	0.0162947	0.786698	S785	MAP4_MOUSE (P27546) Microtubule-associated protein 4
sEnGmTGSTSs*LNNVTQ	NP_001182213	Fsd1l	-0.0326073	0.0373369	0.044504	0.0164112	0.541151	S491	FSD1L_MOUSE (Q8BYN5) FSD1-like protein
ySs*REQLDLLLR	NP_536685	Celsr3	-0.0493511	0.218392	-0.118374	0.0168891	0.877355	S3059	CELR3_MOUSE (Q91ZI0) Cadherin EGF LAG seven-pass G-type receptor 3
sLSs*PTVTLSAPLEGAk	NP_114087	Nedd4l	0.236531	-0.0984414	-0.087181	0.0169696	0.88469	S329	NED4L_MOUSE (Q8CFI0) E3 ubiquitin-protein ligase NEDD4-like
s*mELIDVAVEk	NP_001091998	Kcnb2	0.445395	0.12827	-0.521978	0.0172287	0.954652	S461	KCNB2_MOUSE (A6H8H5) Potassium voltage-gated channel subfamily B member 2
gTPPETPPEALVSs*PGSVVQADR	NP_001077276	Rusc1	-0.14181	0.391867	-0.198344	0.0172376	0.931362	S829	RUSC1_MOUSE (Q8BG26) RUN and SH3 domain-containing protein 1
sLDs*PTSSPGAGAR	NP_932769	Gmip	0.0183583	0.225049	-0.190911	0.0174989	0.891184	S436	GMIP_MOUSE (Q6PGG2) GEM-interacting protein
st*SDTDLVTSDSR	NP_001074817	Hecw1	0.0218638	0.230673	-0.198989	0.0178492	0.892547	T67	HECW1_MOUSE (Q8K4P8) E3 ubiquitin-protein ligase HECW1
gAYVPSs*PTR	NP_848485	Wipi2	0.060688	0.0349073	-0.0406987	0.0182989	0.579946	S395	WIPI2_MOUSE (Q80W47) WD repeat domain phosphoinositide-interacting protein 2
sLSYs*PVER	NP_780438	Srrm2	0.22378	-0.112353	-0.0554321	0.0186649	0.866122	S2552	SRRM2_MOUSE (Q8BTI8) Serine/arginine repetitive matrix protein 2
dLs*mSEEDQmmR	NP_067498	Huwe1	-0.250135	0.288275	0.0183376	0.0188257	0.909434	S1368	HUWE1_MOUSE (Q7TMY8) E3 ubiquitin-protein ligase HUWE1
gLAs*PTSITPISSPLcSk	NP_694793	Svil	0.0875681	-0.154562	0.12392	0.0189754	0.838749	S1181	SVIL_MOUSE (Q8K4L3) Supervillin
dSVs*AAEVGTGQYATTk	NP_038841	Epb4.1l3	-0.0740438	-0.398463	0.530804	0.0194325	0.946533	S470	E41L3_MOUSE (Q9WV92) Band 4.1-like protein 3
emTTs*ADQIAEVk	NP_808378	Ssh2	-0.0344113	0.344302	-0.251313	0.0195259	0.916077	S487	SSH2_MOUSE (Q5SW75) Protein phosphatase Slingshot homolog 2
gAGQQQs*QEmmEVDR	NP_075689	Ppp1r7	0.196108	-0.745514	0.608103	0.0195653	0.963388	S12	PP1R7_MOUSE (Q3UM45) Protein phosphatase 1 regulatory subunit 7
lcPSFPASs*Pk	NP_001074681	Irs2	-0.0841588	-0.0186323	0.163092	0.0201004	0.799236	S616	IRS2_MOUSE (P81122) Insulin receptor substrate 2
sLt*PPPSSTESk	NP_038864	Tcf20	-0.124844	0.287588	-0.100514	0.0207434	0.884139	T1699	TCF20_MOUSE (Q9EPQ8) Transcription factor 20
ts*TAPSSPGVDSVPLQR	NP_032755	Ctnnd2	0.266706	-0.348151	0.143928	0.0208276	0.917063	S452	CTND2_MOUSE (O35927) Catenin delta-2
nGSmGs*PVNQQPk	NP_082269	2310028H24Rik	-0.0167191	-0.290018	0.370258	0.0211737	0.917304	S44	CI025_MOUSE (Q9D772) Uncharacterized protein C9orf25 homolog
yFPSScLDLNSPTs*PTPTR	NP_001019795	Cdkl5	0.390957	0.0780952	-0.404835	0.0214058	0.930764	S529	CDKL5_MOUSE (Q3UTQ8) Cyclin-dependent kinase-like 5
sNDTSQt*PPGETVPR	NP_033947	Cast	-0.161575	-0.0176353	0.24684	0.0225432	0.859669	T445	ICAL_MOUSE (P51125) Calpastatin
ts*mGGTQQQFVEGVR	NP_031640	Ctnnb1	-0.00668704	-0.113649	0.18858	0.0227478	0.809785	S552	CTNB1_MOUSE (Q02248) Catenin beta-1
tLEPVRPPVVPNDYVPs*PTR	NP_937760	Abi2	0.301991	0.384269	-0.61712	0.0230463	0.946205	S210	ABI2_MOUSE (P62484) Abl interactor 2
aGATcVSQcDLs*PVAE	NP_663557	Ctu1	0.222846	0.237496	-0.390391	0.0233171	0.915699	S416	CTU1_MOUSE (Q99J10) Cytoplasmic tRNA 2-thiolation protein 1
sGPTSs*PFSSPASSR	NP_683734	Pom121	0.0976375	0.0363853	-0.0631362	0.0236289	0.640512	S409	PO121_MOUSE (Q8K3Z9) Nuclear envelope pore membrane protein POM 121
s*ASPLAATR	NP_081162	Srrm4	0.163664	-0.150969	0.058475	0.0237234	0.810187	S269	SRRM4_MOUSE (Q8BKA3) Serine/arginine repetitive matrix protein 4
sIs*PWLAR	NP_082401	Zbtb46	-0.035025	0.0817806	0.0255982	0.0241179	0.514071	S168	ZBT46_MOUSE (Q8BID6) Zinc finger and BTB domain-containing protein 46
aVLPAs*PEPR	NP_862902	Zfp828	-0.0522373	0.110754	0.0161697	0.0248956	0.626161	S532	ZN828_MOUSE (Q8K327) Zinc finger protein 828
nQs*PVLEPVGR	NP_683747	Rps6ka3	0.12668	0.17622	-0.226213	0.0255622	0.849951	S715	KS6A3_MOUSE (P18654) Ribosomal protein S6 kinase alpha-3
eYPDQs*PVLQR	NP_033094	Ripk1	0.0329909	0.00802369	0.0369936	0.0260027	0.0455164	S313	RIPK1_MOUSE (Q60855) Receptor-interacting serine/threonine-protein kinase 1
ts*PTVATQTGASVTSTR	NP_001032814	Fam117b	-0.164648	0.0120859	0.230684	0.0260406	0.831004	S102	F117B_MOUSE (Q3U3E2) Protein FAM117B
iSDPLTSs*PGR	NP_032590	Mcm2	0.100796	0.212989	-0.234967	0.0262724	0.854732	S27	MCM2_MOUSE (P97310) DNA replication licensing factor MCM2
lSQSSQDs*SPVR	NP_001181932	Myst2	-0.269873	-0.119104	0.468514	0.0265123	0.911976	S56	MYST2_MOUSE (Q5SVQ0) Histone acetyltransferase MYST2
sVSGASTGLSSs*PLSSPR	NP_001003920	Brsk1	0.0374288	0.0507299	-0.00804965	0.026703	0.207865	S443	BRSK1_MOUSE (Q5RJI5) BR serine/threonine-protein kinase 1
s*TPPGmDLSLAPPTR	NP_067535	Bhlhe22	-0.00125445	-0.714767	0.79631	0.0267628	0.954045	S37	BHE22_MOUSE (Q8C6A8) Class E basic helix-loop-helix protein 22
aVGs*PATATTDLVSmTTTQGVR	NP_083613	Ep400	0.623141	-0.207156	-0.335373	0.0268706	0.93303	S2577	EP400_MOUSE (Q8CHI8) E1A-binding protein p400
vcDQTSkFs*Pk	NP_033556	Atrx	0.081074	-0.0824496	0.0825328	0.0270524	0.647149	S315	ATRX_MOUSE (Q61687) Transcriptional regulator ATRX
sms*ENAVR	NP_083685	Mff	0.0116637	0.0555869	0.0144248	0.0272252	0.127737	S131	MFF_MOUSE (Q6PCP5) Mitochondrial fission factor
tmPTAQLs*PTEISAVR	NP_001127772	8430427H17Rik	-0.0311034	0.00262172	0.110177	0.0272318	0.557436	S643	CT112_MOUSE (Q6DIB4) Uncharacterized protein C20orf112 homolog
gTNVFGs*LER	NP_034920	Melk	0.147206	-0.0696906	0.00448023	0.027332	0.689729	S521	MELK_MOUSE (Q61846) Maternal embryonic leucine zipper kinase
aTIs*DEEIER	NP_081155	Chmp2b	-0.00520322	0.00524554	0.0842544	0.0280989	0.376041	S199	CHM2B_MOUSE (Q8BJF9) Charged multivesicular body protein 2b
vVVHQEt*EISEE	NP_906273	Epb4.1	0.0874098	-0.0649615	0.0621952	0.0282145	0.581834	T853	41_MOUSE (P48193) Protein 4.1
mEAnGs*PGTSGSANDSQHDPGk	NP_473384	Msi2	-0.0626399	-0.629775	0.777081	0.0282222	0.948256	S6	MSI2H_MOUSE (Q920Q6) RNA-binding protein Musashi homolog 2
tAAIPINGs*PR	NP_033055	Rb1	0.198126	-0.150902	0.0374839	0.0282361	0.793398	S243	RB_MOUSE (P13405) Retinoblastoma-associated protein
lPEASQs*PLVLk	NP_473422	Mta1	0.115517	-0.00444282	-0.0262331	0.0282803	0.555981	S505	MTA1_MOUSE (Q8K4B0) Metastasis-associated protein MTA1
s*LPTTVPESPNYR	NP_082727	Larp1	-0.0995444	0.186485	-0.000829586	0.0287038	0.749423	S743	LARP1_MOUSE (Q6ZQ58) La-related protein 1
gIEFPmADLDALs*PIHTPQR	NP_001034181	Tom1l2	0.185884	-0.0532843	-0.0454781	0.0290405	0.730031	S160	TM1L2_MOUSE (Q5SRX1) TOM1-like protein 2
sAVGFSnGs*LEQR	NP_001182703	Gprc5b	0.174899	-0.0526365	-0.0340534	0.0294031	0.707503	S355	GPC5B_MOUSE (Q923Z0) G-protein coupled receptor family C group 5 member B
s*SSVGSSSSYPISSAGPR	NP_958795	Plec	0.0728857	-0.0874015	0.104304	0.0299295	0.640638	S4250	PLEC_MOUSE (Q9QXS1) Plectin
dAPFFREs*PVGR	NP_666174	Pphln1	-0.120302	0.0616344	0.149012	0.0301149	0.72351	S147	PPHLN_MOUSE (Q8K2H1) Periphilin-1
vSnGs*PSLER	NP_034005	Cdkn1b	0.0995559	-0.108822	0.0997593	0.0301644	0.68663	S10	CDN1B_MOUSE (P46414) Cyclin-dependent kinase inhibitor 1B
fSFRs*QEDLNEPIkR	NP_083985	Clasp1	-0.0310353	0.0673937	0.05564	0.0306661	0.379058	S1118	CLAP1_MOUSE (Q80TV8) CLIP-associating protein 1
sALPPPSLQTSEELGSt*PTPVR	NP_062676	Hbs1l	0.342838	-0.0252728	-0.224692	0.0309578	0.861322	T229	HBS1L_MOUSE (Q69ZS7) HBS1-like protein
tVIIEQSWGs*Pk	NP_034607	Hspd1	-0.036511	-0.0630824	0.196008	0.0321383	0.716049	S70	CH60_MOUSE (P63038) 60 kDa heat shock protein, mitochondrial
vs*SPLPSPSAMSDAANSQAAAk	NP_647465	Gatad2b	0.554548	-0.528183	0.0714706	0.0326116	0.922073	S334	P66B_MOUSE (Q8VHR5) Transcriptional repressor p66-beta
smms*PMAER	NP_064357	Son	0.128297	0.176843	-0.207254	0.0326286	0.800374	S1021	SON_MOUSE (Q9QX47) Protein SON
s*mPSLDFSGR	Q62417	Sorbs1	0.0865485	-0.0335754	0.0459915	0.0329882	0.402716	S694	SRBS1_MOUSE (Q62417) Sorbin and SH3 domain-containing protein 1
lmTANs*PEVHG	NP_033249	Snn	0.200997	0.111467	-0.21252	0.0333144	0.803939	S83	SNN_MOUSE (P61807) Stannin
sQs*LQDQPTR	NP_001039424	Mink1	0.0281165	-0.016993	0.0894792	0.0335342	0.33822	S603	MINK1_MOUSE (Q9JM52) Misshapen-like kinase 1
aRGs*VSDEEMmELR	NP_032905	Lcp1	-0.153292	-0.202692	0.456648	0.0335547	0.881923	S5	PLSL_MOUSE (Q61233) Plastin-2
aQGLASTSTAPSPs*R	NP_001153378	Zfand2b	0.248678	-0.0921857	-0.0544098	0.0340274	0.76821	S165	ZFN2B_MOUSE (Q91X58) AN1-type zinc finger protein 2B
st*TPGTPSTIETTPR	NP_033952	Runx1t1	-0.218389	-0.0303209	0.351864	0.0343845	0.847615	T564	MTG8_MOUSE (Q61909) Protein CBFA2T1
sEs*PPPLSEPk	NP_075825	Brd3	-0.139171	0.0222759	0.220832	0.0346455	0.756007	S262	BRD3_MOUSE (Q8K2F0) Bromodomain-containing protein 3
sEPPGSGs*PAPPR	NP_001152964	Gpatch8	-0.131671	0.244366	-0.00761598	0.0350265	0.767368	S735	GPTC8_MOUSE (A2A6A1) G patch domain-containing protein 8
qt*PRSPDSTANVR	NP_001074480	Srgap2	-0.0628071	-0.217845	0.387609	0.0356522	0.853913	T203	FNBP2_MOUSE (Q91Z67) SLIT-ROBO Rho GTPase-activating protein 2
iGs*LDNITHVPGGGNk	NP_034968	Mapt	-0.111308	0.39741	-0.17875	0.0357842	0.853601	S287	TAU_MOUSE (P10637) Microtubule-associated protein tau
qQGVDSLs*PVASLPk	NP_659091	Zmym5	-0.00505599	0.101313	0.0121549	0.0361373	0.334538	S188	ZMYM5_MOUSE (Q3U2E2) Zinc finger MYM-type protein 5
eLDREDkAs*DDEMmTPESER	NP_038943	Zfp238	-0.345335	-0.398736	0.853826	0.0365854	0.933009	S333	ZN238_MOUSE (Q9WUK6) Zinc finger protein 238
sRs*DNALHLASEREVIAR	NP_001074615	Prickle2	0.0346102	0.325345	-0.249608	0.0367824	0.835471	S752	PRIC2_MOUSE (Q80Y24) Prickle-like protein 2
eIESs*PQYR	NP_898841	Atxn2l	0.197918	0.0557298	-0.143182	0.0368219	0.728597	S304	ATX2L_MOUSE (Q7TQH0) Ataxin-2-like protein
nmAPSQqs*PVR	NP_937760	Abi2	-0.0339139	-0.140516	0.285944	0.0371713	0.786163	S221	ABI2_MOUSE (P62484) Abl interactor 2
tVPQTNGLLs*PQQSEEVANPPQR	NP_034266	Eomes	-0.45308	0.166581	0.398065	0.0371885	0.890713	S525	EOMES_MOUSE (O54839) Eomesodermin homolog
eAGs*EAESSSADPGPGR	NP_035055	Rrp1	-0.0850733	-0.134903	0.331778	0.0372671	0.813547	S434	RRP1_MOUSE (P56183) Ribosomal RNA processing protein 1 homolog A
lcs*SSSSDTSPR	NP_766323	Zc3hc1	-0.0186437	-0.131116	0.2628	0.03768	0.763831	S406	NIPA_MOUSE (Q80YV2) Nuclear-interacting partner of ALK
mETVSNASSSSNPs*SPGR	NP_780519	Pds5b	0.323432	-0.684218	0.474429	0.037881	0.922054	S1165	PDS5B_MOUSE (Q4VA53) Sister chromatid cohesion protein PDS5 homolog B
gGs*APEGAAYAAPR	NP_032755	Ctnnd2	-0.0435385	0.183701	-0.026169	0.0379979	0.630294	S281	CTND2_MOUSE (O35927) Catenin delta-2
iDIs*PSALR	NP_722482	Bclaf1	-0.0382691	-0.02145	0.17378	0.0380202	0.606174	S654	BCLF1_MOUSE (Q8K019) Bcl-2-associated transcription factor 1
tmPs*PQAETQDPR	NP_666234	Dennd1a	-0.0763186	-0.0316699	0.222676	0.0382291	0.70245	S473	DEN1A_MOUSE (Q8K382) DENN domain-containing protein 1A
gSLGs*LDR	NP_258435	Arvcf	-0.101625	-0.0092755	0.225994	0.0383644	0.714117	S337	ARVC_MOUSE (P98203) Armadillo repeat protein deleted in velo-cardio-facial syndrome homolog
dVATSPIs*PTENNTTPPDALTR	NP_035165	Pak1	-0.0836231	-0.145843	0.345954	0.0388292	0.814076	S222	PAK1_MOUSE (O88643) Serine/threonine-protein kinase PAK 1
rVs*SGScFALE	NP_063933	Mtch1	0.0123426	0.106725	9.39667e-05	0.0397205	0.303717	S381	MTCH1_MOUSE (Q791T5) Mitochondrial carrier homolog 1
cGSPs*DSSTSEMMEVAVNk	NP_031460	Akt2	-0.185847	-0.136395	0.442063	0.0399402	0.852592	S128	AKT2_MOUSE (Q60823) RAC-beta serine/threonine-protein kinase
qAPQVLQSSGLPSSPs*SPR	NP_034567	Hivep2	-0.0786792	-0.100167	0.299269	0.040141	0.772421	S2284	ZEP2_MOUSE (Q3UHF7) Transcription factor HIVEP2
vPAs*PLPGLDR	NP_031954	Mark2	-0.0552345	0.153307	0.0224246	0.0401656	0.545282	S453	MARK2_MOUSE (Q05512) Serine/threonine-protein kinase MARK2
smms*PmADR	NP_064357	Son	-0.0354557	0.0455341	0.110973	0.0403505	0.394649	S1071	SON_MOUSE (Q9QX47) Protein SON
aDGYEPPVQEs*V	NP_058655	Rps3a	-0.00237664	0.172687	-0.0492469	0.0403545	0.582336	S263	RS3A_MOUSE (P97351) 40S ribosomal protein S3a
aSSPs*PLTVGTAESQR	NP_598522	Dcp1a	0.279918	-0.255465	0.0971776	0.0405433	0.809113	S545	DCP1A_MOUSE (Q91YD3) mRNA-decapping enzyme 1A
aAs*PYSQRPAs*PTAVRR	NP_080637	Pkp4	-0.116815	0.0612558	0.178269	0.0409033	0.658391	S272, S280	PKP4_MOUSE (Q68FH0) Plakophilin-4
aRVDHGAEIITQs*PSR	NP_001035023	Mtap2	0.0582497	0.1893	-0.124717	0.0409442	0.676263	S453	MAP2_MOUSE (P20357) Microtubule-associated protein 2
sSSs*SPTSPGSFR	NP_001182425	Dclk2	0.255284	-0.279162	0.14702	0.0410475	0.813726	S355	DCLK2_MOUSE (Q6PGN3) Serine/threonine-protein kinase DCLK2
kRkPs*Ps*PPPPTATESR	NP_033237	Smarcc1	0.185841	0.263658	-0.326122	0.0411257	0.834962	S327, S329	SMRC1_MOUSE (P97496) SWI/SNF complex subunit SMARCC1
aNs*DTDLVTSESR	NP_766243	Hecw2	0.0904085	0.122393	-0.0876868	0.0417048	0.558072	S48	HECW2_MOUSE (Q6I6G8) E3 ubiquitin-protein ligase HECW2
tQVLs*PDSLFTAk	NP_034936	Mllt4	0.061031	0.127563	-0.0629966	0.0418659	0.495083	S1719	AFAD_MOUSE (Q9QZQ1) Afadin
aTt*AQQSPQPVAGk	NP_663560	Thumpd1	-0.10665	-0.13824	0.37143	0.04218	0.810702	T4	THUM1_MOUSE (Q99J36) THUMP domain-containing protein 1
gADNDGs*GSESGYTTPk	NP_001019376	Nufip2	-0.145257	0.581206	-0.309199	0.0422497	0.884757	S213	NUFP2_MOUSE (Q5F2E7) Nuclear fragile X mental retardation-interacting protein 2
mNSPSQSs*PGmNPGQASSVLSPR	NP_032704	Ncoa2	-0.0380298	0.122904		0.0424372	0.650587	S474	NCOA2_MOUSE (Q61026) Nuclear receptor coactivator 2
sSSGLATYs*PPmGAVSER	NP_035027	Nf1	-0.0842084	0.31356	-0.10195	0.0424673	0.769864	S866	NF1_MOUSE (Q04690) Neurofibromin
qSSTSAPSSSmTs*PQSSQASR	NP_001165151	Myt1	-0.108423	0.178578	0.0587692	0.0429748	0.632833	S599	MYT1_MOUSE (Q8CFC2) Myelin transcription factor 1
tDVSPPs*PQmPR	NP_001108548	Camsap1	-0.0401007	0.0149995	0.15716	0.0440195	0.495449	S553	CAMP1_MOUSE (A2AHC3) Calmodulin-regulated spectrin-associated protein 1
fYDPs*PPR	NP_789811	Ccdc88a	-0.0502225	-0.0332911	0.215784	0.0440902	0.635137	S1387	GRDN_MOUSE (Q5SNZ0) Girdin
aNGSQPTGPGs*PQPAL	NP_033341	Taf6	0.192007	-0.165145	0.106067	0.0443096	0.701664	S673	TAF6_MOUSE (Q62311) Transcription initiation factor TFIID subunit 6
tt*RTPEEGGYSYEISEk	NP_032660	Mtap1b	0.145899	0.0576935	-0.0685459	0.0450155	0.50948	T1943	MAP1B_MOUSE (P14873) Microtubule-associated protein 1B
sDDYmPms*PTSVSAPk	NP_001074681	Irs2	-0.394652	-0.381815	0.911813	0.0451156	0.922097	S675	IRS2_MOUSE (P81122) Insulin receptor substrate 2
aSQAs*QEY	NP_034566	H2afx	0.0811007	0.1882	-0.132729	0.0455241	0.65462	S140	H2AX_MOUSE (P27661) Histone H2A.x
sTTEPGPPGYSVSPPVPGRs*PGLPIR	NP_780398	Hepacam	0.269889	0.487461	-0.619314	0.0460119	0.898456	S352	HECAM_MOUSE (Q640R3) Hepatocyte cell adhesion molecule
lIDLEs*PTPESQk	NP_766167	Sipa1l1	0.0011502	-0.100329	0.238416	0.0464123	0.667825	S1528	SI1L1_MOUSE (Q8C0T5) Signal-induced proliferation-associated 1-like protein 1
vRGWs*PPPEVR	NP_062785	Acss2	0.360096	-0.274585	0.0560528	0.0471882	0.809513	S30	ACSA_MOUSE (Q9QXG4) Acetyl-coenzyme A synthetase, cytoplasmic
tTRs*PDTSAYcYETMEk	NP_032660	Mtap1b	0.271901	-0.0428764	-0.0870648	0.04732	0.696931	S2030	MAP1B_MOUSE (P14873) Microtubule-associated protein 1B
tAs*DSDEQQWPEEk	NP_780519	Pds5b	-0.132906	0.106533	0.168985	0.0475375	0.632631	S1255	PDS5B_MOUSE (Q4VA53) Sister chromatid cohesion protein PDS5 homolog B
sy*ELPDGQVITIGNER	NP_780706	Actbl2	0.0254951	-0.0765837	0.193915	0.0476088	0.578623	Y241	ACTG_MOUSE (P63260) Actin, cytoplasmic 2
fcPs*PSTSSEGTR	NP_031858	Dck	0.152776	0.233978	-0.243902	0.0476175	0.763198	S11	DCK_MOUSE (P43346) Deoxycytidine kinase
t*TSISPALAR	NP_001156481	Tnik	-0.00882641	0.0245124	0.127889	0.0478584	0.309539	T676	TNIK_MOUSE (P83510) Traf2 and NCK-interacting protein kinase
gLPPs*mER	NP_033059	Rbmxrt	-0.0200886	0.224736	-0.0610404	0.0478691	0.620044	S349	RBMXL_MOUSE (Q91VM5) Heterogeneous nuclear ribonucleoprotein G-like 1
rDs*PLQGGGQQNSQAGQR	NP_032722	Map4k4	0.727422	-0.256132	-0.327048	0.0480805	0.894468	S630	M4K4_MOUSE (P97820) Mitogen-activated protein kinase kinase kinase kinase 4
nmAPSqQs*PVR	NP_937760	Abi2	0.0135117	-0.115667	0.246718	0.0481873	0.673086	S221	ABI2_MOUSE (P62484) Abl interactor 2
tVs*ASSTGDLPk	NP_033300	Srpk2	-0.0181869	0.0262046	0.137171	0.0483964	0.353975	S488	SRPK2_MOUSE (O54781) Serine/threonine-protein kinase SRPK2
s*SQSPPLAAAGPSAR	NP_033467	Ttc3	0.405701	0.327676	-0.587733	0.0485481	0.886384	S1900	TTC3_MOUSE (O88196) E3 ubiquitin-protein ligase TTC3
lSSt*PPLSALGR	NP_081024	Ints1	-0.0926919	0.326575	-0.0869906	0.0489641	0.742094	T110	INT1_MOUSE (Q6P4S8) Integrator complex subunit 1
gVNt*FSPEGR	NP_036097	Psma5	0.0135065	0.114253	0.0192124	0.0489908	0.208139	T14	PSA5_MOUSE (Q9Z2U1) Proteasome subunit alpha type-5
s*YSAGEASEVSR	NP_001074817	Hecw1	-0.152164	0.139722	0.159728	0.0490956	0.651687	S1071	HECW1_MOUSE (Q8K4P8) E3 ubiquitin-protein ligase HECW1
sTDmGFt*PPs*SPPTRPR	NP_001034561	Kif21b	0.155395	-0.0848061	0.0772327	0.0492738	0.524415	T1239, S1242	KI21B_MOUSE (Q9QXL1) Kinesin-like protein KIF21B
tAPAAAVs*PmQR	NP_001025107	Specc1	0.270049	0.00990335	-0.131412	0.0495134	0.695302	S774	CYTSB_MOUSE (Q5SXY1) Cytospin-B
aGDVLEDs*PkRPk	NP_032257	Hdgf	0.262898	-0.27817	0.163981	0.0495697	0.780538	S165	HDGF_MOUSE (P51859) Hepatoma-derived growth factor
qNs*SSSDSGGSIVR	NP_031971	Eps8	0.137059	-0.0751128	0.087003	0.0496496	0.481405	S658	EPS8_MOUSE (Q08509) Epidermal growth factor receptor kinase substrate 8
vDHGAEIIt*QSPSR	NP_001035023	Mtap2	-0.0237812	0.0956723	0.0773959	0.0497624	0.251433	T451	MAP2_MOUSE (P20357) Microtubule-associated protein 2
eSYDAPPt*PSGAR	NP_084491	Wrnip1	-0.0260887	-0.0661925	0.242042	0.0499204	0.633104	T116	WRIP1_MOUSE (Q91XU0) ATPase WRNIP1
sEDRPSs*PQVSVAAVETk	NP_038763	Trp53bp1	-0.022742	0.095535	0.0774975	0.0500968	0.24494	S268	TP53B_MOUSE (P70399) Tumor suppressor p53-binding protein 1
tTPLASPSLs*PGR	NP_080651	Ahctf1	0.0661356	0.0724647	0.0117248	0.0501084	0.0601001	S1218	ELYS_MOUSE (Q8CJF7) Protein ELYS
vAGSEGSSSTLVDYTSTSSTGGs*PVR	NP_035377	Rbbp6	-0.00451365	-0.0886293	0.243716	0.0501911	0.641331	S1278	RBBP6_MOUSE (P97868) E3 ubiquitin-protein ligase RBBP6
t*GSSPNSVSSSPTNSAITQLR	NP_056568	Zeb2	0.257029	-0.670381	0.56406	0.0502361	0.898844	T350	ZEB2_MOUSE (Q9R0G7) Zinc finger E-box-binding homeobox 2
ht*GPNSPDTANDGFVR	NP_063921	Hnrnph2	0.0868043	0.00223999	0.0618082	0.0502841	0.115488	T100	HNRH1_MOUSE (O35737) Heterogeneous nuclear ribonucleoprotein H
qQSLGGSEs*PGPVPR	NP_950174	Fam160a2	0.129064	0.106808	-0.084812	0.0503533	0.499445	S516	F16A2_MOUSE (Q3U2I3) FTS and Hook-interacting protein
aQSNGSGnGSDs*EmDTSSLER	NP_766327	Grlf1	0.0120474	-0.0210638	0.16038	0.0504546	0.416927	S1136	RHG35_MOUSE;GRLF1_MOUSE (Q91YM2) Rho GTPase-activating protein 35
mETDAPQPGLAs*PDSPHDPck	NP_032655	Msi1	0.322835	0.321543	-0.49248	0.0506326	0.861164	S12	MSI1H_MOUSE (Q61474) RNA-binding protein Musashi homolog 1
aISAPTs*PTR	NP_848834	Smcr7l	0.254543	-0.0888505	-0.0134388	0.0507512	0.65169	S59	SMC7L_MOUSE (Q8BGV8) Smith-Magenis syndrome chromosomal region candidate gene 7 protein-like
aALPSLTNPPSLs*PIR	NP_034544	Htt	0.0589056	0.273862	-0.179837	0.050977	0.717066	S1160	HD_MOUSE (P42859) Huntingtin
emAPQSVs*PR	NP_032963	Prox1	-0.0590574	-0.0819538	0.294679	0.0512225	0.695946	S199	PROX1_MOUSE (P48437) Prospero homeobox protein 1
sTt*PGTPSTIETTPR	NP_033952	Runx1t1	0.0673455	0.252852	-0.165657	0.0515134	0.692382	T565	MTG8_MOUSE (Q61909) Protein CBFA2T1
lLs*PVAAASAAR	NP_932782	Dagla	-0.136916	0.116115	0.175738	0.0516457	0.618562	S744	DGLA_MOUSE (Q6WQJ1) Sn1-specific diacylglycerol lipase alpha
[truncated: 870 more rows]
