# Supplementary material for: Global Analysis of Neuronal Phosphoproteome Regulation by Chondroitin Sulfate Proteoglycans
Source: PLoS One. 2013 Mar 18;8(3):e59285. doi: 10.1371/journal.pone.0059285 (PMC3601063; doi:10.1371/journal.pone.0059285)
Supplement: Table S2 — List of phosphopeptides changed by CSPG treatment and its gene ontology analysis using the PANTHER classification system or Ingenuity program. (XLSX) [file pone.0059285.s002.xlsx]

## Sheet: Changed phosphopeptides
Peptide Sequence	Accession	Gene symbol	Mean log2 (CSPG/Control)	p-value	Phosphosite	Protein Name
NEEDEGHSNSS*PR	NP_031542	Hnrnpd	-3.31566	0.0039459	S83	HNRPD_MOUSE (Q60668) Heterogeneous nuclear ribonucleoprotein D0
GDS*DDEYDRR	NP_113582	Srrt	-1.08811	0.024989	S4	SRRT_MOUSE (Q99MR6) Serrate RNA effector molecule homolog
IESPLET*LSAQNHSASMTEVT	NP_848871	E130309F12Rik	-0.945872	0.00254013	T311	LPPR1_MOUSE (Q8BFZ2) Lipid phosphate phosphatase-related protein type 1
AS*PVADASRR	NP_892041	Zfp692-ps	-0.897093	0.0458669	S3	ZN692_MOUSE (Q3U381) Zinc finger protein 692
NRHS*PDHPGMGSSQASSSSSLR	NP_080161	Med19	-0.862561	0.00780889	S226	MED19_MOUSE (Q8C1S0) Mediator of RNA polymerase II transcription subunit 19
RAS*DGGANIQLHAQQLLK	NP_081774	Sik3	-0.757692	0.0457428	S551	SIK3_MOUSE (Q6P4S6) Serine/threonine-protein kinase SIK3
GHAGGQRPEPSS*PDGPAPPTR	NP_542764	Rem2	-0.653877	0.0118016	S296	REM2_MOUSE (Q8VEL9) GTP-binding protein REM 2
SSS*YSEANEPDLQMANGSK	NP_001001602	Dab2ip	-0.610352	0.00360486	S663	DAB2P_MOUSE (Q3UHC7) Disabled homolog 2-interacting protein
SRGS*SAGFDR	NP_036098	Psma6	-0.597164	0.0144647	S5	PSA6_MOUSE (Q9QUM9) Proteasome subunit alpha type-6
AMS*TTSVTSSQPGK	NP_038838	Dbnl	-0.585586	0.000131851	S274	DBNL_MOUSE (Q62418) Drebrin-like protein
ELS*QVLTQR	NP_001032850	Capzb	-0.544669	0.0476897	S263	CAPZB_MOUSE (P47757) F-actin-capping protein subunit beta
AGGAS*PAASSTTQPPAQHR	NP_848872	Irf2bp1	-0.514081	0.00141146	S453	I2BP1_MOUSE (Q8R3Y8) Interferon regulatory factor 2-binding protein 1
VTSSVPLPSGGTS*SPSR	NP_710147	Snx17	-0.512122	0.00183864	S335	SNX17_MOUSE (Q8BVL3) Sorting nexin-17
VSCEVEPPGTSDS*PAAR	NP_033085	Rgl2	-0.479502	0.0181086	S518	RGL2_MOUSE (Q61193) Ral guanine nucleotide dissociation stimulator-like 2
ILDQMPATPSSPMY*VD	NP_033183	Map2k4	-0.477626	0.041951	Y395	MP2K4_MOUSE (P47809) Dual specificity mitogen-activated protein kinase kinase 4
GLSAS*TVDLSSSS	NP_083367	Klc4	-0.468397	0.00375696	S611	KLC4_MOUSE (Q9DBS5) Kinesin light chain 4
TGS*AELCAEITGPDGVR	NP_061368	Trim3	-0.445968	0.00972306	S359	TRIM3_MOUSE (Q9R1R2) Tripartite motif-containing protein 3
GAPSPGVLGPHAS*EPQLAPPAR	NP_081746	Pak4	-0.438337	0.0282401	S266	PAK4_MOUSE (Q8BTW9) Serine/threonine-protein kinase PAK 4
VCVGS*PPGPGLGSSPPGAEGAPSLR	NP_038909	Ulk2	-0.435771	0.000191717	S772	ULK2_MOUSE (Q9QY01) Serine/threonine-protein kinase ULK2
SST*SFANIQENAT	NP_766004	Ostm1	-0.427528	0.0100137	T328	OSTM1_MOUSE (Q8BGT0) Osteopetrosis-associated transmembrane protein 1
ANGNPS*PQL	NP_082185	C2cd2l	-0.417139	0.00077253	S703	C2C2L_MOUSE (Q80X80) C2 domain-containing protein 2-like
SVS*MPAETAR	NP_034247	Rhbdf1	-0.409939	0.00020194	S51	RHDF1_MOUSE (Q6PIX5) Rhomboid family member 1
TCS*FGGFDLTNR	NP_780364	Sash1	-0.409521	0.000276069	S400	SASH1_MOUSE (P59808) SAM and SH3 domain-containing protein 1
ARS*APPMEGAR	NP_598710	Ptov1	-0.406593	0.0222959	S53	PTOV1_MOUSE (Q91VU8) Prostate tumor-overexpressed gene 1 protein homolog
QAYS*PR	NP_666265	Thrap3	-0.40096	0.00579053	S119	TR150_MOUSE (Q569Z6) Thyroid hormone receptor-associated protein 3
QPAEPGTSQEPGLASS*PSGCPR	NP_031405	Abca2	-0.400556	0.0402037	S1237	ABCA2_MOUSE (P41234) ATP-binding cassette sub-family A member 2
TAS*LTSAASIDGSR	NP_038892	Ndrg2	-0.396178	0.00846068	S332	NDRG2_MOUSE (Q9QYG0) Protein NDRG2
SENGMTGS*T*SSLNNVTQ	NP_001182213	Fsd1l	-0.395484	0.0469432	S488, T489	FSD1L_MOUSE (Q8BYN5) FSD1-like protein
QWTSLS*LR	NP_001107017	Lima1	-0.394283	0.0157204	S15	LIMA1_MOUSE (Q9ERG0) LIM domain and actin-binding protein 1
SEADT*LPR	NP_780398	Hepacam	-0.393236	0.0466341	T297	HECAM_MOUSE (Q640R3) Hepatocyte cell adhesion molecule
LGLGTLSSS*LSR	NP_001074499	Sbf1	-0.390676	0.0242616	S1141	MTMR5_MOUSE (Q6ZPE2) Myotubularin-related protein 5
SQT*MPALR	NP_001009947	Dock11	-0.388167	0.0359028	T1352	DOC11_MOUSE (A2AF47) Dedicator of cytokinesis protein 11
DASPGRGSHS*QSSSPGALTLGR	NP_038708	Syn1	-0.387359	0.0022102	S434	SYN1_MOUSE (O88935) Synapsin-1
STLPATALPLRVSS*PEDSPAGTPQR	NP_035919	Apc2	-0.379812	0.0292709	S2143	APC2_MOUSE (Q9Z1K7) Adenomatous polyposis coli protein 2
ANIT*SLG	NP_034085	Dpysl2	-0.377937	0.0255311	T569	DPYL2_MOUSE (O08553) Dihydropyrimidinase-related protein 2
RQPS*PQPSPR	NP_780438	Srrm2	-0.376193	0.0248966	S2560	SRRM2_MOUSE (Q8BTI8) Serine/arginine repetitive matrix protein 2
VNGTTVS*SPSTSLQR	NP_031894	Dmd	-0.369499	0.0272157	S3605	DMD_MOUSE (P11531) Dystrophin
SIS*APVIFDR	NP_080662	Snx2	-0.362148	0.0109861	S119	SNX2_MOUSE (Q9CWK8) Sorting nexin-2
GPPS*PPAPVMHS*PSR	NP_079783	Snw1	-0.360377	0.016705	S224, S232	SNW1_MOUSE (Q9CSN1) SNW domain-containing protein 1
TGS*PGSPSAGGVQSTAK	NP_001013398	Dync1li2	-0.346673	0.00168982	S443	DC1L2_MOUSE (Q6PDL0) Cytoplasmic dynein 1 light intermediate chain 2
YHGHS*MSDPGVSYR	NP_032836	Pdha1	-0.335205	7.23253e-05	S293	ODPA_MOUSE (P35486) Pyruvate dehydrogenase E1 component subunit alpha, somatic form, mitochondrial
SRS*GSVNEASCPTEQTR	NP_001013771	Tmem151b	-0.333593	0.0278208	S486	T151B_MOUSE (Q68FE7) Transmembrane protein 151B
TVS*LPTR	NP_001034561	Kif21b	-0.332543	0.0083326	S1198	KI21B_MOUSE (Q9QXL1) Kinesin-like protein KIF21B
LSPQGQQPVSPQSGS*PQQQR	NP_038750	Syn3	-0.332393	0.00154884	S474	SYN3_MOUSE (Q8JZP2) Synapsin-3
LATTVS*APDLK	NP_032659	Mtap4	-0.328962	0.0215998	S901	MAP4_MOUSE (P27546) Microtubule-associated protein 4
ERAS*SPPDRIDIFGR	NP_789819	Arglu1	-0.328917	0.0182019	S74	ARGL1_MOUSE (Q3UL36) Arginine and glutamate-rich protein 1
TRTFS*ATVR	NP_080097	Carhsp1	-0.322093	0.0370588	S53	CHSP1_MOUSE (Q9CR86) Calcium-regulated heat stable protein 1
TGEPDEEEGTFRS*SIR	NP_062376	Fxyd1	-0.320248	0.0150783	S85	PLM_MOUSE (Q9Z239) Phospholemman
NGNGGPGPYVGQAGTAT*LPR	NP_031641	Ctnnd1	-0.315643	0.0497435	T201	CTND1_MOUSE (P30999) Catenin delta-1
TAS*TEVMQVPR	NP_080415	Armcx2	-0.313383	0.000715157	S353	ARMX2_MOUSE (Q6A058) Armadillo repeat-containing X-linked protein 2
RPDPDS*DEDEDYERER	NP_690037	Rbm17	-0.31327	0.000606272	S155	SPF45_MOUSE (Q8JZX4) Splicing factor 45
RRS*PS*PYYSR	NP_932770	Tra2a	-0.311375	0.0114253	S260, S262	TRA2B_MOUSE (P62996) Transformer-2 protein homolog beta
LFGGFNSSDTVTS*PQR	NP_033297	Src	-0.310953	0.0486205	S74	SRC_MOUSE (P05480) Neuronal proto-oncogene tyrosine-protein kinase Src
VDNLTYRTS*PDTLRR	NP_035488	Srsf2	-0.299427	0.0174948	S26	SRSF2_MOUSE (Q62093) Serine/arginine-rich splicing factor 2
AITGAS*LADIMAK	NP_077180	Rpl24	-0.285139	0.0203088	S86	RL24_MOUSE (Q8BP67) 60S ribosomal protein L24
VGGS*SVDLHR	NP_031641	Ctnnd1	-0.277556	0.0383009	S268	CTND1_MOUSE (P30999) Catenin delta-1
ALS*TTSTSTINGNR	NP_666126	Ccm2	-0.273908	0.0307492	S402	CCM2_MOUSE (Q8K2Y9) Malcavernin
LGS*FGSITR	NP_001074654	Flnc	-0.272674	0.00516682	S2234	FLNC_MOUSE (Q8VHX6) Filamin-C
IHIDPESQDCS*PATSR	NP_062290	Pdlim4	-0.27147	0.00941401	S111	PDLI4_MOUSE (P70271) PDZ and LIM domain protein 4
RRT*EEGPTLSYGR	NP_034901	Matr3	-0.266869	0.0229923	T150	MATR3_MOUSE (Q8K310) Matrin-3
QTESNPAMSNS*DEESNGTMKEK	NP_033556	Atrx	-0.265568	0.00376578	S665	ATRX_MOUSE (Q61687) Transcriptional regulator ATRX
SNITS*LG	NP_031791	Crmp1	-0.259177	0.00658763	S570	DPYL1_MOUSE (P97427) Dihydropyrimidinase-related protein 1
IVMGEETCQVIAS*PR	NP_001075121	Nacad	-0.259042	0.0266409	S198	NACAD_MOUSE (Q5SWP3) NAC-alpha domain-containing protein 1
SSS*ISGEICGSQQAGGGAGTTTAK	NP_891559	Rims3	-0.258644	0.0225012	S22	RIMS3_MOUSE (Q80U57) Regulating synaptic membrane exocytosis protein 3
LGSSGLGS*ASSIQAAVR	NP_067498	Huwe1	-0.255377	0.00449051	S3759	HUWE1_MOUSE (Q7TMY8) E3 ubiquitin-protein ligase HUWE1
TINHQMES*PGER	NP_001001980	Limch1	-0.252782	0.0305093	S973	LIMC1_MOUSE (Q3UH68) LIM and calponin homology domains-containing protein 1
SLGS*SADLELLLR	NP_659142	Slc35c2	-0.251087	0.00609483	S335	S35C2_MOUSE (Q8VCX2) Solute carrier family 35 member C2
KETES*EAEDDNLDDLER	NP_058079	Srrm1	-0.249065	3.74161e-05	S892	SRRM1_MOUSE (Q52KI8) Serine/arginine repetitive matrix protein 1
GIITDS*FGR	NP_666126	Ccm2	-0.245028	0.0117035	S393	CCM2_MOUSE (Q8K2Y9) Malcavernin
SIVNTS*PPCR	NP_082510	Rbm33	-0.242581	0.00165613	S792	RBM33_MOUSE (Q9CXK9) RNA-binding protein 33
SLYS*SSPGGAYVTR	NP_035831	Vim	-0.241648	0.0498661	S54	VIME_MOUSE (P20152) Vimentin
SKDAS*PINRWS*PTR	NP_038858	Prpf4b	-0.236967	0.0283063	S431, S437	PRP4B_MOUSE (Q61136) Serine/threonine-protein kinase PRP4 homolog
MNTAPSRPS*PTR	NP_659141	Ncoa5	-0.23675	0.000481298	S9	NCOA5_MOUSE (Q91W39) Nuclear receptor coactivator 5
NFLNALTS*PIEYQR	NP_001074771	Trio	-0.232958	0.0410687	S2282	TRIO_MOUSE (Q0KL02) Triple functional domain protein
DGYGGSRDSY*SSSR	NP_033059	Rbmxrt	-0.23025	0.0486982	Y324	RBMXL_MOUSE (Q91VM5) Heterogeneous nuclear ribonucleoprotein G-like 1
IVDSGVQT*DDEETADRTYASR	NP_001104266	Pclo	-0.22899	0.0228911	T3376	PCLO_MOUSE (Q9QYX7) Protein piccolo
SASSGAEGDVS*SEREP	NP_079590	Dtd1	-0.227873	0.000434658	S204	DTD1_MOUSE (Q9DD18) D-tyrosyl-tRNA(Tyr) deacylase 1
SISGASSGLSTS*PLSSPR	NP_001009930	Brsk2	0.277149	0.0023781	S424	BRSK2_MOUSE (Q69Z98) BR serine/threonine-protein kinase 2
AAS*PPASASDLIEQQQK	NP_705791	Fam40a	0.280135	0.0264242	S335	FA40A_MOUSE (Q8C079) Protein FAM40A
ELSGT*IKEILGTAQSVGCNVDGR	NP_033102	Rpl12	0.280757	0.0201472	T128	RL12_MOUSE (P35979) 60S ribosomal protein L12
LSAS*YEAVSACLSAAK	NP_001074866	Myo16	0.282752	0.00342209	S1303	MYO16_MOUSE (Q5DU14) Myosin-XVI
SKAPGS*PVSSLSADQASSSTLLPLNSGEFSR	NP_937866	Aspscr1	0.307777	0.0106268	S116	ASPC1_MOUSE (Q8VBT9) Tether containing UBX domain for GLUT4
AAGPGNLVLPGSLTAS*LECVKEEPPR	NP_082389	Fam123a	0.307994	0.00772243	S190	F123A_MOUSE (Q8CCJ4) Protein FAM123A
QMNMS*PPPGNAGPVIMSLEEK	NP_062275	Pabpn1	0.311184	0.042893	S146	PABP2_MOUSE (Q8CCS6) Polyadenylate-binding protein 2
SEQSSMSIEFGQES*PEHSLAMDFSR	NP_032660	Mtap1b	0.330329	0.00771409	S1649	MAP1B_MOUSE (P14873) Microtubule-associated protein 1B
TPGPPSSQGS*PVDTQPAAQK	NP_001038980	Synj1	0.338101	0.00347832	S1084	SYNJ1_MOUSE (Q8CHC4) Synaptojanin-1
SNS*ISQIPSLEEMQQLR	NP_619608	Tab2	0.343505	0.0356182	S582	TAB2_MOUSE (Q99K90) TGF-beta-activated kinase 1 and MAP3K7-binding protein 2
TPAGGPQT*PTSTPAPGSATR	NP_071853	Dgcr14	0.345868	0.0233686	T441	DGC14_MOUSE (O70279) Protein DGCR14
VSS*PLPSPSAMSDAANSQAAAK	NP_647465	Gatad2b	0.364211	0.0148569	S335	P66B_MOUSE (Q8VHR5) Transcriptional repressor p66-beta
YTEDMTPTEQT*PR	NP_001074615	Prickle2	0.36824	0.0201482	T596	PRIC2_MOUSE (Q80Y24) Prickle-like protein 2
AELGMNDSPS*QSPPVK	NP_062785	Acss2	0.375988	0.0182326	S265	ACSA_MOUSE (Q9QXG4) Acetyl-coenzyme A synthetase, cytoplasmic
IDPNPVDSQST*PSE	NP_663488	Tiprl	0.377139	0.0402173	T268	TIPRL_MOUSE (Q8BH58) TIP41-like protein
MDEEMRHS*LECIQANQIFPR	NP_083136	Mtmr3	0.381793	0.0424497	S8	MTMR3_MOUSE (Q8K296) Myotubularin-related protein 3
SKS*PADSGNDQDANGTSSSQLSTPK	NP_001103692	Dcx	0.404906	0.0468683	S306	DCX_MOUSE (O88809) Neuronal migration protein doublecortin
MGLEESS*EGEAEGSVR	NP_766334	Hirip3	0.406861	0.0467765	S153	HIRP3_MOUSE (Q8BLH7) HIRA-interacting protein 3
DLPSFLVPGLPS*PQK	NP_001157265	C530008M17Rik	0.409164	0.0130475	S867	K1211_MOUSE (Q5PR69) Uncharacterized protein KIAA1211
AGS*EECVFYTDEVASPLAPDLAK	NP_941027	Mtss1l	0.420696	0.0336304	S575	MTSSL_MOUSE (Q6P9S0) MTSS1-like protein
SNDCLAS*PTTELTSPGLTPS	NP_941022	Rundc3b	0.429257	0.0335247	S395	RUN3B_MOUSE (Q6PDC0) RUN domain-containing protein 3B
TPS*QEGCQDLTQEQR	NP_082053	Pex1	0.43007	0.00824434	S1142	PEX1_MOUSE (Q5BL07) Peroxisome biogenesis factor 1
TNAT*SPGVNSSASPQATDK	NP_001074480	Srgap2	0.449357	0.0447676	T1052	FNBP2_MOUSE (Q91Z67) SLIT-ROBO Rho GTPase-activating protein 2
VDS*PTVNTTLR	NP_032477	Klc2	0.450099	0.0366847	S445	KLC2_MOUSE (O88448) Kinesin light chain 2
AS*PVAVGSSGAGADPSFQPVLPSR	NP_666267	Ahdc1	0.46108	0.0384216	S892	AHDC1_MOUSE (Q6PAL7) AT-hook DNA-binding motif-containing protein 1
GSIPLS*MLQTLVK	NP_001028504	Tmtc3	0.487556	0.0103452	S236	TMTC3_MOUSE (Q8BRH0) Transmembrane and TPR repeat-containing protein 3
GLSVSGPCGSRS*PQQTPMES	NP_598754	Pwp1	0.487608	0.00072782	S493	PWP1_MOUSE (Q99LL5) Periodic tryptophan protein 1 homolog
KPASVSPTTPTSPT*EGEAS	NP_666341	Dync1li1	0.487743	0.000247871	T518	DC1L1_MOUSE (Q8R1Q8) Cytoplasmic dynein 1 light intermediate chain 1
AAKPCPTEAS*PPAAS*PSGDSSPPATAPYDPR	NP_941033	Zc3h4	0.487768	3.65566e-08	S1055, S1060	ZC3H4_MOUSE (Q6ZPZ3) Zinc finger CCCH domain-containing protein 4
NAEEES*ESEAEEGD	NP_080100	Bzw1	0.524889	0.043461	S411	BZW1_MOUSE (Q9CQC6) Basic leucine zipper and W2 domain-containing protein 1
AMGS*GGAGSEQEDTVLFRR	NP_035550	Smn1	0.551976	0.0225354	S5	SMN_MOUSE (P97801) Survival motor neuron protein
S*AESLQSLNSGLCPEK	NP_001028389	Prickle1	0.567474	0.00459286	S592	PRIC1_MOUSE (Q3U5C7) Prickle-like protein 1
SVS*PGVTQAVVEEHCAS*PEEK	NP_032660	Mtap1b	0.591118	0.000402822	S1293, S1307	MAP1B_MOUSE (P14873) Microtubule-associated protein 1B
VEEEPIS*PGSTLPEVK	NP_203538	Dock2	0.59144	0.0272307	S1683	DOCK2_MOUSE (Q8C3J5) Dedicator of cytokinesis protein 2
MEANGS*PGTSGSANDSQHDPGK	NP_473384	Msi2	0.594965	1.50421e-05	S6	MSI2H_MOUSE (Q920Q6) RNA-binding protein Musashi homolog 2
FPPPQELSQDS*FGSQASSAPSMTSSK	NP_001074288	Arid1a	0.616321	0.0173227	S608	ARI1A_MOUSE (A2BH40) AT-rich interactive domain-containing protein 1A
QAS*PLGTPTPEADTTLLK	NP_542764	Rem2	0.629248	0.00419535	S27	REM2_MOUSE (Q8VEL9) GTP-binding protein REM 2
TQVLSPDS*LFTAK	NP_034936	Mllt4	0.634424	0.0477583	S1722	AFAD_MOUSE (Q9QZQ1) Afadin
SS*PVCSTAPVETEPK	NP_083930	Atg2b	0.696706	0.0359625	S240	ATG2B_MOUSE (Q80XK6) Autophagy-related protein 2 homolog B
LQLDGSLTLNSSSSSLQAS*PR	NP_853625	Edc4	0.71348	0.0185559	S680	EDC4_MOUSE (Q3UJB9) Enhancer of mRNA-decapping protein 4
ENAS*PAPGTTAEEAMSR	NP_476512	Bat3	0.81849	0.0219315	S995	BAG6_MOUSE;BAT3_MOUSE (Q9Z1R2) Large proline-rich protein BAG6
Criteria: p<0.05 and ratios outside of Mean ± 1SD

## Sheet: Panther Protein Class
#	Category name (Accession)	# genes	Percent of gene hit against total 110 genes	Percent of gene hit against total 119 Protein Class hits
1	cytoskeletal protein (PC00085)	25	0.227	0.21
2	nucleic acid binding (PC00171)	17	0.155	0.143
3	enzyme modulator (PC00095)	12	0.109	0.101
4	hydrolase (PC00121)	9	0.082	0.076
5	transferase (PC00220)	8	0.073	0.067
6	transcription factor (PC00218)	7	0.064	0.059
7	kinase (PC00137)	7	0.064	0.059
8	ligase (PC00142)	5	0.045	0.042
9	membrane traffic protein (PC00150)	4	0.036	0.034
10	phosphatase (PC00181)	4	0.036	0.034
11	receptor (PC00197)	4	0.036	0.034
12	transporter (PC00227)	3	0.027	0.025
13	cell adhesion molecule (PC00069)	3	0.027	0.025
14	structural protein (PC00211)	3	0.027	0.025
15	protease (PC00190)	2	0.018	0.017
16	defense/immunity protein (PC00090)	2	0.018	0.017
17	oxidoreductase (PC00176)	1	0.009	0.008
18	signaling molecule (PC00207)	1	0.009	0.008
19	calcium-binding protein (PC00060)	1	0.009	0.008
20	cell junction protein (PC00070)	1	0.009	0.008
	Analyzed by PANTHER Classification System(http://www.pantherdb.org/)

## Sheet: Ingenuity_Bio Functions
#	Functions Annotation	p-Value	Regulation z-score	Molecules	# Molecules
1	growth of axons	7.84e-07	0.007	BRSK2,DPYSL2,MAP1B,PAK4,SYN1,SYN3,TRIO,VIM	8
2	outgrowth of axons	8.68e-07	0.357	BRSK2,DPYSL2,MAP1B,PAK4,SYN1,SYN3,VIM	7
3	organization of cytoplasm	9.11e-06	-0.352	BRSK2,CAPZB,CRMP1,CTNND1,DCX,DOCK2,DPYSL2,DYNC1LI1,FLNC,MAP1B,MAP4,PAK4,PCLO,PDLIM4,PEX1 (includes EG:463532),PRICKLE2,REM2,SNX2,SRC,SYN1,TRIO,ULK2,VIM	23
4	disassembly of filaments	1.1e-05	0.075	CRMP1,DPYSL2,LIMA1,MAP1B,SRC,VIM	6
5	outgrowth of neurites	1.87e-05	-0.195	BRSK2,DCX,DPYSL2,MAP1B,PAK4,SMN1/SMN2,SRC,SYN1,SYN3,TRIO,VIM	11
6	organization of cytoskeleton	1.89e-05	-0.352	BRSK2,CAPZB,CRMP1,CTNND1,DCX,DOCK2,DPYSL2,FLNC,MAP1B,MAP4,PAK4,PCLO,PDLIM4,PRICKLE2,REM2,SNX2,SRC,SYN1,TRIO,ULK2,VIM	21
7	formation of neuroblastoma cell lines	3.47e-05		PRICKLE1,PRICKLE2	2
8	formation of plasma membrane projections	7.86e-05	-1.154	BRSK2,CAPZB,CRMP1,CTNND1,DCX,DPYSL2,MAP1B,PAK4,PRICKLE2,REM2,SRC,ULK2	12
9	splicing of mRNA	8.11e-05		SMN1/SMN2,SNW1,SRRM1,SRSF2,TRA2B	5
10	splicing of RNA	0.000121		RBM17,SMN1/SMN2,SNW1,SRRM1,SRSF2,TRA2B	6
11	processing of mRNA	0.000188		PABPN1,SMN1/SMN2,SNW1,SRRM1,SRSF2,TRA2B	6
12	formation of cellular protrusions	0.000195	-1.919	BRSK2,CAPZB,CRMP1,CTNND1,DCX,DPYSL2,MAP1B,PAK4,PRICKLE2,REM2,SNX2,SRC,ULK2,VIM	14
13	cross-linkage of microtubules	0.000207		DCX,SYN1	2
14	quantity of microtubules	0.000213		MAP1B,MAP4,VIM	3
15	depolymerization of filaments	0.00027	0.704	CRMP1,DPYSL2,LIMA1,MAP1B	4
16	elongation of neurites	0.00027	0.372	DPYSL2,MAP1B,TRIO,ULK2	4
17	synaptic depression	0.000287	0.858	KLC2,PCLO,SYN1,SYN3,SYNJ1	5
18	mental retardation	0.000345		ATRX,DCX,HUWE1,PDHA1,PEX1 (includes EG:463532)	5
19	processing of RNA	0.000358		HNRNPD,PABPN1,RBM17,SMN1/SMN2,SNW1,SRRM1,SRSF2,TRA2B	8
20	X-linked hereditary disease	0.000416		ATRX,DCX,DMD,HUWE1,PDHA1,PEX1 (includes EG:463532),SYN1	7
	Analyzed by Ingenuity IPA System (http://www.ingenuity.com/)
