# Supplementary material for: Global Analysis of Neuronal Phosphoproteome Regulation by Chondroitin Sulfate Proteoglycans
Source: PLoS One. 2013 Mar 18;8(3):e59285. doi: 10.1371/journal.pone.0059285 (PMC3601063; doi:10.1371/journal.pone.0059285)
Supplement: Table S3 — Conservation analysis of the changed phosphosites using CPhos program. (XLSX) [file pone.0059285.s003.xlsx]

## Sheet: cscores_CPhos of changed phosph
HID	Gene Symbol (Mus musculus)	Phosphosite (Mus musculus)	Number of Orthologs	% Conserved	Corresponding Phosphosites
1017	Ctnnd1	S268	8	100	Mus musculus:S268; Gallus gallus:S269; Bos taurus:S268; Rattus norvegicus:S268; Canis lupus familiaris:S268; Macaca mulatta:S268; Homo sapiens:S268; Pan troglodytes:S268;
1017	Ctnnd1	T201	8	100	Mus musculus:T201; Gallus gallus:T203; Bos taurus:T201; Rattus norvegicus:T201; Canis lupus familiaris:T201; Macaca mulatta:T201; Homo sapiens:T201; Pan troglodytes:T201;
11222	Rem2	S27	7	100	Mus musculus:S27; Rattus norvegicus:S27; Canis lupus familiaris:S27; Bos taurus:S27; Macaca mulatta:S27; Pan troglodytes:S27; Homo sapiens:S27;
11222	Rem2	S296	7	100	Mus musculus:S296; Rattus norvegicus:S296; Canis lupus familiaris:C299; Bos taurus:S295; Macaca mulatta:S295; Pan troglodytes:S295; Homo sapiens:S295;
121491	Pdha1	S293	9	100	Mus musculus:S293; Gallus gallus:S300; Rattus norvegicus:S293; Bos taurus:S293; Canis lupus familiaris:S300; Pan troglodytes:S293; Homo sapiens:S300; Anopheles gambiae str. PE:S293; Drosophila melanogaster:S296;
12584	Klc4	S611	9	100	Mus musculus:S611; Bos taurus:S605; Canis lupus familiaris:S683; Rattus norvegicus:S611; Macaca mulatta:S598; Pan troglodytes:S629; Homo sapiens:S629; Danio rerio:S623; Gallus gallus:S619;
128047	Rpl12	T128	11	100	Mus musculus:T128; Plasmodium falciparum 3D7:T128; Caenorhabditis elegans:T128; Danio rerio:T128; Gallus gallus:T128; Macaca mulatta:T128; Homo sapiens:T128; Canis lupus familiaris:T128; Bos taurus:T128; Anopheles gambiae str. PE:T128; Drosophila melanogaster:T128;
12868	Ccm2	S393	9	100	Mus musculus:S393; Danio rerio:S393; Gallus gallus:S393; Canis lupus familiaris:S409; Bos taurus:S416; Rattus norvegicus:S393; Macaca mulatta:S406; Homo sapiens:S405; Pan troglodytes:S384;
12868	Ccm2	S402	9	100	Mus musculus:S402; Danio rerio:S402; Gallus gallus:S402; Canis lupus familiaris:S418; Bos taurus:S425; Rattus norvegicus:S402; Macaca mulatta:S415; Homo sapiens:S414; Pan troglodytes:S393;
13058	Dab2ip	S728	9	100	Mus musculus:S728; Danio rerio:S704; Gallus gallus:S729; Pan troglodytes:S700; Homo sapiens:S700; Rattus norvegicus:S700; Macaca mulatta:S656; Bos taurus:S732; Canis lupus familiaris:S604;
130678	Srrm2	S2560	5	100	Mus musculus:S2560; Pan troglodytes:S2702; Homo sapiens:S2702; Canis lupus familiaris:S2698; Bos taurus:S2692;
16286	Rundc3b	S395	9	100	Mus musculus:S395; Danio rerio:S437; Gallus gallus:-; Canis lupus familiaris:S690; Bos taurus:S410; Macaca mulatta:S460; Pan troglodytes:S460; Homo sapiens:S460; Rattus norvegicus:S390;
17144	Ahdc1	S892	8	100	Mus musculus:S892; Gallus gallus:-; Rattus norvegicus:S891; Canis lupus familiaris:S893; Bos taurus:S894; Macaca mulatta:S896; Pan troglodytes:S896; Homo sapiens:S896;
17686	Prickle1	S592	9	100	Mus musculus:S592; Danio rerio:S607; Gallus gallus:S587; Bos taurus:S591; Canis lupus familiaris:S591; Macaca mulatta:S591; Pan troglodytes:S591; Homo sapiens:S591; Rattus norvegicus:S591;
17889	Prickle2	T596	9	100	Mus musculus:T596; Danio rerio:T531; Gallus gallus:T580; Bos taurus:T642; Rattus norvegicus:T542; Macaca mulatta:T539; Pan troglodytes:T539; Homo sapiens:T539; Canis lupus familiaris:T640;
19365	Tmem151b	S486	8	100	Mus musculus:S486; Canis lupus familiaris:S503; Pan troglodytes:S562; Rattus norvegicus:S486; Homo sapiens:S492; Bos taurus:S492; Danio rerio:S449; Gallus gallus:S465;
20347	Crmp1	S684	8	100	Mus musculus:S684; Danio rerio:S573; Gallus gallus:S570; Rattus norvegicus:S570; Bos taurus:S570; Pan troglodytes:S684; Homo sapiens:S684; Canis lupus familiaris:S684;
2085	Psma6	S5	18	100	Mus musculus:S5; Caenorhabditis elegans:S5; Oryza sativa Japonica Group:T5; Anopheles gambiae str. PEST:S5; Danio rerio:S5; Gallus gallus:S5; Canis lupus familiaris:S5; Macaca mulatta:S5; Rattus norvegicus:S5; Pan troglodytes:S5; Homo sapiens:S5; Bos taurus:S5; Schizosaccharomyces pombe 9:Q3; Magnaporthe oryzae 70-15:G3; Neurospora crassa OR74A:G3; Ashbya gossypii ATCC 10895:S2; Kluyveromyces lac…
21290	Trim3	S359	8	100	Mus musculus:S359; Gallus gallus:S361; Rattus norvegicus:S359; Pan troglodytes:S359; Homo sapiens:S359; Macaca mulatta:S359; Canis lupus familiaris:S359; Bos taurus:S359;
22468	Klc2	S445	7	100	Mus musculus:S445; Danio rerio:S444; Macaca mulatta:S445; Pan troglodytes:S445; Homo sapiens:S445; Bos taurus:S445; Canis lupus familiaris:S445;
22785	Ndrg2	S318	7	100	Mus musculus:S318; Danio rerio:S330; Bos taurus:S318; Pan troglodytes:S318; Homo sapiens:S318; Rattus norvegicus:S318; Canis lupus familiaris:S332;
23662	Mtmr3	S8	11	100	Mus musculus:S8; Danio rerio:S8; Gallus gallus:S59; Rattus norvegicus:S4; Bos taurus:S8; Canis lupus familiaris:S8; Macaca mulatta:S8; Pan troglodytes:S8; Homo sapiens:S8; Anopheles gambiae str. PES:S12; Drosophila melanogaster:S18;
27006	Pex1	S1142	8	100	Mus musculus:S1142; Gallus gallus:S1188; Rattus norvegicus:S1181; Bos taurus:S1179; Canis lupus familiaris:S1165; Macaca mulatta:S1114; Pan troglodytes:S1181; Homo sapiens:S1181;
31289	Thrap3	S119	9	100	Mus musculus:S119; Danio rerio:S124; Gallus gallus:S119; Rattus norvegicus:S119; Canis lupus familiaris:S119; Bos taurus:S119; Macaca mulatta:S119; Pan troglodytes:S119; Homo sapiens:S119;
32085	Rhbdf1	S51	8	100	Mus musculus:S51; Danio rerio:S51; Gallus gallus:S50; Canis lupus familiaris:S51; Bos taurus:S51; Pan troglodytes:S51; Homo sapiens:S51; Rattus norvegicus:S51;
3409	Bag6	S995	6	100	Mus musculus:S995; Danio rerio:S1044; Rattus norvegicus:S987; Bos taurus:S969; Homo sapiens:S967; Canis lupus familiaris:S969;
34710	Myo16	S1303	9	100	Mus musculus:S1303; Danio rerio:S1406; Gallus gallus:S1344; Bos taurus:S1348; Rattus norvegicus:S1304; Canis lupus familiaris:S1328; Macaca mulatta:S1276; Pan troglodytes:S1333; Homo sapiens:S1333;
35064	Fam40a	S335	9	100	Mus musculus:S335; Gallus gallus:S316; Canis lupus familiaris:S334; Rattus norvegicus:S366; Pan troglodytes:S335; Homo sapiens:S335; Bos taurus:S335; Anopheles gambiae str. PES:S279; Drosophila melanogaster:S339;
3691	Fxyd1	S85	6	100	Mus musculus:S85; Rattus norvegicus:S85; Pan troglodytes:S82; Homo sapiens:S82; Canis lupus familiaris:S82; Bos taurus:S82;
38111	Mtap1b	S1307	9	100	Mus musculus:S1307; Danio rerio:S1156; Gallus gallus:S1326; Rattus norvegicus:S1305; Macaca mulatta:S1312; Pan troglodytes:S1312; Homo sapiens:S1312; Canis lupus familiaris:S1314; Bos taurus:S1306;
38111	Mtap1b	S1649	9	100	Mus musculus:S1649; Danio rerio:S1426; Gallus gallus:S1669; Rattus norvegicus:S1646; Macaca mulatta:S1653; Pan troglodytes:S1653; Homo sapiens:S1653; Canis lupus familiaris:S1656; Bos taurus:S1648;
41651	Bzw1	S411	11	100	Mus musculus:S411; Danio rerio:S411; Gallus gallus:S410; Macaca mulatta:S415; Homo sapiens:S443; Pan troglodytes:S443; Rattus norvegicus:S411; Bos taurus:S411; Canis lupus familiaris:S443; Anopheles gambiae str. PES:S412; Drosophila melanogaster:S412;
4300	Pak4	S266	8	100	Mus musculus:S266; Danio rerio:S331; Gallus gallus:S234; Rattus norvegicus:S266; Macaca mulatta:S267; Homo sapiens:S267; Canis lupus familiaris:S265; Bos taurus:S266;
48483	Syn1	S434	6	100	Mus musculus:S434; Danio rerio:S407; Rattus norvegicus:S432; Bos taurus:S434; Canis lupus familiaris:S434; Homo sapiens:G434;
55590	Abca2	S1237	8	100	Mus musculus:S1237; Danio rerio:S1799; Gallus gallus:S1288; Canis lupus familiaris:S1133; Bos taurus:S1302; Macaca mulatta:S1265; Homo sapiens:S1239; Rattus norvegicus:S1238;
56557	Snw1	S232	17	100	Mus musculus:S232; Schizosaccharomyces pombe :S236; Magnaporthe oryzae 70-15:S246; Neurospora crassa OR74A:S241; Arabidopsis thaliana:S243; Oryza sativa Japonica Grou:S247; Caenorhabditis elegans:S235; Danio rerio:S232; Macaca mulatta:S167; Gallus gallus:S232; Rattus norvegicus:S232; Canis lupus familiaris:S232; Bos taurus:S232; Pan troglodytes:S232; Homo sapiens:S232; Anopheles gambiae str. PES:…
57023	Sik3	S551	8	100	Mus musculus:S551; Danio rerio:S536; Gallus gallus:S399; Canis lupus familiaris:S476; Bos taurus:S551; Macaca mulatta:S392; Pan troglodytes:S392; Homo sapiens:S493;
68320	Syn3	S474	8	100	Mus musculus:S474; Gallus gallus:S476; Rattus norvegicus:S474; Macaca mulatta:S475; Pan troglodytes:S475; Homo sapiens:S475; Canis lupus familiaris:S475; Bos taurus:S474;
69111	Pclo	T3376	9	100	Mus musculus:T3376; Danio rerio:T2642; Gallus gallus:T3435; Canis lupus familiaris:T3335; Rattus norvegicus:T3392; Bos taurus:T3441; Macaca mulatta:T3404; Pan troglodytes:T3448; Homo sapiens:T3447;
69182	Sash1	S400	8	100	Mus musculus:S400; Danio rerio:S406; Gallus gallus:S597; Macaca mulatta:S401; Pan troglodytes:S411; Homo sapiens:S407; Canis lupus familiaris:S411; Bos taurus:S398;
74392	Dpysl2	T569	8	100	Mus musculus:T569; Gallus gallus:T673; Rattus norvegicus:T569; Bos taurus:T569; Canis lupus familiaris:T674; Macaca mulatta:T674; Pan troglodytes:T674; Homo sapiens:T674;
763	Rpl24	S86	16	100	Mus musculus:S86; Ashbya gossypii ATCC 10895:S86; Kluyveromyces lactis NRRL Y-:S86; Magnaporthe oryzae 70-15:S86; Neurospora crassa OR74A:S86; Caenorhabditis elegans:S89; Danio rerio:S86; Rattus norvegicus:S86; Macaca mulatta:S86; Pan troglodytes:S86; Homo sapiens:S86; Canis lupus familiaris:S86; Bos taurus:S86; Gallus gallus:S86; Anopheles gambiae str. PEST:S85; Drosophila melanogaster:S86;
84710	Sbf1	S1141	7	100	Mus musculus:S1141; Danio rerio:S1126; Gallus gallus:S1138; Bos taurus:S1125; Pan troglodytes:S1141; Homo sapiens:S1141; Rattus norvegicus:S1141;
87150	Zc3h4	S1060	9	100	Mus musculus:S1060; Caenorhabditis elegans:S477; Danio rerio:S1117; Rattus norvegicus:S1061; Canis lupus familiaris:S1053; Bos taurus:S1107; Macaca mulatta:S1108; Pan troglodytes:S1067; Homo sapiens:S1108;
8837	Rims3	S22	9	100	Mus musculus:S22; Danio rerio:S14; Gallus gallus:S19; Bos taurus:S22; Macaca mulatta:S22; Pan troglodytes:S22; Homo sapiens:S22; Canis lupus familiaris:S22; Rattus norvegicus:S22;
9019	Tab2	S582	8	100	Mus musculus:S582; Gallus gallus:S585; Rattus norvegicus:S582; Macaca mulatta:S582; Pan troglodytes:S582; Homo sapiens:S582; Canis lupus familiaris:S582; Bos taurus:S582;
9298	Srrt	S4	10	100	Mus musculus:S4; Caenorhabditis elegans:S4; Danio rerio:S4; Bos taurus:S4; Macaca mulatta:S11; Canis lupus familiaris:S4; Pan troglodytes:S4; Homo sapiens:S4; Anopheles gambiae str. PEST:S4; Drosophila melanogaster:S4;
9484	Lima1	S15	9	100	Mus musculus:S15; Danio rerio:S15; Gallus gallus:S15; Rattus norvegicus:S15; Bos taurus:S15; Canis lupus familiaris:S15; Macaca mulatta:S15; Pan troglodytes:S15; Homo sapiens:S15;
9815	E130309F12Rik	T311	9	100	Mus musculus:T311; Danio rerio:T310; Gallus gallus:T311; Pan troglodytes:T311; Homo sapiens:T311; Macaca mulatta:T311; Canis lupus familiaris:T311; Bos taurus:T311; Rattus norvegicus:T311;
37721	Srsf2	S26	9	100	Mus musculus:S26; Oryza sativa Japonica Grou:T28; Danio rerio:S26; Gallus gallus:S26; Pan troglodytes:S26; Rattus norvegicus:S26; Homo sapiens:S26; Bos taurus:S26; Canis lupus familiaris:S26;
123829	Brsk2	S424	7	100	Mus musculus:S424; Danio rerio:S440; Rattus norvegicus:S587; Gallus gallus:S363; Homo sapiens:S423; Canis lupus familiaris:S507; Bos taurus:S394;
56557	Snw1	S224	17	94	Mus musculus:S224; Schizosaccharomyces pombe :S228; Magnaporthe oryzae 70-15:S238; Neurospora crassa OR74A:T233; Arabidopsis thaliana:S235; Oryza sativa Japonica Grou:S239; Caenorhabditis elegans:S227; Danio rerio:S224; Macaca mulatta:I159; Gallus gallus:S224; Rattus norvegicus:S224; Canis lupus familiaris:S224; Bos taurus:S224; Pan troglodytes:S224; Homo sapiens:S224; Anopheles gambiae str. PES:…
14684	Med19	S226	11	91	Mus musculus:S226; Gallus gallus:S219; Rattus norvegicus:S226; Macaca mulatta:S243; Pan troglodytes:S243; Homo sapiens:-; Canis lupus familiaris:S226; Bos taurus:S226; Anopheles gambiae str. PES:S234; Drosophila melanogaster:S223; D. rerio: S225
4474	Dync1li2	S443	11	91	Mus musculus:S443; Caenorhabditis elegans:-; Danio rerio:S441; Gallus gallus:S438; Canis lupus familiaris:S432; Macaca mulatta:S471; Rattus norvegicus:S429; Homo sapiens:S443; Bos taurus:S443; Anopheles gambiae str. PEST:S437; Drosophila melanogaster:S434;
21216	Arid1a	S608	10	90	Mus musculus:S608; Drosophila melanogaster:Q580; Danio rerio:S592; Gallus gallus:S243; Rattus norvegicus:S225; Macaca mulatta:S610; Pan troglodytes:S607; Homo sapiens:S607; Bos taurus:S610; Canis lupus familiaris:S608;
37481	Flnc	S2234	10	90	Mus musculus:S2234; Caenorhabditis elegans:-; Gallus gallus:G2169; Danio rerio:S2211; Macaca mulatta:S2214; Rattus norvegicus:S2234; Pan troglodytes:S2233; Homo sapiens:S2233; Canis lupus familiaris:S2228; Bos taurus:S2201;
62173	Rbm33	S792	9	89	Mus musculus:S792; Danio rerio:T765; Gallus gallus:M731; Rattus norvegicus:S790; Macaca mulatta:S740; Pan troglodytes:S742; Homo sapiens:S741; Bos taurus:S777; Canis lupus familiaris:S721;
70926	Mtss1l	S575	9	89	Mus musculus:S575; Caenorhabditis elegans:T502; Drosophila melanogaster:G1471; Danio rerio:S627; Bos taurus:S609; Canis lupus familiaris:S588; Rattus norvegicus:S610; Macaca mulatta:S686; Homo sapiens:S612;
70950	Dock11	T1352	9	89	Mus musculus:T1352; Caenorhabditis elegans:N1673; Danio rerio:T1347; Gallus gallus:T1330; Rattus norvegicus:T1352; Canis lupus familiaris:T1367; Bos taurus:T1352; Macaca mulatta:T1238; Homo sapiens:T1352;
8876	C2cd2l	S703	9	89	Mus musculus:S703; Danio rerio:N704; Gallus gallus:T674; Rattus norvegicus:S703; Bos taurus:S704; Canis lupus familiaris:S704; Macaca mulatta:S703; Pan troglodytes:S704; Homo sapiens:S704;
17652	Hepacam	T297	8	88	Mus musculus:T297; Danio rerio:A299; Gallus gallus:T351; Macaca mulatta:T288; Pan troglodytes:T295; Homo sapiens:T295; Bos taurus:T297; Canis lupus familiaris:T295;
32203	Ostm1	T328	8	88	Mus musculus:T328; Danio rerio:S291; Gallus gallus:A296; Bos taurus:T324; Canis lupus familiaris:T317; Macaca mulatta:T324; Pan troglodytes:T324; Homo sapiens:T324;
32276	Irf2bp1	S453	8	88	Mus musculus:S453; Danio rerio:R468; Bos taurus:S485; Rattus norvegicus:S453; Canis lupus familiaris:S453; Macaca mulatta:S453; Pan troglodytes:S453; Homo sapiens:S453;
32484	Gatad2b	S335	9	88	Mus musculus:S335; Danio rerio:A347; Gallus gallus:S332; Canis lupus familiaris:S334; Rattus norvegicus:S334; Bos taurus:S333; Macaca mulatta:S334; Pan troglodytes:S334; Homo sapiens:S334;
32496	Ncoa5	S9	8	88	Mus musculus:S9; Danio rerio:-; Gallus gallus:S109; Rattus norvegicus:S9; Canis lupus familiaris:S9; Macaca mulatta:S9; Pan troglodytes:S9; Homo sapiens:S9;
7830	Matr3	T150	8	88	Mus musculus:T150; Gallus gallus:A149; Rattus norvegicus:T150; Bos taurus:T150; Canis lupus familiaris:T150; Macaca mulatta:T150; Pan troglodytes:T150; Homo sapiens:T150;
37984	Dock2	S1683	7	86	Mus musculus:S1683; Gallus gallus:P1672; Bos taurus:S1645; Rattus norvegicus:S1683; Canis lupus familiaris:S1685; Pan troglodytes:S1685; Homo sapiens:S1685;
37030	Nacad	S198	6	83	Mus musculus:S198; Gallus gallus:-; Macaca mulatta:S131; Pan troglodytes:S131; Homo sapiens:S131; Rattus norvegicus:S130;
21120	Src	S74	11	82	Mus musculus:S74; Anopheles gambiae str. PES:P75; Drosophila melanogaster:P88; Danio rerio:S74; Gallus gallus:S72; Bos taurus:S81; Rattus norvegicus:S75; Pan troglodytes:S75; Homo sapiens:S75; Macaca mulatta:S75; Canis lupus familiaris:S75;
22410	Hnrnpd	S83	11	82	Mus musculus:S83; Caenorhabditis elegans:T15; Anopheles gambiae str. PES:T89; Danio rerio:-; Rattus norvegicus:S81; Gallus gallus:-; Bos taurus:S83; Macaca mulatta:S83; Pan troglodytes:S83; Homo sapiens:S83; Canis lupus familiaris:S83;
20847	Trio	S2282	10	80	Mus musculus:S2282; Caenorhabditis elegans:D2124; Danio rerio:S2293; Gallus gallus:S2256; Canis lupus familiaris:S2223; Macaca mulatta:S2482; Pan troglodytes:S2529; Homo sapiens:S2282; Anopheles gambiae str. PES:S2290; Drosophila melanogaster:N2256;
27616	Tmtc3	S236	10	80	Mus musculus:S236; Danio rerio:A231; Gallus gallus:S231; Rattus norvegicus:S236; Pan troglodytes:S231; Homo sapiens:S231; Canis lupus familiaris:S231; Bos taurus:S234; Anopheles gambiae str. PES:-; Drosophila melanogaster:S296;
9974	Atg2b	S240	10	80	Mus musculus:S240; Caenorhabditis elegans:M279; Gallus gallus:S240; Bos taurus:S240; Canis lupus familiaris:S240; Macaca mulatta:S240; Pan troglodytes:S240; Homo sapiens:S240; Anopheles gambiae str. PEST:S373; Drosophila melanogaster:-;
18953	Limch1	S973	9	78	Mus musculus:S973; Danio rerio:K908; Gallus gallus:A976; Rattus norvegicus:S975; Canis lupus familiaris:S1153; Bos taurus:S973; Macaca mulatta:S973; Pan troglodytes:S806; Homo sapiens:S973;
38111	Mtap1b	S1293	9	78	Mus musculus:S1293; Danio rerio:L1145; Gallus gallus:L1312; Rattus norvegicus:S1291; Macaca mulatta:S1298; Pan troglodytes:S1298; Homo sapiens:S1298; Canis lupus familiaris:S1301; Bos taurus:S1292;
45994	Huwe1	S3759	9	78	Mus musculus:S3759; Caenorhabditis elegans:-; Drosophila melanogaster:T4495; Danio rerio:S3774; Pan troglodytes:-; Bos taurus:S3758; Canis lupus familiaris:S3758; Macaca mulatta:S3757; Homo sapiens:S3757;
52683	Srgap2	T1052	9	78	Mus musculus:T1052; Danio rerio:A1070; Gallus gallus:T1053; Rattus norvegicus:-; Bos taurus:T1052; Canis lupus familiaris:T1052; Pan troglodytes:T1052; Homo sapiens:T1052; Macaca mulatta:T1052;
56868	Kif21b	S1198	9	78	Mus musculus:S1198; Danio rerio:S1227; Gallus gallus:S1200; Rattus norvegicus:S1193; Canis lupus familiaris:S1197; Macaca mulatta:S1133; Homo sapiens:S1197; Anopheles gambiae str. PES:-; Drosophila melanogaster:-;
21187	Srrm1	S892	13	77	Mus musculus:S892; Drosophila melanogaster:-; Anopheles gambiae str. PES:G1337; Arabidopsis thaliana:S853; Caenorhabditis elegans:S598; Danio rerio:A885; Gallus gallus:S858; Rattus norvegicus:S877; Bos taurus:S871; Canis lupus familiaris:S874; Macaca mulatta:S874; Pan troglodytes:S874; Homo sapiens:S874;
1780	Mtap4	S901	8	75	Mus musculus:S901; Caenorhabditis elegans:N285; Gallus gallus:A855; Rattus norvegicus:S902; Pan troglodytes:S928; Homo sapiens:S928; Canis lupus familiaris:S923; Bos taurus:S874;
2735	Pdlim4	S111	8	75	Mus musculus:S111; Danio rerio:R112; Gallus gallus:G113; Canis lupus familiaris:S112; Bos taurus:S112; Pan troglodytes:S112; Homo sapiens:S112; Macaca mulatta:S112;
9403	Dync1li1	T518	8	75	Mus musculus:T518; Danio rerio:A496; Gallus gallus:T510; Rattus norvegicus:T518; Bos taurus:A519; Pan troglodytes:T518; Homo sapiens:T518; Canis lupus familiaris:T519;
9687	Ptov1	S53	8	75	Mus musculus:S53; Drosophila melanogaster:-; Rattus norvegicus:S53; Pan troglodytes:K185; Macaca mulatta:S177; Homo sapiens:S53; Canis lupus familiaris:S53; Bos taurus:S53;
40937	Edc4	S680	11	73	Mus musculus:S680; Caenorhabditis elegans:-; Danio rerio:S653; Gallus gallus:S679; Rattus norvegicus:S681; Pan troglodytes:S676; Homo sapiens:S676; Canis lupus familiaris:S675; Bos taurus:S675; Anopheles gambiae str. PES:P586; Drosophila melanogaster:Q684;
5891	Ulk2	S772	11	73	Mus musculus:S772; Caenorhabditis elegans:-; Danio rerio:S759; Gallus gallus:S777; Rattus norvegicus:S772; Canis lupus familiaris:S771; Macaca mulatta:S692; Pan troglodytes:S771; Homo sapiens:S771; Anopheles gambiae str. PEST:-; Drosophila melanogaster:-;
3412	Pabpn1	S146	11	73	Mus musculus:S146; Arabidopsis thaliana:S85; Caenorhabditis elegans:N55; Danio rerio:S78; Canis lupus familiaris:S150; Rattus norvegicus:S146; Pan troglodytes:S150; Homo sapiens:S150; Bos taurus:S150; Anopheles gambiae str. PEST:G73; Drosophila melanogaster:G75;
45141	Fam123a	S190	7	71	Mus musculus:S190; Danio rerio:D185; Gallus gallus:S182; Bos taurus:-; Macaca mulatta:S231; Homo sapiens:S233; Rattus norvegicus:S190;
13162	Rbm17	S155	14	71	Mus musculus:S155; Caenorhabditis elegans:-; Danio rerio:S163; Gallus gallus:S155; Macaca mulatta:S155; Pan troglodytes:S155; Homo sapiens:S155; Rattus norvegicus:S155; Bos taurus:S155; Canis lupus familiaris:S155; Arabidopsis thaliana:W170; Oryza sativa Japonica Grou:-; Anopheles gambiae str. PES:S158; Drosophila melanogaster:N163;
8472	Prpf4b	S431	14	71	Mus musculus:S431; Caenorhabditis elegans:T258; Magnaporthe oryzae 70-15:P280; Neurospora crassa OR74A:P326; Schizosaccharomyces pombe 9:-; Drosophila melanogaster:P346; Danio rerio:T437; Gallus gallus:S429; Rattus norvegicus:S431; Bos taurus:S431; Canis lupus familiaris:S465; Macaca mulatta:S431; Pan troglodytes:S431; Homo sapiens:S431;
9889	Zfp692	S3	9	67	Mus musculus:S3; Danio rerio:-; Gallus gallus:P4; Rattus norvegicus:-; Bos taurus:S4; Canis lupus familiaris:S4; Macaca mulatta:S4; Pan troglodytes:S4; Homo sapiens:S9;
9960	Arglu1	S74	12	67	Mus musculus:S74; Oryza sativa Japonica Group:-; Danio rerio:A72; Gallus gallus:S79; Canis lupus familiaris:S76; Rattus norvegicus:S74; Macaca mulatta:S76; Pan troglodytes:S76; Homo sapiens:S76; Bos taurus:S76; Anopheles gambiae str. PEST:H24; Drosophila melanogaster:K105;
21202	Mllt4	S1722	11	64	Mus musculus:S1722; Danio rerio:T1714; Bos taurus:A1843; Gallus gallus:T1709; Canis lupus familiaris:S2039; Pan troglodytes:S1741; Macaca mulatta:S1734; Homo sapiens:-; Rattus norvegicus:S1729; Anopheles gambiae str. PES:Q1876; Drosophila melanogaster:K1807;
20856	Dmd	S3605	8	63	Mus musculus:S3605; Caenorhabditis elegans:-; Gallus gallus:S3587; Canis lupus familiaris:S3607; Pan troglodytes:S1152; Homo sapiens:S3489; Anopheles gambiae str. PES:C1107; Drosophila melanogaster:-;
48252	Synj1	S1124	17	59	Mus musculus:S1124; Caenorhabditis elegans:-; Danio rerio:S1080; Gallus gallus:S1119; Canis lupus familiaris:S1084; Bos taurus:S1084; Rattus norvegicus:A1084; Macaca mulatta:S992; Pan troglodytes:S1123; Homo sapiens:S1123; Anopheles gambiae str. PES:H1069; Drosophila melanogaster:-; Ashbya gossypii ATCC 10895:S995; Kluyveromyces lactis NRRL :S1006; Schizosaccharomyces pombe :-; Magnaporthe oryzae…
41550	Aspscr1	S193	12	58	Mus musculus:S193; Neurospora crassa OR74A:S200; Magnaporthe oryzae 70-15:Q215; Anopheles gambiae str. PES:P175; Danio rerio:P199; Gallus gallus:P157; Canis lupus familiaris:S193; Bos taurus:S193; Rattus norvegicus:S193; Macaca mulatta:-; Pan troglodytes:S181; Homo sapiens:S184;
416	Atrx	S665	12	58	Mus musculus:S665; Caenorhabditis elegans:-; Danio rerio:A607; Gallus gallus:S671; Macaca mulatta:S677; Pan troglodytes:S677; Homo sapiens:S677; Canis lupus familiaris:S676; Bos taurus:S675; Rattus norvegicus:-; Drosophila melanogaster:-; Anopheles gambiae str. PEST:-;
8838	Snx17	S335	12	58	Mus musculus:S335; Caenorhabditis elegans:-; Danio rerio:N335; Gallus gallus:G321; Bos taurus:S335; Canis lupus familiaris:S335; Pan troglodytes:S335; Macaca mulatta:S335; Homo sapiens:S335; Rattus norvegicus:S335; Anopheles gambiae str. PEST:Q333; Drosophila melanogaster:P346;
8472	Prpf4b	S437	14	57	Mus musculus:S437; Caenorhabditis elegans:-; Magnaporthe oryzae 70-15:L286; Neurospora crassa OR74A:Q332; Schizosaccharomyces pombe 9:-; Drosophila melanogaster:-; Danio rerio:-; Gallus gallus:S435; Rattus norvegicus:S437; Bos taurus:S437; Canis lupus familiaris:S471; Macaca mulatta:S437; Pan troglodytes:S437; Homo sapiens:S437;
2538	Vim	S54	9	56	Mus musculus:S54; Danio rerio:S47; Gallus gallus:S49; Macaca mulatta:A54; Rattus norvegicus:S54; Bos taurus:T54; Canis lupus familiaris:A54; Pan troglodytes:A54; Homo sapiens:A54;
11184	Dgcr14	T441	16	56	Mus musculus:T441; Magnaporthe oryzae 70-15:A438; Neurospora crassa OR74A:A445; Caenorhabditis elegans:Q490; Arabidopsis thaliana:I493; Oryza sativa Japonica Grou:-; Danio rerio:T433; Gallus gallus:T440; Bos taurus:T439; Rattus norvegicus:T441; Canis lupus familiaris:T437; Macaca mulatta:T437; Pan troglodytes:T437; Homo sapiens:T437; Anopheles gambiae str. PES:H455; Drosophila melanogaster:L457;
6581	Slc35c2	S335	20	55	Mus musculus:S335; Arabidopsis thaliana:T398; Oryza sativa Japonica Group:A453; Caenorhabditis elegans:A383; Danio rerio:E333; Gallus gallus:S332; Bos taurus:S307; Rattus norvegicus:S335; Macaca mulatta:S386; Pan troglodytes:S335; Homo sapiens:S335; Canis lupus familiaris:S335; Drosophila melanogaster:S428; Anopheles gambiae str. PEST:G464; Kluyveromyces lactis NRRL Y:E397; Ashbya gossypii ATCC 1…
6469	Acss2	S265	15	53	Mus musculus:S265; Magnaporthe oryzae 70-15:-; Caenorhabditis elegans:P246; Arabidopsis thaliana:-; Oryza sativa Japonica Group:-; Anopheles gambiae str. PEST:G245; Drosophila melanogaster:E245; Danio rerio:-; Gallus gallus:S209; Rattus norvegicus:S265; Pan troglodytes:S266; Homo sapiens:S265; Macaca mulatta:S265; Canis lupus familiaris:S265; Bos taurus:S265;
292	Smn1	S5	8	50	Mus musculus:S5; Danio rerio:-; Gallus gallus:-; Rattus norvegicus:S5; Bos taurus:M1; Canis lupus familiaris:-; Macaca mulatta:S5; Pan troglodytes:S5;
4299	Apc2	S2143	8	50	Mus musculus:S2143; Danio rerio:-; Gallus gallus:A2266; Rattus norvegicus:S2150; Canis lupus familiaris:P2087; Bos taurus:P2136; Macaca mulatta:T2169; Homo sapiens:T2173;
48159	Map2k4	Y395	16	50	Mus musculus:Y395; Danio rerio:Y402; Gallus gallus:Y361; Rattus norvegicus:Y395; Bos taurus:Y410; Pan troglodytes:Y408; Macaca mulatta:Y408; Homo sapiens:Y397; Anopheles gambiae str. PES:T358; Drosophila melanogaster:T417; Ashbya gossypii ATCC 10895:P673; Kluyveromyces lactis NRRL :P713; Saccharomyces cerevisiae S:S657; Schizosaccharomyces pombe :-; Magnaporthe oryzae 70-15:-; Neurospora crassa O…
8468	Dbnl	S274	16	50	Mus musculus:S274; Schizosaccharomyces pombe 9:V553; Ashbya gossypii ATCC 10895:K378; Magnaporthe oryzae 70-15:A509; Neurospora crassa OR74A:S501; Caenorhabditis elegans:N368; Danio rerio:N277; Gallus gallus:P326; Rattus norvegicus:S274; Bos taurus:S266; Canis lupus familiaris:S267; Macaca mulatta:S166; Pan troglodytes:S278; Homo sapiens:S270; Anopheles gambiae str. PEST:N274; Drosophila melanoga…
2332	Snx2	S119	18	44	Mus musculus:S119; Saccharomyces cerevisiae S2:-; Ashbya gossypii ATCC 10895:-; Kluyveromyces lactis NRRL Y:K246; Caenorhabditis elegans:-; Danio rerio:-; Gallus gallus:T118; Bos taurus:S119; Pan troglodytes:S119; Homo sapiens:S119; Macaca mulatta:S119; Rattus norvegicus:S119; Canis lupus familiaris:S2; Anopheles gambiae str. PEST:-; Drosophila melanogaster:-; Schizosaccharomyces pombe 9:G178; Ma…
18951	C530008M17Rik	S867	9	44	Mus musculus:S867; Danio rerio:S669; Gallus gallus:S968; Bos taurus:-; Rattus norvegicus:S906; Canis lupus familiaris:P805; Macaca mulatta:P821; Pan troglodytes:P806; Homo sapiens:P806;
87150	Zc3h4	S1055	9	44	Mus musculus:S1055; Caenorhabditis elegans:P470; Danio rerio:S1112; Rattus norvegicus:S1056; Canis lupus familiaris:S1048; Bos taurus:P1102; Macaca mulatta:P1103; Pan troglodytes:P1062; Homo sapiens:P1103;
5518	Dtd1	S204	19	42	Mus musculus:S204; Schizosaccharomyces pombe 9:-; Ashbya gossypii ATCC 10895:-; Kluyveromyces lactis NRRL Y:-; Saccharomyces cerevisiae S2:-; Plasmodium falciparum 3D7:-; Anopheles gambiae str. PEST:-; Drosophila melanogaster:-; Danio rerio:S202; Gallus gallus:S202; Rattus norvegicus:-; Bos taurus:S204; Canis lupus familiaris:S210; Macaca mulatta:S204; Pan troglodytes:S204; Homo sapiens:S204; Cae…
5129	Pwp1	S493	18	39	Mus musculus:S493; Caenorhabditis elegans:-; Anopheles gambiae str. PEST:A484; Drosophila melanogaster:-; Danio rerio:-; Gallus gallus:S495; Bos taurus:S493; Pan troglodytes:S494; Homo sapiens:S494; Canis lupus familiaris:S493; Rattus norvegicus:S493; Oryza sativa Japonica Group:-; Ashbya gossypii ATCC 10895:D543; Saccharomyces cerevisiae S2:D558; Kluyveromyces lactis NRRL Y:D559; Schizosaccharom…
7140	Tiprl	T268	19	37	Mus musculus:T268; Arabidopsis thaliana:-; Oryza sativa Japonica Group:-; Caenorhabditis elegans:-; Danio rerio:T266; Gallus gallus:T269; Bos taurus:T239; Macaca mulatta:T248; Pan troglodytes:T269; Homo sapiens:T269; Canis lupus familiaris:R269; Rattus norvegicus:A268; Anopheles gambiae str. PEST:-; Drosophila melanogaster:-; Magnaporthe oryzae 70-15:-; Neurospora crassa OR74A:-; Kluyveromyces la…
62199	Msi2	S6	10	30	Mus musculus:S6; Caenorhabditis elegans:L30; Rattus norvegicus:V53; Gallus gallus:-; Pan troglodytes:A2; Bos taurus:A2; Canis lupus familiaris:S6; Homo sapiens:S6; Anopheles gambiae str. PES:-; Drosophila melanogaster:V14;
12125	Armcx2	S353	7	29	Mus musculus:S353; Rattus norvegicus:T343; Macaca mulatta:-; Pan troglodytes:-; Homo sapiens:-; Bos taurus:-; Canis lupus familiaris:-;
18218	Hirip3	S153	8	25	Mus musculus:S153; Danio rerio:E146; Macaca mulatta:E161; Pan troglodytes:E161; Homo sapiens:E161; Canis lupus familiaris:E163; Bos taurus:E161; Rattus norvegicus:S100;
3494	Rgl2	S518	8	25	Mus musculus:S518; Danio rerio:P500; Rattus norvegicus:S518; Bos taurus:P519; Canis lupus familiaris:P521; Macaca mulatta:P518; Pan troglodytes:P518; Homo sapiens:P518;
